# Supplementary material for: PDS5A and PDS5B differentially affect gene expression without altering cohesin localization across the genome
Source: Epigenetics Chromatin. 2022 Aug 19;15:30. doi: 10.1186/s13072-022-00463-6 (PMC9392266; doi:10.1186/s13072-022-00463-6)
Supplement: Supplementary file 3 — Additional file3: Table S2: Full lists of differentially expressed genes for all conditions used in RNA-seq analysis in this study. Samples are compared to either WT siGLO or Pds5a -/- siGLO conditions as indicated. [file 13072_2022_463_MOESM3_ESM.xlsx]

## Sheet: DE-WT siP5B rel to WT siGLO
Table S2. Differentially expressed genes for WT siPds5b mESCs relative to WT siGLO mESCs
	baseMean	log2FoldChange	lfcSE	stat	pvalue	padj
Cnga3	162.111	0.689637	0.15092	4.57016	4.87349e-06	0.0107502
Ufc1	1077.61	-0.504333	0.0829524	-6.08397	1.17245e-09	6.03463e-06
Lpgat1	1030.54	-0.390181	0.0897286	-4.35272	1.3446e-05	0.0230688
Hic1	71.5322	0.952287	0.217257	4.44183	8.91988e-06	0.0172165
Arl4a	785.973	0.364599	0.0908279	4.01398	5.97026e-05	0.0614578
Skp2	1651.94	-0.447783	0.0721471	-6.20608	5.43222e-10	4.19395e-06
Ptp4a3	877.936	0.387481	0.0920846	4.20765	2.58037e-05	0.0362213
Ccnd3	2931.65	-0.387857	0.0680825	-5.69366	1.24342e-08	4.79992e-05
Ralbp1	1976.72	-0.271918	0.0699471	-3.88647	0.000101711	0.098157
Nr3c1	582.1	0.406265	0.083298	4.87652	1.07973e-06	0.00333441
Dmrtb1	92.8805	0.85843	0.18415	4.6863	2.78193e-06	0.0071593
Epha8	92.3579	0.849598	0.213948	4.10728	4.00338e-05	0.0441545
Wasf3	754.079	-0.385746	0.0930861	-4.15486	3.25481e-05	0.0410492
Pds5b	1445.57	-1.45833	0.106164	-13.718	7.92697e-43	1.224e-38
Hsd11b2	15.628	-1.12209	0.269235	-4.14113	3.45599e-05	0.0410492
Mpzl2	1242.53	-0.31856	0.0736639	-4.32149	1.54976e-05	0.0239298

## Sheet: DE-P5A-KO siGLO rel to WT siGLO
Table S2. Differentially expressed genes for Pds5a-KO siGLO mESCs relative to WT siGLO mESCs
	baseMean	log2FoldChange	lfcSE	stat	pvalue	padj
Pcmtd1	1133.09	-0.215312	0.0785554	-2.74119	0.00612168	0.0261789
Mybl1	379.5	-0.626488	0.122395	-5.12467	2.98055e-07	5.23438e-06
Sgk3	302.976	-0.448897	0.112488	-3.98822	6.65712e-05	0.000581484
Mcmdc2	14.4112	-0.915182	0.2727	-3.28772	0.00101003	0.00587745
Prex2	357.231	-1.65541	0.167884	-9.86018	6.19388e-23	1.4307e-20
Sulf1	1385	-0.586147	0.148185	-3.95643	7.60792e-05	0.000652203
Prdm14	284.272	-0.858134	0.155945	-5.46274	4.68847e-08	1.02732e-06
Msc	63.6829	-1.43884	0.198765	-7.04537	1.84974e-12	9.29394e-11
Trpa1	28.0243	-0.948146	0.248516	-3.84873	0.000118729	0.000956681
Rdh10	216.919	0.523101	0.172871	3.03231	0.00242691	0.0121682
Stau2	262.481	0.390791	0.132613	2.9527	0.00315011	0.0151898
Tmem70	624.077	-0.270453	0.0819161	-3.30124	0.000962602	0.005635
Jph1	409.848	-0.98832	0.149454	-6.62397	3.49679e-11	1.41153e-09
Pkhd1	24.4361	1.70081	0.260422	6.20289	5.54341e-10	1.78668e-08
Mcm3	9597.97	-0.188131	0.0525408	-3.58053	0.000342895	0.00234688
Tram2	88.4896	0.437089	0.203528	2.14315	0.0321014	0.0976905
Tmem14a	59.2052	-0.479188	0.211328	-2.26008	0.0238163	0.077558
Gsta3	22.1627	-1.58623	0.2679	-5.48627	4.10503e-08	9.07855e-07
Kcnq5	16.2682	0.726846	0.267476	2.7932	0.00521888	0.0230226
Rims1	28.1951	0.793491	0.247253	3.13791	0.00170157	0.00907886
Smap1	622.079	-0.233772	0.0953883	-2.45071	0.0142576	0.0516982
Lmbrd1	287.333	0.262501	0.11868	2.21271	0.026918	0.0853361
Prim2	1180.83	-0.325179	0.0716653	-4.53606	5.73145e-06	7.08171e-05
Zfp451	1331.99	-0.300826	0.0690769	-4.35568	1.32653e-05	0.0001462
Gm15455	22.757	-1.44675	0.253434	-5.46051	4.74765e-08	1.0362e-06
Ptpn18	39.4457	0.783138	0.226424	3.4321	0.000598922	0.00377156
Hs6st1	1218.21	0.484204	0.0892599	5.42374	5.83662e-08	1.22717e-06
Ankrd23	78.1654	0.435696	0.179359	2.43364	0.0149477	0.0537194
Cnga3	162.111	0.754329	0.149191	5.05559	4.29061e-07	7.25175e-06
Inpp4a	189.258	0.59008	0.137353	4.29991	1.70868e-05	0.000181347
Coa5	1939.5	-0.332506	0.0627269	-5.30032	1.15597e-07	2.24591e-06
Aff3	266.922	0.524792	0.195289	2.71507	0.0066261	0.0278561
Lonrf2	23.1394	-1.24129	0.239756	-4.9735	6.57563e-07	1.05876e-05
Cnot11	1162.89	-0.306049	0.069165	-4.42411	9.6839e-06	0.000110597
Creg2	3.75617	0.408412	0.235188	2.13881	0.0324514	0.0985213
Mrps9	1328.48	-0.17283	0.0801908	-2.15462	0.0311918	0.09564
AI597479	841.297	-0.281076	0.0919991	-3.05428	0.00225603	0.011467
Fhl2	74.4497	2.36535	0.226536	9.99444	1.61198e-23	4.06193e-21
Nck2	370.158	0.239035	0.112096	2.13315	0.0329121	0.0995746
Tpp2	3588.78	-0.150904	0.065959	-2.28795	0.0221406	0.073263
Kdelc1	798.221	-0.392021	0.0837651	-4.67772	2.90086e-06	3.89066e-05
Bivm	562.01	-0.323151	0.0943272	-3.42574	0.000613134	0.0038363
Gulp1	137.901	-0.453225	0.159147	-2.85654	0.00428291	0.0195684
Col5a2	18.2186	0.893813	0.274749	3.23529	0.0012152	0.00687414
Slc40a1	173.438	1.71073	0.172597	9.83204	8.19387e-23	1.81696e-20
Slc39a10	2901.86	-0.214175	0.0887077	-2.41462	0.0157517	0.0559399
Tmeff2	13.391	0.657864	0.272208	2.39759	0.0165033	0.0579899
Myo1b	1483.39	-0.347338	0.0636569	-5.4557	4.87796e-08	1.05495e-06
Stat4	208.16	0.368128	0.118305	3.10785	0.00188454	0.00986622
Stat1	315.52	-0.495176	0.110258	-4.49031	7.11196e-06	8.45454e-05
Stk17b	774.357	0.305281	0.10497	2.90947	0.00362046	0.017009
Hecw2	176.281	0.517595	0.178402	2.95005	0.00317721	0.0153071
Pgap1	893.406	-0.629297	0.127362	-4.93986	7.81796e-07	1.23476e-05
Ankrd44	126.784	-0.452202	0.207555	-2.18561	0.0288444	0.0902223
Sf3b1	12972.4	-0.221199	0.09412	-2.35011	0.018768	0.0643631
Hspd1	28558	-0.172876	0.0778856	-2.2196	0.0264461	0.0842415
Boll	30.5406	1.50352	0.239345	6.03576	1.58215e-09	4.79285e-08
4930558J18Rik	85.0296	-0.556356	0.156152	-3.54932	0.000386234	0.00259429
Aox3	14.3926	1.04698	0.268469	3.69169	0.00022277	0.00162996
Casp8	107.225	-0.715115	0.188069	-3.79877	0.000145414	0.00113432
Trak2	782.409	-0.319209	0.104135	-3.06536	0.00217411	0.0110913
Fzd7	2478.48	0.347522	0.0764146	4.54898	5.39075e-06	6.6958e-05
Bmpr2	286.989	-0.405085	0.166018	-2.45246	0.0141885	0.0514878
Nbeal1	626.098	-0.539781	0.137395	-3.93398	8.35504e-05	0.000709304
Abi2	1008.19	-0.193721	0.0703576	-2.75372	0.0058923	0.025407
Cd28	3.98937	0.578131	0.241483	3.40257	0.000667555	0.00413248
Pard3b	25.1247	0.643145	0.263731	2.42355	0.0153694	0.0549107
Nrp2	639.335	0.494016	0.124204	3.97606	7.00658e-05	0.000607225
Zdbf2	2318.62	-0.576972	0.121954	-4.7316	2.22758e-06	3.09239e-05
Creb1	1704.66	-0.279105	0.0911632	-3.06293	0.00219183	0.011168
Fzd5	1658.67	-0.788079	0.110202	-7.14914	8.73203e-13	4.62492e-11
D630023F18Rik	116.732	-0.449101	0.182033	-2.49496	0.0125971	0.0469316
Pikfyve	1319.86	-0.257397	0.0874819	-2.94242	0.00325661	0.0156165
Ikzf2	51.1641	0.670254	0.246923	2.71811	0.0065656	0.0276507
Spag16	49.7171	0.84134	0.226209	3.79685	0.000146549	0.00114157
Bard1	1164.85	-0.197987	0.0898256	-2.20452	0.0274878	0.086795
Pecr	762.463	-0.258987	0.0903006	-2.86648	0.00415065	0.0190426
Tmem169	7.43806	0.641555	0.269368	2.42978	0.0151081	0.0541165
Igfbp5	93.711	-0.87964	0.212752	-4.04574	5.21591e-05	0.0004717
Tns1	155.09	-0.899982	0.164687	-5.42604	5.76192e-08	1.21607e-06
Gm216	10.7325	-0.648263	0.275603	-2.22445	0.0261185	0.0834216
Slc11a1	22.7391	-1.31331	0.261922	-4.75481	1.98633e-06	2.79245e-05
Vil1	36.4087	-0.646687	0.242024	-2.63282	0.00846781	0.0340658
Usp37	1597.83	-0.367306	0.0933451	-3.93484	8.32517e-05	0.000707491
Cyp27a1	73.0608	1.04386	0.190633	5.48763	4.07372e-08	9.0213e-07
Zfand2b	221.132	0.446076	0.134967	3.30102	0.000963328	0.00563726
Abcb6	341.155	-0.308616	0.10269	-3.00466	0.0026588	0.0131917
Dnajb2	191.494	0.492193	0.146427	3.36218	0.000773294	0.00466981
Scg2	1.81631	-0.370989	0.19979	-2.51444	0.0119223	0.0448089
Sphkap	3.44992	0.261567	0.224696	2.29913	0.0214975	0.0715908
Pid1	272.546	-0.534724	0.164828	-3.24601	0.00117034	0.00665586
Dner	42.5079	0.872201	0.272027	3.05903	0.00222055	0.0112974
Slc16a14	36.6561	1.09	0.227379	4.77241	1.82035e-06	2.59197e-05
Sp110	38.2633	-0.678868	0.274848	-2.61851	0.00883134	0.0351878
Sp140	39.5419	0.729081	0.243872	3.08896	0.0020086	0.0103968
Cab39	2550.03	-0.264965	0.0759568	-3.48808	0.000486508	0.00316059
Psmd1	8366.06	-0.152737	0.0624811	-2.44458	0.014502	0.0524196
B3gnt7	1553.77	0.329913	0.106161	3.10894	0.0018776	0.00984747
Pde6d	465.922	0.283337	0.104004	2.72319	0.00646542	0.0272771
Cops7b	838.954	-0.157905	0.0712405	-2.21613	0.0266826	0.0847805
Dis3l2	607.503	-0.316487	0.0916103	-3.45504	0.000550206	0.00350324
Ngef	19.5092	0.593434	0.256863	2.28248	0.022461	0.0741314
Dgkd	2122.41	0.248184	0.064935	3.82215	0.000132293	0.0010462
Arl4c	1546.68	0.520064	0.2183	2.36877	0.0178475	0.0618121
Agap1	1034.4	0.231781	0.0848608	2.73197	0.00629578	0.0267241
Cxcr7	95.4688	0.931449	0.19458	4.72262	2.32821e-06	3.21332e-05
Lrrfip1	1332.83	0.499374	0.104775	4.7665	1.87454e-06	2.66003e-05
Rbm44	236.858	0.8194	0.148381	5.52491	3.29647e-08	7.48956e-07
Scly	313.007	0.704039	0.113584	6.19582	5.79842e-10	1.85806e-08
Klhl30	19.4318	-1.11027	0.272669	-4.00952	6.08432e-05	0.000539239
Fam132b	126.215	0.516087	0.175594	2.94153	0.00326593	0.0156439
Hes6	774.615	1.22986	0.149868	8.20988	2.21415e-16	2.01222e-14
Per2	19.8598	-0.604787	0.272661	-2.2217	0.0263035	0.0838515
Twist2	16.9544	1.04345	0.270763	3.82359	0.000131523	0.0010421
Dusp28	81.0926	-0.492078	0.18226	-2.69796	0.0069766	0.029036
Capn10	476.803	-0.296677	0.101118	-2.9327	0.00336028	0.0160174
Gpr35	7.90906	0.56867	0.274771	2.34006	0.0192807	0.0657759
Kif1a	947.927	1.03676	0.228886	4.56592	4.97319e-06	6.2422e-05
2310007B03Rik	27.0061	0.932052	0.274694	3.51298	0.000443113	0.00293018
Pask	1179.46	-0.206649	0.066748	-3.09605	0.00196119	0.0101895
Stk25	1348.2	0.177912	0.0734757	2.42134	0.0154635	0.0551875
Thap4	909.58	0.157018	0.0656386	2.39197	0.0167583	0.0587371
Pam	406.683	0.324816	0.120117	2.70614	0.00680706	0.0284443
Serpinb8	12.633	0.919993	0.253921	4.27216	1.93592e-05	0.000202111
Tfcp2l1	3186.82	-0.946656	0.163435	-5.76128	8.34785e-09	2.15915e-07
Gli2	697.092	-0.356868	0.136531	-2.61038	0.00904425	0.0359071
Inhbb	347.805	-1.47235	0.215356	-6.60166	4.06569e-11	1.63325e-09
Tmem185b	239.181	-0.362804	0.116813	-3.10063	0.0019311	0.0100614
Epb4.1l5	662.268	0.374213	0.110558	3.38541	0.000710722	0.0043504
Ptpn4	304.228	-0.394294	0.148574	-2.6544	0.00794487	0.0323217
Tmem177	262.515	-0.485925	0.128344	-3.78121	0.00015607	0.00120445
Tmem37	121.078	1.03783	0.193934	5.29256	1.20617e-07	2.33526e-06
Steap3	315.174	0.7141	0.152625	4.67968	2.87326e-06	3.86611e-05
En1	56.5028	-1.05812	0.270577	-4.06486	4.80616e-05	0.000439908
Ccdc93	532.207	-0.268611	0.0945174	-2.84128	0.00449332	0.0203232
Htr5b	8.09145	0.615992	0.273246	2.22023	0.0264031	0.0841207
Slc35f5	289.853	-0.249036	0.107555	-2.3144	0.0206458	0.0693939
Gpr39	4.69987	0.623877	0.260688	2.26101	0.0237589	0.0774468
Nckap5	3.06541	0.298208	0.227499	2.45906	0.01393	0.0507937
Zranb3	994.581	-0.212756	0.07061	-3.01285	0.00258808	0.0128908
Mcm6	8600.57	-0.223171	0.0575432	-3.87823	0.000105217	0.000857777
Il24	5.35264	0.60891	0.243232	2.79583	0.00517661	0.0229029
Il10	7.54432	0.814013	0.272122	2.59692	0.00940647	0.0370182
Mapkapk2	1085.15	0.624955	0.11697	5.34405	9.08901e-08	1.82483e-06
Eif2d	2401.52	0.170052	0.0583215	2.91557	0.00355039	0.0167356
Ikbke	34.7785	0.731469	0.240594	3.0293	0.00245118	0.0122751
Slc41a1	720.783	-0.295058	0.0845466	-3.48763	0.000487325	0.00316466
Cdk18	393.938	0.389315	0.17567	2.21115	0.0270255	0.0856606
Klhdc8a	34.3353	1.84134	0.266115	6.7545	1.43333e-11	6.27306e-10
Nuak2	279.346	0.505566	0.175509	2.87397	0.00405341	0.0186401
Tmcc2	277.532	0.511646	0.171622	2.97966	0.00288569	0.014129
Rbbp5	1665.53	-0.386532	0.0628983	-6.14418	8.03799e-10	2.51751e-08
Nfasc	307.27	-0.617984	0.129304	-4.77581	1.78983e-06	2.55728e-05
Lrrn2	34.5774	-0.714318	0.254152	-2.70961	0.00673627	0.028191
Mdm4	2390.28	-0.255893	0.107938	-2.37087	0.0177461	0.0615634
Pik3c2b	235.236	-1.02921	0.153732	-6.68888	2.24891e-11	9.44485e-10
Plekha6	95.6422	-0.462769	0.185816	-2.49498	0.0125963	0.0469316
Kiss1	2.23286	-0.62536	0.196273	-2.6727	0.00752434	0.0309286
Sox13	520.744	-0.463017	0.108577	-4.26221	2.02415e-05	0.000210004
Lax1	6.15016	-0.609319	0.262182	-2.15172	0.0314196	0.0961758
Atp2b4	199.04	0.60187	0.261394	2.25475	0.0241492	0.0784731
Chit1	37.7312	-1.02787	0.266343	-4.01536	5.93555e-05	0.000528166
Cyb5r1	1713.05	-0.286186	0.109193	-2.622	0.00874159	0.0349055
Klhl12	1240.75	-0.183538	0.063116	-2.90786	0.00363907	0.0170799
4931440L10Rik	12.2379	-0.722034	0.269319	-2.63593	0.00839065	0.0338185
Ppp1r12b	74.3886	-0.532014	0.192821	-2.78225	0.00539841	0.0236702
Ptprv	123.69	-0.934071	0.174966	-5.33038	9.80078e-08	1.93813e-06
Ptpn7	29.6197	-0.96086	0.247119	-3.83013	0.000128075	0.00101914
Arl8a	713.108	0.345669	0.124966	2.76612	0.00567283	0.0245818
Timm17a	1700.01	0.251883	0.0821733	3.06492	0.0021773	0.0111007
Lmod1	80.8838	1.45348	0.233832	6.22922	4.68767e-10	1.53164e-08
Shisa4	75.5038	0.454784	0.208038	2.18766	0.0286943	0.0899217
Csrp1	2506.47	0.687657	0.176956	3.88643	0.000101728	0.000832188
Lad1	210.999	1.31247	0.205002	6.42469	1.32141e-10	4.90545e-09
Kif21b	755.296	-0.283845	0.129641	-2.18794	0.0286743	0.089876
5730559C18Rik	426.716	0.339863	0.145791	2.33284	0.0196564	0.0667456
Nr5a2	637.175	-0.808835	0.108479	-7.44461	9.72309e-14	6.14847e-12
Aspm	3158.31	-0.286663	0.0969515	-2.95718	0.0031047	0.01501
Pla2g4a	17.6244	0.863606	0.275114	3.42345	0.00061831	0.00386148
Ptgs2	28.3709	0.70719	0.268865	2.53524	0.011237	0.042755
Tpr	6731.25	-0.233194	0.0979788	-2.38042	0.0172928	0.0602169
Ivns1abp	5828.78	-0.296462	0.0714607	-4.1484	3.34812e-05	0.000325249
Rnf2	2925.76	-0.192485	0.0703088	-2.73742	0.00619225	0.0263857
Fam129a	1035.43	0.272796	0.110613	2.4656	0.0136783	0.0501288
Tsen15	409.517	0.330153	0.108544	3.04064	0.00236072	0.01189
Glt25d2	31.789	-0.756723	0.263148	-3.15592	0.00159991	0.008625
Arpc5	2931.86	0.522915	0.0798243	6.55111	5.71109e-11	2.26685e-09
Nmnat2	650.886	-0.620698	0.0951672	-6.51931	7.063e-11	2.7704e-09
Lamc2	1208.6	0.783419	0.215985	3.63375	0.000279326	0.00198101
E330020D12Rik	30.2955	-1.43082	0.260451	-5.33852	9.37061e-08	1.86223e-06
Rgs16	85.6849	0.489846	0.187222	2.62457	0.00867582	0.0347095
Xpr1	480.261	-0.521137	0.121331	-4.29357	1.75825e-05	0.00018558
Qsox1	319.791	0.606296	0.140171	4.32662	1.51415e-05	0.000163625
Tor1aip1	305.356	-0.229267	0.0962879	-2.38029	0.0172988	0.0602253
Tdrd5	165.14	0.653284	0.154948	4.21202	2.53096e-05	0.000254334
Ralgps2	1039.37	0.172355	0.0635536	2.71186	0.00669077	0.0280433
Rfwd2	1506.34	-0.158949	0.0711149	-2.23508	0.0254123	0.0816363
Rabgap1l	323.772	0.677763	0.0954157	7.10412	1.21093e-12	6.21575e-11
Dars2	1443.16	-0.243112	0.093861	-2.58994	0.0095994	0.0376084
Klhl20	479.809	-0.234409	0.104667	-2.23918	0.0251444	0.0809479
Ankrd45	65.3855	-0.703895	0.190929	-3.65644	0.000255741	0.00183646
Prdx6	5746.75	0.517096	0.0706456	7.31937	2.49139e-13	1.44875e-11
Vamp4	273.623	-0.320623	0.127129	-2.52119	0.0116958	0.0441274
Selp	5.18968	0.536675	0.227494	2.55432	0.0106395	0.0408933
F5	108.711	0.683087	0.189832	3.62855	0.000285017	0.0020145
Slc19a2	1519.56	-0.44746	0.0742303	-6.02877	1.65212e-09	4.97762e-08
4930455F23Rik	250.652	-0.394776	0.121685	-3.2417	0.00118819	0.00674675
Nme7	700.79	-0.263184	0.113657	-2.31357	0.0206912	0.0694762
Atp1b1	1606.03	0.274804	0.0788909	3.48206	0.000497579	0.00321369
Mpzl1	1339.93	0.201112	0.0725648	2.77128	0.00558367	0.0243151
Mael	432.627	0.669669	0.203455	3.31138	0.000928357	0.00545758
Pogk	89.7078	-0.394139	0.184691	-2.16626	0.0302912	0.0935163
Fam78b	10.4888	0.61695	0.275832	2.15832	0.0309028	0.0949815
Aldh9a1	2270.67	0.248722	0.0564274	4.408	1.04331e-05	0.000118438
Mgst3	295.451	0.669362	0.122688	5.44866	5.07495e-08	1.09187e-06
Rxrg	34.901	-0.652409	0.252408	-2.61506	0.00892106	0.0355028
Lmx1a	21.9606	-0.634955	0.275003	-2.58912	0.00962218	0.037671
Gm7694	37.6712	0.928755	0.227628	4.07032	4.6948e-05	0.000431518
Nos1ap	25.8799	0.925636	0.254302	3.72326	0.000196667	0.00146717
Olfml2b	45.9053	0.874007	0.224773	3.8597	0.000113526	0.000918316
Fcgr2b	31.7251	-0.731311	0.234256	-2.96393	0.00303735	0.0147401
Pcp4l1	24.4422	-0.70233	0.23338	-2.93896	0.00329318	0.0157518
Tomm40l	486.186	-0.208666	0.0857158	-2.43529	0.0148801	0.053565
Adamts4	92.9312	0.64088	0.217695	2.9185	0.00351723	0.0166085
B4galt3	505.499	0.297157	0.0903429	3.28864	0.00100674	0.00586037
Ufc1	1077.61	0.184413	0.080462	2.2917	0.0219232	0.0727463
Dedd	929.469	0.238587	0.0664739	3.58926	0.000331623	0.00228468
Nit1	287.874	-0.24935	0.101541	-2.45512	0.0140839	0.0511978
Pfdn2	1461.16	0.331554	0.111388	2.97637	0.0029168	0.0142381
Arhgap30	104.458	-0.486549	0.17992	-2.67054	0.00757285	0.0310743
Usf1	1620.11	0.413801	0.0861452	4.80411	1.55438e-06	2.2597e-05
Tstd1	34.3899	0.618845	0.22683	2.72679	0.00639536	0.0270502
F11r	1031.04	0.594885	0.107477	5.53479	3.11596e-08	7.12814e-07
Vangl2	562.473	-0.216021	0.0983008	-2.19777	0.0279652	0.088035
Pex19	1604.94	0.216941	0.0654725	3.31339	0.000921729	0.00542821
Dcaf8	2731.79	0.163467	0.0576204	2.837	0.00455395	0.0205304
Pea15a	948.492	0.557444	0.147901	3.76677	0.000165376	0.00126628
Casq1	80.7449	-0.513059	0.189662	-2.69585	0.00702102	0.0291916
Igsf8	703.373	0.35299	0.106526	3.31258	0.000924408	0.00544014
Pigm	735.029	-0.479519	0.0944678	-5.07763	3.82182e-07	6.55264e-06
Igsf9	654.828	0.564452	0.120882	4.67073	3.00134e-06	4.00925e-05
Spta1	1337.15	0.61978	0.197479	3.18332	0.00145599	0.00799687
Fh1	2479.04	-0.208839	0.0588479	-3.54863	0.000387236	0.00259997
Exo1	1583.92	-0.185602	0.06854	-2.70795	0.00676995	0.0283134
Cep170	745.683	-0.476639	0.113677	-4.19329	2.74937e-05	0.000272821
Akt3	818.829	-0.308776	0.0982747	-3.14343	0.00166978	0.00894368
Desi2	1488.51	-0.224371	0.0922675	-2.43188	0.0150208	0.0538965
Psen2	199.549	0.412631	0.112736	3.66307	0.000249211	0.00179499
Lin9	665.738	-0.188188	0.0867632	-2.1693	0.0300597	0.0930782
Lefty2	1859.56	-0.651224	0.174744	-3.7329	0.000189286	0.0014238
Tmem63a	521.126	-0.489159	0.148677	-3.29487	0.00098468	0.00574604
Lbr	5878.63	0.101328	0.0417622	2.42633	0.0152525	0.054563
Enah	6959.92	0.669745	0.11895	5.63028	1.79918e-08	4.34285e-07
Srp9	1756.76	0.244483	0.0882072	2.77133	0.00558282	0.0243151
Capn2	1544.37	0.539066	0.114057	4.72711	2.27737e-06	3.15625e-05
Susd4	170.994	1.18111	0.158707	7.41824	1.18687e-13	7.36524e-12
Tlr5	13.8535	0.759006	0.274992	2.98266	0.00285758	0.0140314
Brox	772.269	-0.215858	0.0655152	-3.29408	0.000987431	0.00575805
Dusp10	74.2908	0.680417	0.207735	3.28345	0.00102547	0.00594028
Hlx	6.74741	0.917935	0.271617	3.39432	0.000687983	0.00423145
Bpnt1	863.5	-0.14967	0.0629593	-2.37632	0.0174861	0.060763
D1Pas1	390.493	-0.462929	0.130954	-3.5309	0.000414155	0.00276065
Gpatch2	528.122	-0.311734	0.0911376	-3.42208	0.000621433	0.00387953
Kctd3	2210.92	0.511177	0.0726907	7.03221	2.03282e-12	1.01525e-10
Smyd2	778.761	0.276746	0.0733598	3.7728	0.000161428	0.00124005
Prox1	22.6838	-0.565267	0.268607	-2.19692	0.0280263	0.088186
1700022P22Rik	10.9315	0.809593	0.273637	3.43035	0.000602794	0.00378733
Nsl1	722.467	-0.238575	0.0955328	-2.49756	0.0125052	0.0466588
Batf3	16.0859	0.782633	0.273037	2.88165	0.00395597	0.0182704
Tmem206	226.397	-0.27693	0.115698	-2.39202	0.0167562	0.0587371
Ppp2r5a	1344.8	-0.356968	0.127475	-2.79934	0.00512078	0.0227104
Dtl	2378.66	-0.443185	0.0733043	-6.04508	1.4934e-09	4.54055e-08
Ints7	1560.87	-0.289658	0.0753225	-3.84544	0.000120335	0.000967271
Slc30a1	363.053	-0.353261	0.108522	-3.25456	0.00113569	0.0064839
Kcnh1	24.787	1.19494	0.259737	4.58913	4.45105e-06	5.66811e-05
Irf6	310.504	0.433896	0.14694	2.95357	0.00314117	0.0151598
A130010J15Rik	191.848	-0.523786	0.141426	-3.70193	0.000213969	0.00157596
Lamb3	65.2895	0.587617	0.232038	2.5726	0.0100939	0.0391035
Cd34	43.2593	0.738027	0.237905	3.10336	0.00191339	0.00998166
Cr2	11.4979	-0.581646	0.271577	-2.36267	0.018144	0.0626172
B020014A21Rik	6.87323	0.753144	0.270091	2.69069	0.00713045	0.0295727
H60c	9.25901	0.545865	0.273441	2.15742	0.0309728	0.0951253
Plekhg1	294.423	0.555582	0.154934	3.57706	0.000347475	0.00236935
Mthfd1l	3771.02	-0.245985	0.066741	-3.68556	0.000228202	0.00166238
Akap12	24190	0.316741	0.0637601	4.96788	6.76886e-07	1.08661e-05
Rgs17	36.9404	-0.729929	0.267385	-2.59499	0.00945949	0.0371829
Cnksr3	423.02	-0.276147	0.0947773	-2.91573	0.00354859	0.0167328
Lrp11	1267.62	-0.222228	0.0672722	-3.30373	0.000954072	0.00559492
Pcmt1	1242.09	0.214654	0.0822948	2.60848	0.00909466	0.0360403
Lats1	524.549	-0.253538	0.105567	-2.40432	0.0162024	0.0572229
Ust	74.3696	0.516196	0.187771	2.75284	0.0059081	0.0254685
Rab32	59.2989	0.760154	0.216428	3.57251	0.000353583	0.00239808
Shprh	1464.92	-0.283797	0.0741341	-3.82828	0.000129043	0.00102538
Fbxo30	1368.85	-0.339895	0.075248	-4.5173	6.26343e-06	7.59789e-05
Stx11	41.0944	0.957827	0.236189	4.01571	5.92663e-05	0.000527654
Sf3b5	1849.56	-0.381486	0.0828899	-4.60136	4.1975e-06	5.3948e-05
Plagl1	256.151	-0.931475	0.254705	-3.66834	0.00024413	0.0017645
Fuca2	324.29	0.519621	0.133043	3.90486	9.42786e-05	0.000782799
Adat2	272.783	-0.412451	0.130989	-3.14344	0.00166976	0.00894368
Hivep2	141.749	-0.626458	0.166633	-3.77721	0.000158592	0.00122109
Cited2	1118.24	0.720213	0.1123	6.41266	1.43001e-10	5.24999e-09
Txlnb	24.2064	-0.571276	0.26673	-2.23053	0.0257125	0.0823941
Reps1	1417.23	0.185227	0.0751208	2.46583	0.0136698	0.0501195
Ccdc28a	151.311	0.346899	0.144498	2.40139	0.0163331	0.0575498
Tnfaip3	111.391	0.885377	0.209589	4.23472	2.28841e-05	0.000233258
Slc35d3	12.889	-0.808177	0.275902	-2.9606	0.00307043	0.0148664
Map3k5	348.961	0.376018	0.0987836	3.80864	0.000139735	0.00109723
Map7	1265.94	0.383292	0.10312	3.71625	0.000202198	0.00150056
Myb	273.483	0.763955	0.15907	4.79901	1.59455e-06	2.308e-05
Slc2a12	13.1668	0.764767	0.275997	2.73646	0.00621042	0.0264496
Slc18b1	103.795	-1.11584	0.183637	-6.02102	1.73324e-09	5.20315e-08
Vnn1	24.7623	1.66276	0.274704	5.91579	3.30282e-09	9.37359e-08
Moxd1	115.256	1.23956	0.183713	6.74342	1.54701e-11	6.71759e-10
Ctgf	1964.26	1.71891	0.111738	15.3928	1.83024e-53	4.34838e-50
Enpp1	26.3581	0.560304	0.24817	2.31952	0.0203667	0.0686779
Epb4.1l2	4318.09	0.259254	0.0623972	4.15503	3.25244e-05	0.00031781
L3mbtl3	228.74	-0.721607	0.1715	-4.21662	2.47995e-05	0.000250572
Soga3	192.532	-1.08999	0.210268	-5.20948	1.89372e-07	3.49162e-06
9330159F19Rik	22.2354	-1.30802	0.269898	-4.70477	2.54155e-06	3.4618e-05
Rspo3	18.8518	-0.825508	0.275111	-3.07358	0.0021151	0.0108368
Gm20300	78.0473	-0.6391	0.178467	-3.57241	0.000353706	0.00239808
Hddc2	629.932	-0.489773	0.0987714	-4.9575	7.14064e-07	1.14023e-05
Zufsp	176.581	-0.290389	0.132149	-2.19803	0.0279471	0.0879948
Fam26e	19.3234	-1.16921	0.258751	-4.24622	2.17409e-05	0.000223331
Dse	2343.28	0.259634	0.0722981	3.59107	0.000329329	0.0022717
Tspyl4	129.128	-1.10407	0.1492	-7.34594	2.04311e-13	1.21525e-11
Frk	18.8739	0.97931	0.269291	3.61541	0.000299869	0.00209896
Hdac2	3938.2	-0.257842	0.0725601	-3.55313	0.000380676	0.0025642
Lama4	68.3383	0.71106	0.20631	3.4843	0.000493425	0.0031943
Traf3ip2	175.413	-0.463261	0.154197	-2.99968	0.00270264	0.0133709
Rev3l	1421.59	-0.403575	0.1119	-3.60742	0.00030926	0.00215743
Slc16a10	211.231	0.480431	0.148249	3.24806	0.00116193	0.0066133
Gtf3c6	769.918	-0.33508	0.0963139	-3.47839	0.000504431	0.00324911
Wasf1	648.461	-0.232994	0.0882335	-2.64122	0.00826079	0.0333864
Fig4	1617.41	-0.197928	0.0920244	-2.14987	0.0315654	0.0964121
Mical1	330.018	-0.372213	0.118434	-3.13377	0.00172575	0.00916673
Cep57l1	631.803	-0.384222	0.0856963	-4.48129	7.41939e-06	8.7512e-05
Armc2	6.66504	-0.914465	0.270785	-3.01056	0.0026077	0.012973
Foxo3	595.557	-0.695085	0.151376	-4.59691	4.28809e-06	5.48156e-05
Lace1	250.343	-0.564235	0.12679	-4.44411	8.82574e-06	0.000102144
Sec63	1051.56	-0.203945	0.0764536	-2.66857	0.00761747	0.0312112
Bend3	1873.7	0.424535	0.122116	3.4787	0.000503862	0.00324795
Cd24a	1193.83	0.67709	0.223616	3.04226	0.0023481	0.0118409
Rtn4ip1	500.733	-0.559181	0.0800412	-6.9844	2.86083e-12	1.38309e-10
Aim1	135.83	1.74214	0.223421	7.875	3.40755e-15	2.51871e-13
Popdc3	13.533	-0.706923	0.274826	-2.84718	0.00441084	0.0200624
Lin28b	1573.64	-0.308986	0.0933828	-3.31053	0.000931208	0.00547241
Sim1	6.9894	0.851684	0.260547	4.26935	1.9604e-05	0.000204538
Rfx6	14.6249	0.737633	0.274917	2.74272	0.00609328	0.0261099
Dcbld1	485.947	-0.604798	0.102722	-5.88382	4.00895e-09	1.12433e-07
Gopc	590.384	-0.274091	0.105603	-2.5974	0.00939328	0.0369911
Mcm9	258.614	-0.426353	0.105556	-4.04072	5.32884e-05	0.000480087
Fam184a	143.459	0.551538	0.158359	3.50361	0.000458994	0.00300897
D630037F22Rik	267.346	-0.401948	0.140773	-2.85435	0.0043125	0.0196874
Gja1	6274.22	0.692436	0.101802	6.80391	1.01818e-11	4.53979e-10
Pkib	12.9239	1.11322	0.275534	4.18608	2.8381e-05	0.000280455
Dux	15.9025	-1.20521	0.27536	-4.48568	7.26812e-06	8.61555e-05
Gm4981	8.85502	-0.640808	0.273833	-2.53049	0.0113905	0.043181
Ranbp2	6362.81	-0.402049	0.0942075	-4.26811	1.97135e-05	0.000205552
Sept10	755.006	-1.13323	0.0950847	-11.909	1.06243e-32	6.79587e-30
Sowahc	186.28	-0.388188	0.142305	-2.73241	0.00628729	0.0267131
Mcu	451.606	0.339236	0.124966	2.71374	0.00665294	0.0279125
Ascc1	753.604	-0.238159	0.0959441	-2.48242	0.0130492	0.0482164
4632428N05Rik	63.0251	1.18498	0.24061	4.83486	1.3324e-06	1.97321e-05
Slc29a3	271.424	-0.603691	0.135281	-4.45472	8.40016e-06	9.76944e-05
Pald1	2375.02	-0.326945	0.090284	-3.62094	0.000293536	0.00206331
Nodal	1086.42	-0.425822	0.0925924	-4.60019	4.22102e-06	5.41665e-05
Ppa1	4446.78	-0.284558	0.0655041	-4.34386	1.40002e-05	0.000152981
H2afy2	615.583	-0.54744	0.0790046	-6.93279	4.12623e-12	1.92762e-10
Col13a1	52.3596	-0.850996	0.2495	-3.32255	0.000891992	0.0052849
Hkdc1	45.7603	0.739628	0.271779	2.75147	0.0059329	0.0255556
Ccar1	3641.21	-0.239609	0.0847683	-2.82656	0.0047051	0.0211185
Dna2	1840.88	-0.287969	0.0781264	-3.68556	0.000228198	0.00166238
Hnrnph3	379.36	0.258219	0.100198	2.57889	0.00991191	0.0385512
Ado	1025.08	-0.387074	0.0881943	-4.38986	1.13426e-05	0.000127631
Zfp365	639.94	-0.662163	0.102128	-6.4893	8.62338e-11	3.3198e-09
Ccdc6	1768.87	0.240631	0.0908046	2.65046	0.00803822	0.0326303
Slc16a9	29.2312	1.13409	0.250862	4.33243	1.47475e-05	0.000159782
Fam13c	283.387	0.785537	0.137951	5.69245	1.25231e-08	3.11784e-07
Phyhipl	108.249	1.19127	0.169944	6.97974	2.95728e-12	1.42146e-10
Bicc1	82.5516	0.485176	0.197564	2.48589	0.0129228	0.0478152
Tfam	2105.62	-0.187062	0.0713108	-2.62292	0.00871792	0.0348444
Gnaz	110.224	0.910423	0.193148	4.72475	2.30398e-06	3.18781e-05
Specc1l	1341.97	-0.235959	0.0864411	-2.73061	0.00632167	0.0268203
Ggt1	107.597	-1.08156	0.164583	-6.48072	9.12875e-11	3.48211e-09
Ggt5	5.43822	-0.875144	0.265346	-3.1411	0.00168314	0.00899424
Gstt3	172.317	0.385376	0.135378	2.84288	0.00447083	0.0202488
Gstt1	92.7473	1.3999	0.17209	8.03176	9.6086e-16	7.83337e-14
Gstt2	339.928	1.05455	0.150383	7.00524	2.46562e-12	1.21135e-10
Derl3	90.91	1.02209	0.181136	5.61656	1.94799e-08	4.66732e-07
Gm5134	40.2817	-1.47323	0.242184	-5.76849	7.99828e-09	2.08168e-07
Zfp280b	1765.68	-0.233466	0.0922869	-2.52942	0.0114253	0.0432833
Prmt2	260.067	0.541711	0.131794	4.11195	3.92334e-05	0.000373278
Pcnt	2558.83	-0.298793	0.0869192	-3.43801	0.000586013	0.00370148
Mcm3ap	2936.8	-0.508009	0.0615216	-8.25719	1.49136e-16	1.38563e-14
Lss	1276.57	0.322437	0.109809	2.93645	0.00331991	0.0158614
Col6a2	56.1477	1.42435	0.221978	6.39178	1.6396e-10	5.91502e-09
Col6a1	55.6649	1.157	0.248946	4.67669	2.91539e-06	3.90699e-05
Pcbp3	398.623	0.292646	0.0996661	2.93573	0.00332764	0.0158892
Col18a1	6812.04	0.565121	0.0825629	6.84511	7.64189e-12	3.49154e-10
Pofut2	746.05	0.419892	0.0779363	5.38719	7.1569e-08	1.48597e-06
Lrrc3	147.655	0.468458	0.142926	3.28712	0.00101216	0.00588576
Trpm2	8.60261	0.568526	0.273685	2.41438	0.0157619	0.0559448
Aire	753.432	0.46743	0.166687	2.79916	0.00512356	0.0227166
Dnmt3l	10214.1	1.00119	0.203858	4.93152	8.15913e-07	1.28135e-05
Icosl	466.631	0.513585	0.181414	2.83919	0.00452281	0.0204122
Agpat3	1100.16	-0.389456	0.117342	-3.31764	0.00090781	0.00535572
Pdxk	768.304	-0.199562	0.0900608	-2.21564	0.0267163	0.0848586
Slc1a6	20.1572	1.39715	0.256369	5.24288	1.58087e-07	2.98719e-06
Shc2	227.822	0.449376	0.12275	3.66392	0.000248385	0.00179059
Rnf126	1259.07	0.240795	0.0824168	2.92169	0.00348143	0.0165004
Fstl3	27.9902	1.00143	0.26686	3.75664	0.000172213	0.00131276
Palm	904.385	0.527806	0.137469	3.84335	0.000121365	0.000974143
E130317F20Rik	56.528	-1.06255	0.20184	-5.24846	1.53377e-07	2.91188e-06
Prtn3	26.2269	1.06364	0.264311	3.86948	0.000109065	0.000886111
Med16	829.222	0.367121	0.0795074	4.61799	3.87473e-06	5.02266e-05
Arid3a	688.107	0.855629	0.170541	5.0136	5.34217e-07	8.83157e-06
Tmem259	1486.24	0.274047	0.078618	3.48562	0.000491001	0.003186
Cnn2	2863.49	1.07147	0.127645	8.39288	4.74358e-17	4.73997e-15
Abca7	386.252	0.673874	0.171907	3.90919	9.26065e-05	0.000772639
Hmha1	426.768	-0.786386	0.135191	-5.80854	6.30214e-09	1.67429e-07
Gpx4	7971.54	0.396063	0.0998641	3.96512	7.33599e-05	0.000631495
Sbno2	1305.88	0.358636	0.0899888	3.98529	6.73976e-05	0.000587469
Stk11	1376.06	0.443148	0.0696705	6.36031	2.01348e-10	7.0646e-09
Dos	448.34	0.541344	0.120659	4.4898	7.12886e-06	8.46858e-05
Midn	1994.06	-0.205294	0.0909218	-2.25833	0.0239252	0.0778822
Efna2	225.269	0.385388	0.126872	3.04009	0.00236504	0.011901
Gamt	15.7875	-0.596782	0.257349	-2.22923	0.0257984	0.0825578
Dazap1	4088.91	0.236735	0.0674542	3.50959	0.000448792	0.00295599
Apc2	42.7911	0.825759	0.26766	3.12337	0.0017879	0.00945456
Pcsk4	87.0683	0.944916	0.197413	4.77641	1.78454e-06	2.55282e-05
Reep6	330.907	0.52129	0.128472	4.05487	5.01629e-05	0.000457129
Adamtsl5	50.0357	0.758487	0.242114	3.20905	0.00133176	0.00743236
Plk5	206.416	0.698675	0.131594	5.30722	1.11311e-07	2.17534e-06
Mbd3	2680.63	0.380822	0.0730595	5.21272	1.86095e-07	3.43884e-06
Atp8b3	100.404	0.489277	0.188227	2.59413	0.00948316	0.0372407
Fam108a	1088.78	0.270529	0.0792272	3.41428	0.00063951	0.00397744
Csnk1g2	2790.39	0.171678	0.0615546	2.78911	0.00528533	0.0232602
Mknk2	1886.15	0.280532	0.0922361	3.04132	0.00235542	0.0118706
Plekhj1	1030.21	0.201972	0.0947287	2.1321	0.032999	0.0997647
Lingo3	146.056	0.444821	0.140324	3.1749	0.0014989	0.00818658
Gadd45b	434.441	0.538398	0.248443	2.13746	0.0325606	0.0988167
Gng7	109.663	0.451765	0.169397	2.66361	0.00773078	0.0315743
Diras1	59.5498	0.75917	0.203514	3.71914	0.000199902	0.00148551
Slc39a3	151.279	0.630992	0.157706	3.99284	6.52853e-05	0.000572658
Thop1	3833.42	0.175302	0.0613527	2.85722	0.00427365	0.0195315
Map2k2	1613.27	0.274935	0.0800804	3.43321	0.000596474	0.00375898
Zbtb7a	515.119	-0.509201	0.103954	-4.89411	9.87497e-07	1.50947e-05
Dapk3	1001.27	0.428685	0.08028	5.33978	9.306e-08	1.85573e-06
Atcay	54.7178	0.89448	0.214651	4.10055	4.1217e-05	0.000389036
Zfr2	51.4369	0.593777	0.248973	2.35499	0.0185231	0.0637008
Tjp3	505.187	0.516755	0.171489	3.0063	0.00264448	0.0131313
Pip5k1c	940.787	0.302245	0.0905147	3.33877	0.000841497	0.0050179
Tbxa2r	25.9815	0.685987	0.249073	2.81253	0.00491531	0.021916
4930404N11Rik	99.2065	0.613262	0.174391	3.51333	0.000442535	0.00292752
Nfic	388.991	-0.293255	0.137102	-2.13677	0.0326166	0.0989215
Celf5	373.28	0.283517	0.125388	2.26226	0.0236812	0.0773018
Aes	2000.37	-0.787942	0.0941951	-8.36063	6.23841e-17	6.17566e-15
Zfp873	184.846	-0.273826	0.119786	-2.28666	0.0222155	0.0734498
Chst11	164.268	1.12226	0.189825	5.87641	4.19269e-09	1.16798e-07
Aldh1l2	91.2459	-0.38345	0.171671	-2.2335	0.0255163	0.0818597
A230046K03Rik	2096.2	-0.160468	0.0695466	-2.30733	0.0210362	0.0703789
1500009L16Rik	541.532	0.557564	0.127703	4.36031	1.29881e-05	0.000143334
Nuak1	565.806	0.777449	0.171156	4.53457	5.7722e-06	7.10566e-05
C330046G13Rik	116.234	-0.679946	0.157611	-4.29626	1.73707e-05	0.000183891
Ric8b	551.881	-0.468723	0.108286	-4.3282	1.50336e-05	0.000162564
Cry1	833.565	0.419771	0.0975107	4.30573	1.66434e-05	0.000177858
Btbd11	370.845	0.590774	0.140634	4.19459	2.7337e-05	0.000271752
Fbxo7	406.873	0.277927	0.0956237	2.90559	0.00366558	0.0171725
Timp3	373.869	1.12091	0.138897	8.0592	7.67927e-16	6.32247e-14
Nt5dc3	422.285	-0.369313	0.113266	-3.26324	0.00110148	0.0063255
Ascl1	10.4445	0.56	0.27599	2.20965	0.0271292	0.0858747
Gnptab	1301.85	0.407258	0.0729193	5.58556	2.32948e-08	5.50308e-07
Sycp3	251.661	1.26273	0.177151	7.12216	1.06249e-12	5.52195e-11
Tmpo	7667.22	-0.23509	0.0557581	-4.21619	2.48469e-05	0.000250745
Cdk17	1278.11	0.301104	0.106295	2.83427	0.00459307	0.0206732
Elk3	229.793	0.408559	0.148025	2.75499	0.0058694	0.0253214
Lta4h	1696.86	-0.222805	0.0697461	-3.19462	0.00140014	0.00773699
Hal	135.917	-0.901556	0.175468	-5.09053	3.5707e-07	6.17944e-06
Ccdc38	15.6374	-0.621087	0.268899	-2.23073	0.025699	0.0823665
Nr2c1	245.132	-0.29572	0.132722	-2.23005	0.0257441	0.0824517
Tmcc3	432.662	0.898202	0.162914	5.51693	3.44968e-08	7.76342e-07
Plxnc1	69.2747	0.615651	0.208359	3.00006	0.00269923	0.0133604
Cradd	223.88	-0.25144	0.117731	-2.13381	0.0328585	0.0995027
Nudt4	3861.6	0.336079	0.075968	4.42376	9.69972e-06	0.000110642
Dcn	5.75649	0.776574	0.214164	2.20283	0.0276069	0.0871104
Galnt4	66.3569	-0.43382	0.197442	-2.19602	0.0280906	0.0883628
Kitl	37.2245	1.14925	0.229553	4.88788	1.01927e-06	1.55519e-05
Tmtc3	990.926	-0.465947	0.0854399	-5.45429	4.91693e-08	1.06199e-06
Cep290	396.39	-0.451597	0.114688	-3.9398	8.15506e-05	0.000694454
Nts	6.83558	0.820663	0.240714	3.06839	0.00215217	0.0109962
Rassf9	15.1263	1.09395	0.274813	4.10568	4.03129e-05	0.000382455
Slc6a15	336.465	-0.453291	0.126102	-3.59129	0.000329042	0.0022716
Tmtc2	28.9966	0.955112	0.253611	3.71402	0.000203989	0.001512
Pawr	2080.27	0.402302	0.0925368	4.34755	1.37666e-05	0.000151054
Syt1	29.3105	0.898619	0.256842	3.48552	0.000491185	0.003186
Csrp2	2254.31	0.371092	0.0964301	3.847	0.000119571	0.000962065
Bbs10	147.279	-0.595361	0.148335	-4.00825	6.11697e-05	0.000541591
Phlda1	335.378	0.683927	0.164626	4.15749	3.21758e-05	0.000315145
Krr1	2067.07	-0.218757	0.0891226	-2.45441	0.0141118	0.0512542
Atxn7l3b	1388.73	-0.403027	0.0935468	-4.30841	1.6443e-05	0.000175974
Tspan8	17.5405	0.76163	0.274259	2.7893	0.00528215	0.0232524
Ptprb	10.0828	1.05809	0.267541	4.01449	5.9575e-05	0.000529552
Rab3ip	831.477	0.245112	0.0907158	2.70188	0.00689489	0.0287319
Rap1b	2341.85	0.123829	0.0576948	2.14625	0.0318533	0.0970776
Hmga2	854.977	-0.800716	0.183587	-4.36573	1.26699e-05	0.000140382
Msrb3	87.7925	0.592254	0.208833	2.84237	0.00447802	0.020265
Lemd3	775.616	-0.200101	0.0812528	-2.46385	0.0137454	0.0502875
Gns	998.694	0.284343	0.0877551	3.24048	0.00119329	0.00677092
Rassf3	1199.24	0.31214	0.0809086	3.85823	0.000114211	0.000922508
Srgap1	171.271	0.34274	0.159282	2.16209	0.0306113	0.0942596
Ppm1h	108.083	0.994454	0.180092	5.54059	3.01455e-08	6.93429e-07
Mettl1	297.271	-0.442689	0.106089	-4.17103	3.03223e-05	0.000298396
Cdk4	9159.04	-0.384435	0.0740104	-5.19417	2.05631e-07	3.74164e-06
Arhgef25	879.948	0.311943	0.11361	2.74549	0.00604197	0.0259247
Pip4k2c	904.218	0.220616	0.0894712	2.46543	0.013685	0.0501422
Kif5a	337.385	0.380902	0.146912	2.58673	0.00968903	0.0378777
Arhgap9	104.546	-0.630046	0.15604	-4.01384	5.97397e-05	0.000530449
Gli1	373.902	-0.365138	0.134778	-2.70432	0.00684452	0.0285721
Inhbe	4.79054	-0.679117	0.265534	-2.37351	0.01762	0.06119
Shmt2	3957.6	-0.377924	0.0703543	-5.3716	7.80403e-08	1.60431e-06
Nxph4	48.3734	-0.726575	0.238453	-3.02234	0.00250833	0.0125262
Lrp1	1718.43	-0.615727	0.216502	-2.84491	0.00444233	0.0201584
Stat6	667.245	-0.372229	0.103952	-3.57794	0.000346314	0.00236534
Nab2	243.122	-0.325734	0.142294	-2.28856	0.0221049	0.0731741
Tmem194	942.801	-0.308083	0.0952522	-3.23408	0.00122035	0.00690093
Myo1a	17.3989	-0.612147	0.263803	-2.22602	0.0260128	0.083148
Ptges3	7346.13	-0.91141	0.0555915	-16.395	2.07583e-60	5.75384e-57
Atp5b	30365.4	-0.945792	0.0403368	-23.4474	1.40539e-121	7.791e-118
Baz2a	5297.12	-0.69442	0.0934397	-7.43274	1.06368e-13	6.65041e-12
Rbms2	1045.93	0.198166	0.0753417	2.63005	0.00853726	0.0342955
Spryd4	529.835	-0.24856	0.0917121	-2.70782	0.00677277	0.0283152
Apof	5.45035	-0.876956	0.261818	-3.22609	0.00125494	0.00707247
Stat2	669.261	0.364927	0.146692	2.48688	0.0128868	0.0477434
Il23a	80.5495	0.609297	0.17991	3.37343	0.000742391	0.00451104
Cnpy2	1371.74	-0.190216	0.0886705	-2.14468	0.0319787	0.0974063
Cs	5297.86	0.125551	0.0477725	2.62806	0.00858722	0.0344213
Nabp2	901.36	0.31308	0.0779312	4.01734	5.88576e-05	0.00052514
Rnf41	826.825	0.187728	0.0813912	2.30672	0.0210707	0.0704657
Myl6	5195.71	0.285433	0.105118	2.71511	0.00662531	0.0278561
Esyt1	1351.32	-0.312913	0.109597	-2.85488	0.00430531	0.0196654
Suox	136.713	0.513541	0.17424	2.93363	0.00335023	0.0159832
Cdk2	1978.73	-0.199434	0.0564475	-3.53235	0.000411888	0.00274774
Dgka	635.13	0.368864	0.0855785	4.31003	1.63229e-05	0.000174914
Cd63	1636.56	0.541774	0.101102	5.35793	8.41807e-08	1.70743e-06
Olfr815	3.63994	-0.282191	0.229764	-2.3994	0.016422	0.0577653
Eif4enif1	1965.43	-0.134707	0.0621308	-2.16833	0.0301336	0.0932076
Limk2	1693.24	0.612435	0.128614	4.7602	1.93398e-06	2.73137e-05
Selm	309.967	0.715938	0.13764	5.19887	2.00508e-07	3.66444e-06
Smtn	990.568	0.503435	0.108714	4.63278	3.60783e-06	4.72084e-05
Tug1	2266.07	-0.315269	0.0794595	-3.96822	7.241e-05	0.000623964
Morc2a	2298.34	-0.231117	0.0953077	-2.4256	0.0152831	0.0546492
Slc35e4	119.828	0.456598	0.149347	3.06259	0.00219428	0.0111771
Tcn2	323.771	0.303458	0.129919	2.33462	0.0195632	0.0665758
Gatsl3	699.809	0.428489	0.0927348	4.62158	3.80823e-06	4.96353e-05
Lif	148.028	0.704967	0.171639	4.10845	3.98324e-05	0.000378112
Hormad2	91.7253	-1.02214	0.214303	-4.8583	1.18396e-06	1.77872e-05
Ascc2	1042.13	0.210418	0.0728034	2.89031	0.00384857	0.0178786
Nf2	3640.69	0.179172	0.0724943	2.47148	0.0134555	0.0494536
Nipsnap1	2143.73	0.259635	0.0641818	4.04477	5.23743e-05	0.000473133
Gas2l1	520.907	0.375215	0.0985816	3.80747	0.000140398	0.00110088
Rasl10a	33.5921	0.591251	0.251619	2.35432	0.0185564	0.0637641
Emid1	107.865	1.06783	0.196525	5.43566	5.45934e-08	1.16164e-06
Kremen1	542.766	0.760994	0.142924	5.32509	1.00904e-07	1.98832e-06
Mrps24	946.27	0.297613	0.121564	2.44689	0.0144093	0.0521191
Urgcp	212.233	0.57912	0.123683	4.68307	2.82606e-06	3.81495e-05
Aebp1	100.615	1.58467	0.216686	7.29953	2.88773e-13	1.66179e-11
Myl7	29.1428	-0.869365	0.243123	-3.44476	0.000571556	0.00362254
Gck	18.8677	-0.826351	0.27558	-2.89103	0.00383987	0.0178522
Ykt6	2200.58	-0.169238	0.0654688	-2.58509	0.00973523	0.0380241
Ppia	33816.3	-0.161986	0.074032	-2.18796	0.0286722	0.089876
Myo1g	101.856	-1.4143	0.184874	-7.52899	5.11334e-14	3.28339e-12
Ccm2	765.223	0.227224	0.0778117	2.92032	0.00349671	0.0165539
Nacad	20.7237	0.863829	0.26851	3.23551	0.00121424	0.00687103
Adcy1	373.231	0.429768	0.122303	3.5171	0.000436294	0.00289199
Tns3	3517.33	-0.271147	0.116242	-2.33281	0.0196581	0.0667456
Hus1	1432.07	-0.258231	0.0906741	-2.84724	0.00441006	0.0200624
Upp1	7603.36	0.272585	0.105181	2.59106	0.00956805	0.0375121
Fignl1	2613.96	-0.465434	0.0729677	-6.37739	1.80126e-10	6.41471e-09
Ddc	289.674	-0.548518	0.139299	-3.92742	8.58609e-05	0.000725954
1700042O10Rik	30.6496	-0.929347	0.240396	-3.74913	0.00017745	0.00134695
Cobl	2074.51	-0.563086	0.113806	-4.94294	7.69516e-07	1.21884e-05
Egfr	177.44	1.2338	0.21827	5.58977	2.27373e-08	5.38667e-07
Fbxo48	54.1182	-0.52375	0.199535	-2.60846	0.00909512	0.0360403
Cnrip1	6.5223	0.4716	0.257484	2.51822	0.011795	0.0444588
C1d	956.14	-0.342766	0.0874411	-3.91903	8.89072e-05	0.000747153
Etaa1	1323.24	-0.283073	0.101132	-2.79866	0.00513144	0.0227454
Cep68	1216.69	-0.407728	0.0962137	-4.23796	2.25556e-05	0.000230419
Slc1a4	882.697	-0.303492	0.11768	-2.5779	0.0099403	0.0386526
Sertad2	683.757	0.507491	0.0994535	5.10242	3.35342e-07	5.81551e-06
Peli1	831.966	-0.151324	0.0688401	-2.19826	0.0279307	0.0879597
Vps54	1728.53	-0.348341	0.0709742	-4.90736	9.23106e-07	1.42546e-05
Mdh1	3031.88	-0.26324	0.0941725	-2.79468	0.0051951	0.0229664
Otx1	16.0234	0.587033	0.267652	2.28659	0.02222	0.0734498
Tmem17	70.5552	-0.419068	0.171582	-2.43561	0.0148665	0.0535394
0610010F05Rik	692.204	-0.542205	0.0805416	-6.73217	1.67147e-11	7.20159e-10
Pus10	1055.67	-0.302957	0.0846891	-3.57647	0.00034827	0.00237334
Papolg	773.251	-0.29934	0.0952448	-3.14241	0.00167565	0.00896643
Bcl11a	144.458	-0.474445	0.198197	-2.43006	0.0150965	0.0540894
Smek2	1821.85	-0.37028	0.0796227	-4.65058	3.30997e-06	4.37237e-05
Ccdc104	622.012	-0.225836	0.0964213	-2.34055	0.0192554	0.065718
Ccdc88a	933.811	-0.479251	0.111443	-4.30169	1.69498e-05	0.000180353
Mtif2	1003.15	-0.180648	0.0718235	-2.51464	0.0119155	0.0447934
Sptbn1	7653.19	0.156041	0.0707711	2.20498	0.0274552	0.0867414
Rhbdf1	541.909	0.632428	0.105653	5.98569	2.1547e-09	6.36496e-08
Wwc1	1314.59	0.410237	0.0914888	4.48383	7.33165e-06	8.66614e-05
Ccng1	5479.68	-0.28374	0.0948465	-2.99171	0.00277422	0.0136786
Gabra1	7.5958	-0.709581	0.264866	-2.92131	0.00348563	0.0165155
Pttg1	1067.38	-0.473909	0.12054	-3.92775	8.57427e-05	0.000725324
Ccnjl	97.6509	-0.49011	0.178372	-2.74065	0.00613184	0.0262021
Ublcp1	1041.98	-0.216506	0.0847173	-2.55593	0.0105904	0.04075
Rnf145	2254.02	-0.250434	0.082041	-3.05329	0.0022635	0.0114944
Nipal4	27.3112	1.14872	0.251928	4.60681	4.089e-06	5.27123e-05
Trim7	51.9782	-0.849752	0.219735	-3.85921	0.000113755	0.000919714
Zfp62	997.107	-0.54465	0.103922	-5.2432	1.57814e-07	2.98719e-06
Mgat1	362.598	-0.268164	0.102737	-2.6099	0.0090569	0.0359488
Cnot6	1066.02	-0.430479	0.0895148	-4.80935	1.5142e-06	2.20321e-05
Gfpt2	1338.08	0.304055	0.0898374	3.3837	0.00071517	0.00437118
Rnf130	328.247	-0.336239	0.144357	-2.33027	0.0197918	0.067134
Sqstm1	4036.2	0.325533	0.0758953	4.28914	1.79365e-05	0.000188918
Mgat4b	659.935	0.468935	0.0967061	4.84785	1.24804e-06	1.85987e-05
Adamts2	37.7971	0.506772	0.240331	2.22253	0.0262477	0.0837218
Zfp354c	444.765	-0.348137	0.123207	-2.82641	0.00470726	0.0211185
Zfp454	75.3626	-0.493189	0.197603	-2.49355	0.0126474	0.0470768
Col23a1	33.2047	1.00855	0.243765	4.13227	3.59197e-05	0.000346709
Nhp2	5525.72	0.228943	0.10396	2.202	0.0276651	0.0872554
Rmnd5b	819.575	-0.172985	0.0810729	-2.1316	0.0330395	0.099869
Phf15	878.388	0.840394	0.0916664	9.16445	4.98025e-20	7.59877e-18
Cdkn2aipnl	1951.6	0.257289	0.0783363	3.28417	0.00102282	0.00593091
Olfr1372-ps1	69.8754	1.58577	0.21402	7.33319	2.2473e-13	1.32535e-11
Skp1a	8748.5	0.200341	0.0800007	2.50419	0.0122732	0.0459335
Tcf7	1112.55	0.280533	0.086424	3.24595	0.00117061	0.00665586
Shroom1	17.079	0.918874	0.274669	3.53519	0.000407479	0.00272379
Acsl6	118.777	0.490076	0.172524	2.84304	0.00446852	0.0202441
Rapgef6	881.718	-0.352348	0.0987133	-3.56913	0.000358166	0.00242634
Gpx3	551.679	1.05252	0.119057	8.8407	9.51244e-19	1.21693e-16
Sparc	6598.23	0.434745	0.0868006	5.00832	5.49077e-07	9.04129e-06
Galnt10	485.721	0.310624	0.0935928	3.3181	0.000906328	0.00535078
Hand1	108.365	2.71243	0.233984	11.1012	1.23818e-28	5.41898e-26
Larp1	7342.71	0.274422	0.100695	2.72557	0.0064191	0.0271299
Cnot8	1635.22	0.274491	0.0633939	4.32966	1.4934e-05	0.000161697
Irgm2	108.488	-0.897394	0.233882	-3.79196	0.000149461	0.00116045
2810021J22Rik	233.251	-0.288365	0.115667	-2.49148	0.0127212	0.0472775
Zfp39	195.471	-0.473862	0.138936	-3.41122	0.000646728	0.00401483
Trim11	497.453	-0.24395	0.1021	-2.38991	0.0168527	0.0589932
2310033P09Rik	397.206	-0.44308	0.100001	-4.43162	9.35281e-06	0.000107348
Arf1	7739.56	0.155216	0.051231	3.02971	0.00244785	0.0122621
Wnt3a	8.69998	-0.751263	0.275754	-2.58151	0.00983689	0.0383042
Wnt9a	157.984	1.33099	0.198657	6.71775	1.84553e-11	7.89025e-10
Jmjd4	563.85	-0.275685	0.0879302	-3.13687	0.00170759	0.00910174
Zkscan17	1344.55	0.193552	0.0866779	2.23317	0.0255377	0.081897
Nt5m	62.6828	-0.42792	0.196369	-2.16979	0.0300225	0.0930148
Rasd1	33.6177	0.556589	0.255148	2.18092	0.0291891	0.0910775
Atpaf2	591.261	-0.356196	0.0721819	-4.93288	8.10257e-07	1.27367e-05
Llgl1	1851.1	-0.353093	0.0785931	-4.49302	7.02192e-06	8.37744e-05
Top3a	598.235	-0.237705	0.0968718	-2.45376	0.0141372	0.0513128
Smcr8	861.895	-0.283344	0.0880205	-3.21932	0.00128493	0.00721461
Shmt1	2393.04	-0.252909	0.0650365	-3.88812	0.000101023	0.000827231
Tmem11	942.131	0.240952	0.10223	2.35707	0.01842	0.0634251
Kcnj12	69.108	-1.32184	0.181503	-7.13054	9.99781e-13	5.21234e-11
Aldh3a1	11.5466	0.766125	0.27507	2.53778	0.0111557	0.0424847
Slc47a1	85.9714	-0.47949	0.219826	-2.19256	0.0283392	0.0889934
Mapk7	827.721	0.202597	0.0784274	2.58343	0.00978238	0.0381634
Fam83g	221.563	1.12958	0.157196	7.18972	6.49259e-13	3.51721e-11
Specc1	794.058	0.557787	0.118968	4.69377	2.6821e-06	3.63537e-05
Adora2b	44.6489	0.622249	0.232746	2.66035	0.00780591	0.0318421
Zswim7	468.823	0.465649	0.116646	3.99223	6.54547e-05	0.000573539
Pigl	541.699	-0.351354	0.0985021	-3.56735	0.000360603	0.00244086
Trpv2	89.3389	1.5002	0.190476	7.80304	6.04322e-15	4.33211e-13
2410006H16Rik	1182.82	0.454085	0.20102	2.25207	0.024318	0.0788676
Zfp287	65.8262	0.528746	0.196762	2.6852	0.00724869	0.0299436
Zfp286	89.665	-0.498135	0.15171	-3.26623	0.0010899	0.00627633
Pmp22	255.404	1.03518	0.269368	3.55114	0.000383572	0.00257952
Myocd	6.17561	0.555534	0.270315	2.17223	0.0298384	0.0926345
Shisa6	131.008	-1.27311	0.191378	-6.63623	3.21805e-11	1.30535e-09
Pirt	28.9411	-0.565032	0.2451	-2.20693	0.0273191	0.0863442
Myh3	61.6918	-1.1149	0.218705	-5.11873	3.07607e-07	5.39074e-06
Myh13	44.1747	-0.549987	0.24085	-2.22186	0.0262927	0.0838333
Gas7	73.813	0.678187	0.199159	3.39474	0.000686934	0.00422812
Usp43	165.278	0.529593	0.167328	3.17612	0.00149258	0.00815745
Ntn1	693.087	-1.75179	0.158858	-10.977	4.92814e-28	2.049e-25
Pik3r5	61.6464	1.01448	0.217848	4.72178	2.33789e-06	3.22133e-05
Ndel1	753.717	0.223529	0.0851372	2.62519	0.00866017	0.034658
Slc25a35	41.9073	-0.509906	0.213336	-2.36173	0.0181898	0.0627622
Ctc1	2347.28	-0.186994	0.0829647	-2.25416	0.0241862	0.0785474
Vamp2	314.577	0.302236	0.128592	2.35035	0.0187556	0.0643408
Per1	448.655	0.326918	0.140369	2.33031	0.0197896	0.067134
Aloxe3	19.4452	0.812761	0.255331	3.16643	0.00154323	0.00837723
Cntrob	731.319	-0.268891	0.0838569	-3.20571	0.00134728	0.0075064
Tmem88	278.746	0.295476	0.137651	2.14944	0.0315993	0.096498
Efnb3	64.4244	0.51073	0.210086	2.41885	0.0155699	0.0554773
Atp1b2	342.413	-0.387912	0.164882	-2.34266	0.0191468	0.065413
Fxr2	4673.02	0.275105	0.06708	4.10108	4.11229e-05	0.000388681
Sox15	297.769	0.570758	0.165975	3.41538	0.000636933	0.00396587
Polr2a	4918.28	-0.310234	0.120955	-2.56689	0.0102617	0.0396242
Nlgn2	569.141	0.68472	0.131009	5.22393	1.75162e-07	3.26217e-06
Tnk1	161.778	0.734352	0.147821	4.96801	6.76445e-07	1.08661e-05
Acap1	153.447	-0.599183	0.139969	-4.25845	2.05848e-05	0.000213034
2810408A11Rik	130.074	-0.52272	0.158801	-3.28409	0.00102314	0.00593091
Ybx2	420.16	0.972233	0.137228	7.08503	1.39012e-12	7.09176e-11
Cldn7	615.078	1.44498	0.213802	6.77136	1.27573e-11	5.61288e-10
Dvl2	1714.01	0.186812	0.0715929	2.60955	0.00906616	0.0359769
Acadvl	554.282	0.2084	0.0898239	2.32036	0.0203213	0.0685526
Dlg4	166.346	0.593417	0.155947	3.79609	0.000146996	0.00114452
Asgr2	9.09478	-0.775429	0.274299	-2.41884	0.0155699	0.0554773
Slc16a11	40.1641	1.36588	0.230315	5.85105	4.88492e-09	1.32964e-07
Bcl6b	280.275	0.659822	0.121736	5.43248	5.55765e-08	1.17894e-06
Cxcl16	142.963	1.93846	0.201089	9.59051	8.76473e-22	1.65643e-19
Tm4sf5	28.1956	-1.10997	0.244213	-4.48366	7.33735e-06	8.66672e-05
Pld2	227.462	0.394169	0.168296	2.34635	0.0189584	0.0648626
Slc25a11	1032.47	-0.444945	0.0731924	-6.07847	1.21333e-09	3.71618e-08
Eno3	876.142	0.599091	0.0808088	7.41208	1.24331e-13	7.65833e-12
Mis12	887.61	-0.446178	0.0891404	-5.00596	5.55848e-07	9.13469e-06
Wscd1	185.325	0.681737	0.145356	4.69104	2.71826e-06	3.67839e-05
Aipl1	32.9963	0.58391	0.252876	2.29801	0.0215614	0.0717317
4933427D14Rik	304.574	-0.28187	0.102179	-2.76024	0.00577582	0.024976
Xaf1	74.7455	-1.90683	0.221265	-8.27523	1.28209e-16	1.19789e-14
Tekt1	43.3599	-0.753241	0.20946	-3.51101	0.000446404	0.00294609
Ube2g1	1902.24	0.218146	0.0708537	3.07882	0.00207821	0.0106972
Ankfy1	1939.27	-0.225623	0.0603539	-3.73809	0.000185424	0.00140108
Atp2a3	215.7	-1.105	0.132358	-8.30879	9.66835e-17	9.29447e-15
P2rx1	4.84335	-0.80486	0.257304	-2.97943	0.00288787	0.014129
Camkk1	126.037	-0.587726	0.138514	-4.2258	2.38091e-05	0.000241739
Gsg2	558.814	-0.30449	0.120289	-2.53194	0.0113432	0.0430472
P2rx5	32.667	-0.662847	0.243109	-2.66494	0.00770012	0.0314645
Tax1bp3	207.79	0.40933	0.131784	3.10476	0.00190434	0.00994074
Aspa	27.8014	1.67615	0.261596	6.15003	7.74706e-10	2.44946e-08
Olfr376	3.98696	-0.272688	0.229845	-2.39681	0.0165384	0.0581011
E130309D14Rik	200.008	0.725233	0.14888	4.86573	1.14035e-06	1.72163e-05
Cluh	1760.66	-0.392614	0.10819	-3.62905	0.000284472	0.0020115
Mnt	788.93	0.223003	0.0915136	2.43771	0.0147805	0.0532875
Hic1	71.5322	0.675961	0.218045	3.19358	0.00140521	0.00775642
Rpa1	6908.65	-0.19172	0.0642847	-2.98235	0.0028604	0.0140411
Smyd4	400.801	-0.443691	0.0874933	-5.07214	3.93371e-07	6.72369e-06
Mir22hg	83.3399	0.469559	0.194166	2.40077	0.0163607	0.0576106
Slc43a2	420.883	0.67423	0.104012	6.48632	8.79579e-11	3.37057e-09
Inpp5k	421.757	0.273454	0.111449	2.45191	0.01421	0.0515548
Myo1c	3255.05	0.435397	0.0865324	5.03109	4.87708e-07	8.13549e-06
Crk	3235.07	-0.179901	0.0801052	-2.24587	0.0247122	0.0799434
Doc2b	5.8819	0.653378	0.253652	2.81539	0.00487182	0.0217512
Gemin4	2417.8	-0.282464	0.0936301	-3.01701	0.00255284	0.0127267
Dbil5	4.69341	-0.622127	0.251785	-2.16807	0.0301533	0.0932292
Glod4	1858.26	-0.19302	0.0749587	-2.57467	0.0100336	0.0389044
Nxn	1810.92	0.322594	0.0842725	3.82795	0.000129217	0.00102627
Ssh2	353.654	-0.523632	0.134712	-3.89732	9.72638e-05	0.000803973
Trp53i13	225.312	0.282777	0.128425	2.20236	0.02764	0.0871928
Taok1	2440.8	-0.231704	0.0910514	-2.54492	0.0109302	0.0418366
Cryba1	3.04524	0.377929	0.20616	2.37884	0.0173672	0.0604004
Myo18a	1784.35	0.310844	0.116824	2.66072	0.00779728	0.0318161
Sez6	25.6821	1.02432	0.261093	3.85893	0.000113886	0.000920326
Traf4	2170.74	0.160631	0.0610675	2.63051	0.00852572	0.0342739
Tlcd1	277.936	-0.312701	0.113238	-2.76359	0.00571688	0.0247404
Supt6	5467.41	0.321586	0.0966309	3.32853	0.000873059	0.00518381
Slc46a1	161.964	0.442108	0.165315	2.68088	0.0073428	0.0302572
Poldip2	1576.33	-0.31125	0.0688435	-4.52079	6.1609e-06	7.50088e-05
Ift20	578.955	0.359631	0.0952627	3.77385	0.000160749	0.00123593
Nlk	960.185	0.143151	0.0611602	2.34054	0.0192558	0.065718
Fam58b	315.133	-0.250681	0.11272	-2.22232	0.0262616	0.0837502
Nos2	10.487	-0.632776	0.275715	-2.16991	0.0300136	0.0930048
Lgals9	139.582	0.892686	0.17025	5.19923	2.00114e-07	3.66127e-06
Ksr1	163.25	0.488024	0.171661	2.84081	0.00449985	0.0203472
Nf1	537.149	-0.354057	0.15113	-2.34447	0.0190539	0.0651359
Rab11fip4	672.636	0.548167	0.121566	4.51218	6.41648e-06	7.76091e-05
Suz12	4215.85	-0.165671	0.0565899	-2.9274	0.0034181	0.0162651
Atad5	1746.3	-0.271779	0.101918	-2.66656	0.0076633	0.0313449
Rnf135	109.536	0.599149	0.190282	3.1273	0.0017642	0.00934812
Rhbdl3	29.9914	0.582823	0.252349	2.29173	0.0219213	0.0727463
5730455P16Rik	542.655	-0.337114	0.0889675	-3.78852	0.00015155	0.00117447
Myo1d	205.515	0.586779	0.154519	3.81024	0.000138829	0.00109063
Tmem98	258.685	0.408663	0.15248	2.68884	0.00717018	0.029693
Rffl	585.534	0.359969	0.0838172	4.29479	1.74862e-05	0.00018476
Unc45b	63.1394	-0.868282	0.230828	-3.82411	0.000131248	0.00104041
Slfn10-ps	27.0381	-0.95119	0.253837	-3.75161	0.000175701	0.00133429
Slfn2	18.6366	-1.23073	0.275829	-4.32877	1.49943e-05	0.000162244
AI662270	36.0355	1.76948	0.234092	7.20075	5.98824e-13	3.25459e-11
AA465934	50.3358	-0.51321	0.220702	-2.33479	0.0195542	0.0665588
AI450353	53.8643	-0.771837	0.215786	-3.56335	0.000366154	0.0024744
Taf15	2693.81	0.285415	0.0792223	3.60272	0.000314907	0.00219131
E230016K23Rik	4.87703	0.539035	0.245035	2.4789	0.0131788	0.0486193
Ccl3	3.24747	-0.463464	0.227213	-2.50423	0.012272	0.0459335
Synrg	604.326	-0.222211	0.0988197	-2.25022	0.024435	0.0791698
Dusp14	228.689	0.569564	0.203498	2.78732	0.00531465	0.0233707
Lhx1	8.75539	-0.89222	0.269179	-2.98745	0.00281319	0.0138343
Ggnbp2	1815.94	-0.120266	0.054913	-2.18995	0.0285278	0.0895519
Car4	781.83	2.54484	0.23836	10.8296	2.49268e-27	9.87043e-25
Ppm1d	707.99	-0.199826	0.080374	-2.4868	0.0128899	0.0477442
Tbx2	24.3264	0.662558	0.268606	2.66745	0.00764294	0.0312847
Tbx4	40.6901	1.10398	0.24268	4.68044	2.86255e-06	3.85483e-05
Brip1	533.223	-0.591396	0.0935859	-6.31788	2.6517e-10	9.09286e-09
Ints2	2399.63	-0.240346	0.0672065	-3.57638	0.00034839	0.00237334
Rps6kb1	1726	0.167031	0.0592301	2.82018	0.0047997	0.0214522
Prr11	775.187	-0.265065	0.105259	-2.51872	0.0117782	0.0444079
Trim37	2704.75	-0.321576	0.0753868	-4.26546	1.99488e-05	0.000207355
Ppm1e	75.1061	0.795518	0.19393	4.12132	3.76702e-05	0.000360883
Rad51c	457.954	-0.323045	0.0926483	-3.48596	0.00049038	0.00318326
Tex14	687.454	-0.879092	0.109731	-8.00415	1.20295e-15	9.43691e-14
Sept4	129.884	1.79699	0.275285	6.26979	3.6154e-10	1.20255e-08
Mtmr4	1232.41	0.442231	0.101554	4.35459	1.33316e-05	0.000146833
Hsf5	45.7947	0.6265	0.213638	2.95998	0.00307655	0.0148825
Rnf43	36.6082	0.99581	0.261146	3.86112	0.000112867	0.000914759
Bzrap1	64.8425	1.12345	0.202773	5.49733	3.85592e-08	8.5618e-07
Dynll2	2755.06	0.349561	0.103047	3.39307	0.00069115	0.00424518
Vezf1	736.7	0.402052	0.11552	3.48009	0.000501245	0.0032336
Cuedc1	222.963	0.690129	0.181939	3.79507	0.000147602	0.00114762
Mrps23	909.996	0.19217	0.072516	2.64972	0.00805582	0.0326851
Scpep1	2443.83	0.232608	0.0777843	2.99004	0.00278943	0.0137414
Gm15698	25.5268	-0.826187	0.265531	-2.96396	0.00303705	0.0147401
2210409E12Rik	243.908	-0.983466	0.153241	-6.36535	1.94851e-10	6.85108e-09
Gm525	4.26147	-0.803927	0.250588	-2.91526	0.00355395	0.0167438
Nog	68.6505	0.553125	0.236842	2.3097	0.020905	0.0700385
Pctp	308.267	0.4915	0.121174	4.05899	4.92845e-05	0.000449863
Mmd	358.795	0.528204	0.183048	2.87534	0.00403599	0.0185729
Stxbp4	283.346	-0.589781	0.123234	-4.78771	1.68695e-06	2.42905e-05
Spag9	1245.59	-0.210619	0.0957764	-2.19867	0.0279013	0.0879004
Tob1	391.455	-0.300347	0.115479	-2.59841	0.0093656	0.036936
Abcc3	18.4791	1.00951	0.263181	3.86507	0.000111056	0.000900522
Cacna1g	103.448	1.01916	0.225649	4.53397	5.78857e-06	7.12054e-05
Spata20	6.2735	0.497132	0.263245	2.15379	0.0312568	0.0957861
Epn3	22.1114	1.23543	0.275296	4.5851	4.53771e-06	5.76962e-05
Rsad1	109.845	0.417165	0.151274	2.75475	0.0058737	0.0253334
Acsf2	350.115	-0.502885	0.148305	-3.38521	0.000711241	0.00435197
Eme1	1025.64	-0.304904	0.0697935	-4.36874	1.24964e-05	0.000139016
Gm11545	21.3879	-0.946655	0.270388	-3.44634	0.000568245	0.00360568
Tmem92	53.6399	-1.90171	0.26557	-7.14295	9.13494e-13	4.8077e-11
Gm11544	9.10456	-1.31178	0.269788	-4.37404	1.2197e-05	0.000135961
Itga3	3291.56	0.670968	0.157855	4.2448	2.18786e-05	0.000224606
Dlx3	47.2353	0.907013	0.269169	3.35256	0.000800682	0.0048038
Fam117a	665.187	0.514064	0.107188	4.79386	1.63606e-06	2.35987e-05
Ngfr	262.039	-0.333091	0.15149	-2.19688	0.028029	0.088186
Ube2z	3365.6	0.174127	0.0719328	2.42065	0.0154929	0.0552686
Calcoco2	262.599	-0.57588	0.145547	-3.93074	8.46861e-05	0.00071748
Ttll6	65.3652	-0.617475	0.205001	-2.99488	0.00274552	0.0135572
Hoxb13	12.7726	0.702786	0.275311	2.77484	0.0055229	0.0241017
Hoxb9	22.6644	0.804887	0.267842	3.12096	0.0018026	0.00952201
Hoxb4	14.6723	1.03923	0.275796	3.83964	0.000123217	0.0009852
Hoxb3	18.1851	-0.690201	0.276085	-2.67196	0.00754094	0.0309892
Hoxb2	13.9292	-0.690803	0.274863	-2.75015	0.00595686	0.0256455
Cbx1	3736.57	0.310384	0.0948311	3.27279	0.00106492	0.00614743
Scrn2	228.354	-0.324471	0.118103	-2.74221	0.00610282	0.0261251
Gpr179	18.8554	-0.662085	0.267649	-2.52636	0.0115253	0.0436308
Arhgap23	776.8	0.504996	0.116417	4.33788	1.43863e-05	0.000156356
Srcin1	173.865	0.954349	0.170614	5.59456	2.21186e-08	5.25508e-07
2410003L11Rik	369.178	0.62391	0.142371	4.38225	1.17459e-05	0.000131634
E130012A19Rik	2828.61	-0.275923	0.111409	-2.47612	0.0132817	0.0489125
Mllt6	2555.65	-0.424767	0.100635	-4.22093	2.43295e-05	0.000246122
Cisd3	523.734	-0.866292	0.0930775	-9.29083	1.53085e-20	2.50441e-18
Cwc25	615.771	-0.266145	0.087246	-3.05054	0.00228431	0.0115789
B230217C12Rik	73.9054	-0.833625	0.168398	-4.91436	8.90736e-07	1.38447e-05
Stac2	194.611	0.534197	0.191434	2.78025	0.00543173	0.0237912
Cdk12	3085.25	0.50972	0.112428	4.53462	5.77076e-06	7.10566e-05
Ppp1r1b	26.9424	0.607597	0.265343	2.26872	0.0232856	0.0763078
Mien1	407.952	0.315852	0.121555	2.5975	0.00939062	0.0369909
Grb7	1117.84	0.59552	0.0862402	6.90344	5.0758e-12	2.33838e-10
Ormdl3	411.072	-0.298017	0.106315	-2.80192	0.00507996	0.0225534
Med24	1813.62	-0.177877	0.0731297	-2.43245	0.0149969	0.0538513
Rapgefl1	40.5759	0.764792	0.240652	3.17167	0.00151566	0.00825917
Cdc6	1600.92	-0.293447	0.0754479	-3.88859	0.000100827	0.00082653
Igfbp4	488.08	0.941302	0.247192	3.69283	0.00022177	0.00162478
Tns4	76.0159	2.07752	0.230419	8.76353	1.89236e-18	2.36631e-16
Ccr7	8.40713	0.693221	0.27477	2.24126	0.025009	0.0806212
Krt12	17.075	1.39433	0.272452	4.98738	6.12049e-07	9.96963e-06
Krt20	77.2325	2.34517	0.247182	9.16677	4.87384e-20	7.50526e-18
Krt19	825.276	1.53791	0.263093	5.97864	2.2501e-09	6.59989e-08
Krt9	3.53306	0.859341	0.237426	3.90629	9.37236e-05	0.000778969
Krt14	21.426	0.763299	0.272014	2.91626	0.00354253	0.016709
Krt17	205.076	-0.464905	0.146472	-3.15453	0.00160759	0.00865515
Krt42	275.521	-0.561941	0.141647	-3.94346	8.03158e-05	0.000685342
Hap1	1150.9	-0.473684	0.10993	-4.3052	1.66832e-05	0.000177858
Jup	2508.58	0.36932	0.0845768	4.3664	1.26313e-05	0.00014014
Leprel4	371.71	0.27493	0.120044	2.29005	0.0220182	0.0729452
Fkbp10	740.246	0.40984	0.126628	3.23624	0.00121116	0.00685801
Dnajc7	4273.97	0.195046	0.0881191	2.21326	0.0268794	0.0852299
Kat2a	2277.41	-0.196641	0.0784132	-2.50779	0.0121488	0.045547
Stat3	1813.27	-0.192094	0.0676285	-2.8407	0.00450147	0.020349
Ptrf	1980.5	0.596336	0.173777	3.4312	0.000600925	0.00377844
Coasy	749.409	-0.23378	0.0799047	-2.9256	0.00343788	0.0163358
Psmc3ip	600.566	-0.286585	0.104615	-2.73941	0.00615499	0.0262673
Ezh1	808.684	0.290007	0.0924374	3.13646	0.00171003	0.00910649
Wnk4	40.6819	0.79218	0.234392	3.36587	0.000763033	0.0046179
Becn1	1037.86	0.148075	0.0677637	2.18511	0.0288809	0.0903023
Rundc1	261.709	-0.218674	0.0992397	-2.20406	0.0275202	0.086881
Rnd2	231.994	0.434509	0.123096	3.52995	0.000415632	0.00276938
Brca1	3337.98	-0.287083	0.0872703	-3.2891	0.00100509	0.00585282
Tmem106a	160.066	0.581379	0.145798	3.97176	7.13444e-05	0.000616379
Etv4	2218.55	-0.448459	0.200809	-2.22929	0.0257944	0.0825578
Dusp3	419.547	0.252067	0.0988585	2.551	0.0107413	0.0412084
Mpp2	223.457	0.518628	0.199729	2.60745	0.00912203	0.0361383
Tmem101	422.452	-0.319306	0.110751	-2.88127	0.00396072	0.0182854
Asb16	24.2178	-0.583714	0.246147	-2.35108	0.0187188	0.0642412
Rundc3a	229.75	0.358058	0.120187	2.97157	0.00296285	0.014429
Gm11627	59.2571	-0.803385	0.196734	-4.04707	5.1863e-05	0.000469278
Gm1564	765.196	1.09797	0.136981	8.03195	9.59366e-16	7.83337e-14
Ccdc43	1252.66	-0.200205	0.0733522	-2.72863	0.00635973	0.0269406
Gjc1	905.776	-0.385847	0.0809893	-4.76323	1.90523e-06	2.69667e-05
Plcd3	319.512	-0.42527	0.15207	-2.79689	0.0051597	0.0228403
Hexim1	887.366	-0.241818	0.0954819	-2.5321	0.0113382	0.0430418
Plekhm1	1253.75	0.302244	0.110074	2.74672	0.00601941	0.0258545
Gosr2	1429.83	-0.210028	0.0705299	-2.97807	0.0029007	0.014172
Wnt3	165.461	-0.674326	0.276226	-2.41864	0.0155786	0.0554912
Nsf	2414.42	-0.291406	0.0766709	-3.80083	0.000144214	0.00112625
Mapt	296.803	-0.948024	0.140419	-6.71883	1.83195e-11	7.85237e-10
Kansl1	1950.03	-0.218841	0.0527347	-4.15035	3.31969e-05	0.000322864
Mettl2	1048.69	0.163303	0.0725823	2.24982	0.0244605	0.0792368
Tlk2	2642.85	0.137837	0.0642068	2.14679	0.0318097	0.0969803
Tanc2	197.881	0.478792	0.164457	2.92722	0.00342009	0.0162699
Taco1	383.805	-0.322095	0.0961244	-3.35003	0.000808027	0.00484612
Ddx42	3155.41	-0.135571	0.0523236	-2.59127	0.00956229	0.0375008
Cd79b	28.2161	-0.696866	0.244096	-2.76856	0.00563047	0.024467
Tex2	720.93	0.472911	0.0978847	4.82992	1.36585e-06	2.01556e-05
Kpna2	12200.5	0.178223	0.0741346	2.40405	0.0162146	0.0572518
Cacng4	12.9875	0.800772	0.274954	2.97767	0.00290447	0.0141863
Prkar1a	2852.08	-0.223997	0.076652	-2.92216	0.00347617	0.0164801
Abca8b	31.8424	-0.896639	0.261856	-3.41326	0.000641905	0.00398936
2610035D17Rik	13.7535	-0.750844	0.271824	-2.67157	0.00754979	0.0309985
D11Wsu47e	553.989	-0.230912	0.0905868	-2.54777	0.0108415	0.041564
Cdc42ep4	1058.35	-0.244178	0.112108	-2.17707	0.0294756	0.0918024
Kif19a	18.4699	0.687658	0.269718	2.46818	0.0135803	0.0498135
Gprc5c	332.936	0.586903	0.142706	4.10552	4.03401e-05	0.000382495
Cd300a	6.9771	0.794219	0.27251	2.74829	0.00599074	0.0257447
Slc9a3r1	1764.65	0.154263	0.0671193	2.29819	0.021551	0.0717118
Hid1	62.9266	0.737326	0.186541	3.91785	8.93439e-05	0.000749686
Nt5c	479.712	0.204321	0.0878762	2.32445	0.0201011	0.0679614
Slc25a19	457.672	0.24952	0.100246	2.48806	0.0128442	0.0476227
Tsen54	725.615	0.299156	0.0702702	4.25669	2.07478e-05	0.000214454
Llgl2	2132.13	0.329949	0.102949	3.20425	0.00135413	0.00754202
Wbp2	1444.22	0.349557	0.0853796	4.09415	4.23725e-05	0.000398061
Mrpl38	1364.21	0.367684	0.0734065	5.00839	5.48882e-07	9.04129e-06
Evpl	264.131	0.515744	0.155656	3.32573	0.000881862	0.00522861
Galr2	51.7009	0.820192	0.204901	3.97977	6.8983e-05	0.000598776
Rnf157	343.306	0.433359	0.123406	3.51639	0.000437462	0.00289858
Prpsap1	2038.68	0.274156	0.0727583	3.76818	0.000164443	0.00126146
Mgat5b	247.491	0.374617	0.150168	2.49866	0.0124662	0.0465378
Tmc6	362.678	-0.279721	0.0955373	-2.92498	0.0034448	0.0163594
Timp2	244.113	0.818398	0.163346	4.99727	5.81465e-07	9.53683e-06
Rbfox3	28.273	1.05577	0.245486	4.24069	2.22833e-05	0.000228057
Cbx2	697.728	-0.202791	0.0873728	-2.32222	0.0202211	0.0682697
Tbc1d16	1134.08	0.236304	0.0805743	2.93367	0.00334984	0.0159832
Chmp6	580.811	-0.224796	0.0837846	-2.68271	0.00730283	0.0301224
Baiap2	345.965	-0.321408	0.0972287	-3.30078	0.000964151	0.0056401
Aatk	41.7808	0.545864	0.239093	2.30256	0.0213036	0.0711116
Azi1	585.722	-0.27956	0.118151	-2.367	0.017933	0.06201
Slc38a10	1977.15	-0.210454	0.0749814	-2.80677	0.00500412	0.0222523
2810410L24Rik	32.1268	-0.966664	0.256782	-3.69179	0.000222678	0.00162996
Bahcc1	1438.2	-1.03424	0.127731	-8.10063	5.46773e-16	4.63948e-14
Actg1	28838.9	0.638212	0.0660583	9.66162	4.38877e-22	8.58701e-20
Oxld1	64.2082	-0.565281	0.209479	-2.68628	0.00722515	0.0298686
Ccdc137	450.343	-0.262807	0.100937	-2.60223	0.00926203	0.036597
Arl16	115.621	-0.462624	0.160044	-2.8857	0.00390549	0.0180724
Slc25a10	229.198	0.351916	0.128984	2.72769	0.00637792	0.026997
Alyref	2688.8	-0.161682	0.0742083	-2.17873	0.0293519	0.0914654
Pcyt2	695.294	0.280064	0.107412	2.60623	0.00915463	0.0362502
Pycr1	653.367	-0.577246	0.0852214	-6.77022	1.28583e-11	5.64239e-10
Notum	213.627	-0.635969	0.164282	-3.84285	0.000121614	0.000975669
Rac3	219.762	0.723625	0.134771	5.37198	7.78756e-08	1.60291e-06
Uts2r	4.43942	0.426776	0.244314	2.14287	0.0321239	0.0977411
Hexdc	148.514	0.567559	0.141769	4.00041	6.32338e-05	0.000557308
Fn3krp	303.07	-0.331585	0.106616	-3.10782	0.00188473	0.00986622
Fn3k	10.699	1.01563	0.26992	3.57043	0.000356392	0.0024153
Zfp750	50.2921	-0.616897	0.221196	-2.80838	0.00497912	0.0221648
Metrnl	33.391	0.593871	0.229701	2.5846	0.00974913	0.0380516
Dtnb	728.184	0.351355	0.0821224	4.27834	1.88296e-05	0.000197201
Dnmt3a	6298.52	0.854496	0.211338	4.08468	4.41377e-05	0.000410545
Efr3b	331.446	0.846155	0.122073	6.93316	4.11531e-12	1.92762e-10
Adcy3	427.291	0.480376	0.117518	4.09003	4.3131e-05	0.000403664
Ncoa1	538.736	0.539888	0.118293	4.56307	5.04112e-06	6.31793e-05
Fkbp1b	135.116	0.534482	0.159693	3.34767	0.000814928	0.00488399
Ubxn2a	1438.25	-0.30075	0.0769315	-3.90794	9.3085e-05	0.000775599
Atad2b	1496.27	-0.329103	0.106889	-3.08024	0.00206835	0.0106564
Klhl29	42.3232	0.750024	0.244397	3.38241	0.000718541	0.00438534
Apob	38.4295	-0.691983	0.254593	-2.95325	0.00314443	0.0151667
Rhob	803.566	-0.453739	0.137035	-3.31165	0.000927477	0.00545434
Pum2	4826.8	-0.197923	0.0749336	-2.64146	0.00825503	0.0333713
Sdc1	1266.06	-0.323554	0.0807282	-4.00817	6.119e-05	0.000541591
Matn3	143.499	0.404681	0.175646	2.30522	0.0211545	0.0707035
Wdr35	1682.21	-0.742048	0.0776974	-9.55207	1.27129e-21	2.37559e-19
Smc6	2583.68	-0.341715	0.075472	-4.52801	5.95409e-06	7.26504e-05
Vsnl1	6.17307	0.658824	0.268713	2.77496	0.00552093	0.0240994
Mycn	3844.17	0.327901	0.115482	2.83943	0.0045194	0.0204122
E2f6	920.821	0.349244	0.0741397	4.7104	2.47225e-06	3.3757e-05
Rock2	2727.98	0.235467	0.073791	3.19127	0.0014165	0.00780837
Cpsf3	2880.23	-0.132912	0.0485252	-2.73875	0.00616731	0.0262946
Iah1	418.574	-0.35745	0.100256	-3.56389	0.000365405	0.00247035
2410018L13Rik	53.1449	-0.475221	0.219306	-2.15535	0.0311342	0.0955161
Grhl1	166.253	0.466317	0.128742	3.62132	0.000293102	0.00206113
Rrm2	5636.61	-0.673669	0.0599179	-11.2423	2.52715e-29	1.16747e-26
Id2	667.781	1.37693	0.213195	6.45148	1.10761e-10	4.16756e-09
Cmpk2	33.1828	0.556538	0.24386	2.26652	0.0234194	0.0766408
Rnaseh1	555.527	-0.252577	0.0952802	-2.64987	0.0080522	0.0326784
Adi1	803.088	-0.205851	0.0751164	-2.73941	0.00615494	0.0262673
Sntg2	10.0089	0.603432	0.27597	2.31609	0.0205533	0.0692227
Tmem18	446.847	-0.394191	0.102677	-3.83725	0.00012442	0.000994346
Fam110c	36.5672	1.16724	0.243109	4.72153	2.34077e-06	3.22181e-05
Lamb1	5920.19	0.650545	0.115824	5.61731	1.93957e-08	4.65468e-07
Cbll1	560.149	-0.216245	0.0967142	-2.23662	0.0253112	0.0813902
Bcap29	514.562	-0.767861	0.0963175	-7.96511	1.6508e-15	1.27104e-13
Prkar2b	215.279	0.679204	0.139215	4.90783	9.2091e-07	1.42471e-05
Sypl	946.94	-0.350956	0.0946965	-3.70617	0.000210416	0.00155398
Efcab10	7.66124	-0.78116	0.27536	-2.50344	0.0122994	0.0459975
Twistnb	1322.62	-0.267508	0.103073	-2.59443	0.00947485	0.0372256
Twist1	127.993	-0.540706	0.158482	-3.43212	0.000598885	0.00377156
Tspan13	723.596	-0.321161	0.0819507	-3.91914	8.8866e-05	0.000747153
Bzw2	4787.52	-0.242351	0.0708582	-3.41996	0.000626294	0.00390547
Etv1	581.332	-0.825733	0.168873	-4.91222	9.00505e-07	1.39835e-05
Arl4a	785.973	0.220511	0.0907107	2.43116	0.0150505	0.0539568
Scin	38.5666	2.07467	0.242878	7.87708	3.35108e-15	2.48802e-13
Ifrd1	1499.45	0.357401	0.115041	3.10616	0.00189534	0.00991004
Zfp277	1083.56	-0.178629	0.0811701	-2.19953	0.02784	0.0877239
Gm2027	34.232	-1.24473	0.271196	-4.73084	2.23591e-06	3.10137e-05
Nrcam	123.713	-0.776349	0.243515	-3.17357	0.00150577	0.00821333
Foxg1	24.5461	0.780617	0.261775	3.14096	0.00168397	0.00899424
Nubpl	455.521	-0.404049	0.124191	-3.25155	0.00114777	0.00654907
Arhgap5	3030.99	-0.188298	0.0841932	-2.23672	0.0253046	0.0813893
Ppp2r3c	885.699	0.239616	0.0876948	2.73173	0.00630026	0.0267363
Mipol1	253.328	-0.378879	0.127078	-2.98429	0.00284237	0.0139691
Sec23a	1806.06	-0.226741	0.0610694	-3.71246	0.000205256	0.00152054
Gemin2	761.463	-0.211502	0.0806991	-2.61942	0.00880784	0.0351044
Pnn	4203.38	-0.165159	0.0525634	-3.14208	0.00167751	0.00897353
Fbxo33	559.403	-0.298265	0.105717	-2.82081	0.00479028	0.0214159
Klhl28	194.531	-0.44427	0.162675	-2.72877	0.00635702	0.0269359
Fam179b	1134.06	-0.33922	0.0972612	-3.48814	0.000486391	0.00316059
Fkbp3	3477.69	-0.21064	0.0692494	-3.04141	0.00235473	0.0118706
Fancm	1223.22	-0.410856	0.101763	-4.03755	5.40122e-05	0.000485555
Wdr20b	8.9012	-0.728132	0.270069	-2.32544	0.0200486	0.0678388
Gm17821	3.18761	0.260829	0.219658	2.26225	0.0236819	0.0773018
Mgat2	908.502	-0.431621	0.0962481	-4.48508	7.28853e-06	8.62744e-05
Pole2	829.388	-0.223994	0.0865155	-2.58794	0.0096553	0.0377829
Klhdc2	1689.22	-0.235215	0.0842967	-2.79023	0.00526706	0.0231921
Map4k5	1115.62	0.46553	0.0858209	5.42467	5.80622e-08	1.22232e-06
Pygl	83.375	0.551606	0.250884	2.18589	0.0288239	0.0901921
Trim9	2.346	0.423185	0.212937	2.30855	0.0209684	0.0702227
Frmd6	482.826	0.544043	0.13512	4.02149	5.78313e-05	0.000517602
Arid4a	801.858	-0.256187	0.0857761	-2.98744	0.00281328	0.0138343
2700049A03Rik	1117.67	-0.253817	0.084248	-3.01256	0.00259052	0.0128952
Dact1	383.803	0.642642	0.136398	4.71229	2.44951e-06	3.34912e-05
Daam1	824.845	0.331726	0.0903894	3.66976	0.000242775	0.00175548
Rtn1	120.014	0.88198	0.149478	5.87982	4.10715e-09	1.148e-07
Ppm1a	3143.9	0.362146	0.0567624	6.37995	1.7715e-10	6.32229e-09
4930447C04Rik	386.944	0.563242	0.183819	3.0763	0.00209588	0.010768
Six6	6.11819	0.473415	0.250757	2.1363	0.032655	0.0989767
Six1	462.872	1.7036	0.218395	7.90922	2.59001e-15	1.93159e-13
Six4	912.388	0.442137	0.138158	3.20109	0.00136909	0.00760754
Tmem30b	190.96	1.39785	0.153785	9.07596	1.12682e-19	1.64387e-17
2210039B01Rik	5.97335	0.773158	0.272458	2.68997	0.00714581	0.0296216
Prkch	66.9835	0.95361	0.218512	4.42571	9.61264e-06	0.00010995
Sgpp1	241.187	-0.344631	0.122837	-2.80873	0.00497375	0.0221527
Syne2	884.093	0.289646	0.133677	2.16869	0.0301062	0.0931701
Tex21	159.249	-0.371616	0.157698	-2.35631	0.0184573	0.0635272
Mthfd1	9633.99	-0.402085	0.0668383	-6.01561	1.7921e-09	5.3605e-08
Akap5	171.576	0.970829	0.194798	4.95994	7.05156e-07	1.12873e-05
Zbtb1	560.988	-0.279301	0.0813946	-3.43194	0.00059927	0.00377166
Gpx2	328.073	-0.433692	0.107981	-4.0035	6.24119e-05	0.000551526
Rab15	579.693	0.836518	0.130565	6.40412	1.51235e-10	5.49168e-09
Mpp5	1024.86	-0.216232	0.0918614	-2.35398	0.0185734	0.0637947
Tmem229b	98.9101	-0.479053	0.183231	-2.62071	0.00877478	0.0350128
Plekhh1	692.019	-0.35	0.141228	-2.47767	0.0132243	0.0487765
Arg2	27.0237	-0.694571	0.27437	-2.82618	0.00471074	0.0211285
Vti1b	996.75	0.184462	0.0798356	2.31038	0.0208673	0.0699262
Zfp36l1	1575.72	-0.403313	0.0802881	-5.02395	5.06192e-07	8.43258e-06
2310015A10Rik	78.1683	-0.745005	0.186905	-3.95958	7.50803e-05	0.000644304
Actn1	5898.78	0.500843	0.104723	4.78244	1.73178e-06	2.48287e-05
Slc39a9	581.868	-0.21208	0.0885391	-2.39571	0.0165882	0.0582392
Smoc1	455.338	0.800599	0.0898338	8.90276	5.44735e-19	7.19007e-17
Map3k9	553.557	0.27355	0.123992	2.20725	0.0272966	0.0862895
Sipa1l1	1372.2	0.276283	0.112796	2.44921	0.0143171	0.0518642
Dpf3	7.72935	0.874376	0.275296	3.15809	0.00158809	0.00857091
Dcaf4	1237.21	0.25346	0.0685771	3.69555	0.000219414	0.00160965
Zfyve1	1162.29	0.494501	0.0765564	6.4582	1.05955e-10	3.99576e-09
2410016O06Rik	684.013	-0.20037	0.0833963	-2.40305	0.0162592	0.0573746
Acot1	708.766	0.654674	0.143584	4.56694	4.94897e-06	6.22363e-05
Ptgr2	656.545	-0.317478	0.0785455	-4.04096	5.32331e-05	0.000479848
Zfp410	708.634	-0.288074	0.0644274	-4.47064	7.79842e-06	9.15283e-05
Coq6	500.48	-0.280868	0.0894225	-3.13907	0.00169486	0.00904884
Entpd5	178.996	-0.289449	0.13178	-2.1939	0.0282423	0.0887561
Rnf113a2	521.386	-0.670451	0.0901911	-7.42852	1.09821e-13	6.84058e-12
Abcd4	599.863	0.266169	0.104396	2.55104	0.0107402	0.0412084
Ltbp2	33.7112	1.03963	0.26749	3.97935	6.9105e-05	0.000599523
Pgf	53.4091	1.10603	0.262524	4.08395	4.42772e-05	0.000411211
Mlh3	922.616	-0.851491	0.0767871	-11.0853	1.47846e-28	6.30467e-26
Mfsd7c	76.9797	0.866587	0.22096	3.90132	9.56682e-05	0.000792755
Tgfb3	41.9113	1.46242	0.263852	5.37585	7.62223e-08	1.57277e-06
Esrrb	5623	-0.833407	0.08132	-10.2447	1.2507e-24	3.52548e-22
2310044G17Rik	929.15	-0.274034	0.0675859	-4.05426	5.0293e-05	0.000458063
Ngb	13.5094	0.613801	0.272411	2.35565	0.0184903	0.0636275
Tmed8	869.465	-0.236595	0.100635	-2.35219	0.0186631	0.0640633
Noxred1	58.4871	-0.694878	0.188316	-3.65459	0.000257592	0.00184815
Gm8300	162.193	-1.62409	0.231571	-7.08305	1.41013e-12	7.17185e-11
BB287469	28.9003	-1.17027	0.273729	-4.59031	4.42593e-06	5.64044e-05
Gm21319	59.1941	-1.04005	0.258258	-4.23618	2.2735e-05	0.000231967
Gm1995	30.1735	-1.46442	0.273693	-5.53262	3.1548e-08	7.19719e-07
Gm2016	114.654	-1.83515	0.247656	-7.46319	8.44534e-14	5.3814e-12
Gm2022	87.8063	-1.62571	0.241672	-6.80465	1.01293e-11	4.52851e-10
Gm5662	235.118	-1.94482	0.243354	-8.13211	4.21868e-16	3.63596e-14
Gm7104	5.2126	-0.539852	0.248923	-2.55359	0.0106619	0.0409349
Gm5039	204.911	-2.10232	0.257268	-8.57104	1.02554e-17	1.13706e-15
Cep128	396.636	-0.319026	0.101363	-3.14621	0.00165402	0.00887353
Ptpn21	554.266	0.483164	0.107057	4.51547	6.31761e-06	7.65802e-05
Eml5	599.09	-0.383596	0.144767	-2.65265	0.00798622	0.032474
Foxn3	400.96	0.260841	0.104851	2.4898	0.0127815	0.0474698
Efcab11	128.388	-0.514968	0.144736	-3.54492	0.000392736	0.00263477
Kcnk13	6.05385	0.47605	0.250401	2.16808	0.0301524	0.0932292
Ttc7b	1086.55	0.242424	0.0765752	3.16604	0.0015453	0.00838459
9030617O03Rik	91.0935	-1.40631	0.218004	-6.29553	3.06349e-10	1.03345e-08
Tc2n	27.677	0.815708	0.263629	3.27016	0.00107486	0.00619724
Trip11	411.517	-0.404168	0.121457	-3.33285	0.000859605	0.00511122
Atxn3	1082.55	-0.248578	0.0744742	-3.3365	0.000848408	0.00505266
Cpsf2	3146.28	-0.170291	0.0719119	-2.36815	0.0178771	0.0618894
Slc24a4	1.56354	0.527505	0.164041	2.79614	0.0051717	0.0228873
Rin3	89.1694	1.65049	0.222441	7.36294	1.79908e-13	1.07628e-11
Lgmn	1285.53	0.573293	0.118538	4.83335	1.34256e-06	1.98648e-05
Golga5	965.038	-0.153977	0.0606491	-2.53846	0.0111343	0.0424226
Itpk1	2298.64	-0.286264	0.0841813	-3.39996	0.000673946	0.00416824
Ubr7	7625.43	-0.171143	0.0662535	-2.58328	0.00978648	0.0381705
Cox8c	2.61106	-0.547619	0.225749	-2.28693	0.0221996	0.0734146
Ifi27l1	5.61789	-0.587259	0.261784	-2.26296	0.0236384	0.0772357
Ppp4r4	164.856	-1.01604	0.258589	-3.93308	8.38659e-05	0.000711256
Serpina3i	14.4945	-0.71167	0.27255	-2.57499	0.0100243	0.0388882
Clmn	219.755	0.352628	0.158916	2.21802	0.0265531	0.0845178
Tcl1	646.595	-1.19215	0.130558	-9.10288	8.79709e-20	1.31806e-17
2810011L19Rik	42.8539	-0.504601	0.216647	-2.28542	0.022288	0.0736043
D430019H16Rik	49.5692	0.655092	0.216454	3.088	0.00201509	0.0104174
Bcl11b	115.271	-0.714009	0.174366	-4.13207	3.59512e-05	0.000346812
Setd3	1726.71	-0.861271	0.0561166	-15.3463	3.74995e-53	7.79567e-50
Ccnk	980.274	-1.01659	0.0874998	-11.6175	3.3566e-31	1.80076e-28
Ccdc85c	384.896	-0.817298	0.139145	-5.88068	4.08592e-09	1.14399e-07
Dlk1	196.672	1.54249	0.150073	10.2314	1.43419e-24	3.97534e-22
Meg3	4815.27	0.812841	0.166955	4.88839	1.01663e-06	1.55257e-05
Rian	7122.67	0.592978	0.124358	4.77279	1.81688e-06	2.58924e-05
AF357359	587.948	0.532642	0.142884	3.73728	0.000186018	0.00140414
Mirg	258.015	0.619904	0.19965	3.12985	0.00174897	0.00927525
Mir3072	14.4152	0.720399	0.275176	3.01196	0.00259563	0.0129168
Wdr20a	514.549	0.227172	0.0936667	2.42493	0.0153113	0.0547383
Zfp839	397.941	0.397058	0.115029	3.45303	0.000554323	0.00352811
Ankrd9	203.754	-0.455272	0.124857	-3.6394	0.000273276	0.00194807
Exoc3l4	48.8155	0.563967	0.214769	2.59711	0.00940123	0.0370063
Trmt61a	385.673	-0.320841	0.11667	-2.74969	0.00596514	0.0256745
Inf2	682.478	0.364108	0.134642	2.70584	0.0068131	0.0284624
Siva1	1942.15	-0.264396	0.0948511	-2.78739	0.00531349	0.0233707
Akt1	1769.85	0.356141	0.0935766	3.80674	0.000140813	0.00110309
Cdca4	1969.55	-0.159852	0.0671669	-2.38051	0.0172886	0.060215
Jag2	1262.01	0.517353	0.0983981	5.2622	1.42341e-07	2.72413e-06
Btbd6	329.595	-0.300601	0.105228	-2.86327	0.00419298	0.019205
Mta1	3446.25	0.184277	0.077367	2.38233	0.0172033	0.0600059
Crip2	977.272	0.244042	0.10172	2.39945	0.0164196	0.0577653
Crip1	179.633	0.465578	0.205148	2.26345	0.0236082	0.0771825
4930427A07Rik	984.687	0.240192	0.0724836	3.31419	0.000919091	0.00541459
Tmem121	258.215	0.32374	0.131542	2.46571	0.0136743	0.050125
Wdr60	159.844	-0.46038	0.128398	-3.58846	0.000332643	0.00228981
D430020J02Rik	119.149	-1.2801	0.164345	-7.75061	9.14554e-15	6.4177e-13
Ncapg2	1702.63	-0.313901	0.0811864	-3.8665	0.000110407	0.000895695
Cdca7l	774.177	-0.663504	0.130555	-5.08043	3.76581e-07	6.47665e-06
Dnahc11	15.8045	-0.846451	0.270499	-3.0909	0.00199552	0.0103356
Sp8	121.663	-1.23363	0.261678	-4.95149	7.36475e-07	1.16985e-05
Abcb5	9.69617	-1.60393	0.272055	-4.56686	4.95091e-06	6.22363e-05
2810429I04Rik	134.168	0.464117	0.163735	2.84221	0.00448026	0.0202696
Akr1c14	5.56684	-0.808699	0.266863	-2.71079	0.00671224	0.0281116
Akr1c18	2.68386	-0.428867	0.224541	-2.32279	0.0201904	0.0681938
Akr1e1	331.765	-0.440979	0.109016	-4.04292	5.27907e-05	0.000476119
Klf6	1412.31	0.594103	0.0964237	6.16279	7.14749e-10	2.26851e-08
Pfkp	3213.51	-0.345325	0.137005	-2.51674	0.0118446	0.0445774
Wdr37	741.439	-0.234532	0.0745147	-3.14654	0.00165212	0.00886908
Chrm3	10.219	-0.490217	0.272708	-2.50254	0.0123306	0.0461038
Actn2	43.3896	0.535373	0.225304	2.37523	0.0175382	0.0609313
Lgals8	186.76	0.341298	0.118156	2.8871	0.00388814	0.0180071
Gpr137b-ps	123.511	0.482492	0.175808	2.7426	0.00609549	0.0261099
Gpr137b	225.221	0.612679	0.128609	4.75679	1.96699e-06	2.77228e-05
Arid4b	1187.56	-0.212207	0.0940466	-2.25752	0.0239758	0.0780316
Pou6f2	4.83655	-0.551487	0.256412	-2.16915	0.0300711	0.0930788
Vps41	2375.72	-0.166299	0.0738021	-2.25335	0.024237	0.0786662
Amph	348.152	0.467355	0.100896	4.63196	3.62225e-06	4.73598e-05
Epdr1	339.435	-0.607297	0.126633	-4.79855	1.59821e-06	2.31128e-05
Sfrp4	74.2922	-0.532818	0.212421	-2.47658	0.0132648	0.0488911
Elmo1	401.759	0.628047	0.0977188	6.42654	1.30544e-10	4.857e-09
Aoah	247.053	0.42823	0.146948	2.91923	0.00350902	0.0165839
Trim27	2878.08	0.166431	0.0565739	2.94182	0.00326285	0.0156337
Gpx6	17.1114	0.704273	0.269822	2.48603	0.0129176	0.0478151
Zscan12	390.38	-0.446634	0.0960905	-4.64556	3.39148e-06	4.47294e-05
Pgbd1	110.874	-0.646763	0.164847	-3.91802	8.92777e-05	0.000749509
Nkapl	15.6651	-0.71554	0.271949	-2.79184	0.00524093	0.0231035
Zkscan8	639.491	-0.214643	0.0986678	-2.17639	0.0295263	0.0918623
Hist1h4i	164.485	-0.952588	0.158399	-6.01098	1.84407e-09	5.50605e-08
Zfp322a	1256.89	-0.362716	0.122385	-2.96372	0.00303947	0.0147417
Btn1a1	6.62617	0.550859	0.265071	2.27416	0.0229564	0.075482
Hist1h2bc	162.149	-0.486399	0.159742	-3.04539	0.00232382	0.0117434
Lrrc16a	807.936	0.398187	0.0996805	3.99616	6.4379e-05	0.000565371
Aldh5a1	292.824	0.393323	0.110764	3.55504	0.000377916	0.00254665
Gpld1	234.609	-0.394298	0.118366	-3.33788	0.000844207	0.00503226
Dcdc2a	10.6017	0.752536	0.275527	2.76259	0.00573442	0.0248099
Nrsn1	54.2308	0.662439	0.2183	3.11161	0.00186069	0.0097773
Mboat1	101.976	0.627563	0.17947	3.49596	0.000472354	0.00308188
Agtr1a	16.4113	0.735531	0.269972	2.7805	0.00542755	0.0237791
Hus1b	18.7099	-0.728744	0.254287	-2.74121	0.00612125	0.0261789
Foxf2	10.3283	0.72784	0.275874	2.50704	0.0121748	0.0456342
Gmds	214.195	0.444862	0.121798	3.65385	0.000258334	0.00185188
Serpinb1a	35.4198	-1.45689	0.245719	-5.51041	3.58006e-08	8.03508e-07
Serpinb6b	8.09288	-1.42264	0.271354	-4.40981	1.03463e-05	0.000117534
Serpinb9	154.474	-1.06855	0.265925	-3.78082	0.000156314	0.00120578
Serpinb6c	135.422	-1.1035	0.152664	-7.14433	9.04357e-13	4.77472e-11
Nqo2	544.152	-0.255251	0.102252	-2.49504	0.0125942	0.0469316
Tubb2b	4208.37	-0.513181	0.109512	-4.68276	2.83038e-06	3.81768e-05
Slc22a23	357.952	0.437391	0.141806	3.08503	0.00203532	0.0105155
Prpf4b	3171.08	-0.200538	0.0877365	-2.28586	0.0222625	0.0735348
Cdyl	1578.13	0.474631	0.0890933	5.32759	9.95223e-08	1.96341e-06
Ppp1r3g	19.0967	-0.921636	0.275558	-3.23369	0.00122202	0.00690567
Fars2	292.576	-0.279257	0.116083	-2.40193	0.016309	0.0575004
Nrn1	7.76382	0.604533	0.270392	2.63432	0.00843065	0.0339327
Rreb1	812.547	-0.373303	0.11998	-3.1125	0.00185513	0.00975114
Dsp	1153.26	1.01951	0.254216	4.04896	5.14451e-05	0.000466258
Slc35b3	122.924	-0.361583	0.158769	-2.27336	0.0230043	0.0755945
Elovl2	197.452	-0.304893	0.116196	-2.62516	0.00866085	0.034658
Smim13	307.69	-0.249399	0.109879	-2.26693	0.0233948	0.0765752
Nedd9	46.1754	0.755575	0.214907	3.46161	0.000536965	0.00343076
Hivep1	434.26	-0.238538	0.104799	-2.27813	0.0227189	0.0748257
Tbc1d7	280.554	-0.626783	0.100601	-6.22016	4.96652e-10	1.61325e-08
Sirt5	109.072	-0.432826	0.157576	-2.73849	0.00617221	0.026307
Cd83	9.12357	0.731575	0.271822	3.04924	0.00229421	0.0116114
Dtnbp1	295.812	0.294267	0.118522	2.48275	0.0130374	0.0481834
Atxn1	68.3528	0.58894	0.237987	2.46524	0.0136921	0.050157
Cap2	79.6825	0.545749	0.20743	2.65351	0.00796587	0.0323992
Nup153	5220.89	-0.183242	0.07587	-2.41534	0.0157206	0.0558418
Nhlrc1	36.3829	-0.637278	0.231053	-2.7398	0.00614769	0.0262631
Tpmt	220.382	-0.285	0.123635	-2.30074	0.0214061	0.0713581
Dek	6853.07	-0.168207	0.0611998	-2.74856	0.00598574	0.0257365
Barx1	66.6232	1.15453	0.22541	5.23192	1.67759e-07	3.14544e-06
Fam120aos	143.588	-0.588348	0.143823	-4.08214	4.46234e-05	0.000413583
Wnk2	220.179	0.817005	0.161989	5.05047	4.40726e-07	7.44133e-06
Fgd3	5.88804	0.789769	0.259347	2.6569	0.00788639	0.0320995
Gm906	4.87165	-0.736238	0.256023	-2.90438	0.00367977	0.0172177
9430083A17Rik	12.0853	-0.604713	0.275677	-2.34923	0.0188122	0.0644636
Spin1	2709.83	0.164977	0.0532065	3.10081	0.00192993	0.0100585
S1pr3	59.9172	0.574516	0.229646	2.55357	0.0106626	0.0409349
Gadd45g	174.356	1.63559	0.224644	7.20548	5.78417e-13	3.16436e-11
Msx2	60.2328	0.824816	0.261699	3.07621	0.00209649	0.010768
Simc1	624.564	-0.579484	0.100799	-5.75079	8.88265e-09	2.27974e-07
Sncb	47.7228	0.799873	0.254505	3.14904	0.00163809	0.00880797
Tspan17	178.733	0.541758	0.130962	4.1379	3.50502e-05	0.000339104
Nsd1	6184.83	0.272419	0.102324	2.66264	0.00775293	0.031657
Prr7	214.107	0.464663	0.150319	3.09448	0.00197155	0.0102306
Pdlim7	1940.21	0.835086	0.0936863	8.91492	4.88154e-19	6.49479e-17
Dok3	20.4088	-0.56838	0.25615	-2.16382	0.0304778	0.0939531
Ddx46	4895.06	-0.283768	0.0586761	-4.83622	1.32331e-06	1.96499e-05
Txndc15	374.341	-0.300758	0.109454	-2.74641	0.00602523	0.0258728
Pitx1	12.6942	1.11717	0.275592	3.88927	0.000100544	0.00082528
H2afy	2351.48	-0.301058	0.10084	-2.9849	0.00283667	0.0139452
Smad5	1014.37	-0.368804	0.0810866	-4.54897	5.39094e-06	6.6958e-05
Hnrnpa0	9642.92	-0.186551	0.0590414	-3.15979	0.00157884	0.00852799
Gkap1	552.275	-0.235999	0.093725	-2.51812	0.0117984	0.0444588
Hnrnpk	23055.7	-0.127235	0.0500694	-2.54117	0.0110484	0.0421628
Mir7-1	22.9269	0.595189	0.268518	2.1871	0.0287353	0.0899825
Rmi1	597.737	-0.343715	0.0752477	-4.56781	4.92856e-06	6.20491e-05
Ntrk2	31.8507	0.817879	0.239143	3.41719	0.000632718	0.00394257
Agtpbp1	496.33	-0.36977	0.102765	-3.59802	0.000320647	0.00222042
Golm1	2720.05	-0.152744	0.0643654	-2.37277	0.0176554	0.0612999
Gas1	199.225	-0.507747	0.161316	-3.16371	0.00155772	0.00843308
Dapk1	1306.71	-0.495699	0.10361	-4.78497	1.71017e-06	2.45823e-05
Zfp808	928.988	-0.408248	0.0974898	-4.18647	2.83332e-05	0.000280315
Fbp2	31.2218	-0.622281	0.271278	-2.26549	0.0234826	0.0768023
Ptch1	1003.05	0.579977	0.109506	5.29884	1.16543e-07	2.26163e-06
Zfp367	677.546	-0.374568	0.100089	-3.74212	0.000182475	0.00138006
Cdc14b	1258.11	-0.182863	0.0842242	-2.17128	0.0299102	0.0927361
Aaed1	209.456	0.55849	0.136069	4.1001	4.12967e-05	0.000389566
Ctsl	4805.21	0.417949	0.0765643	5.45859	4.79922e-08	1.04334e-06
Hiatl1	1341.09	-0.19076	0.0748796	-2.54746	0.0108511	0.0415816
Nlrp4f	750.291	-0.928198	0.167259	-5.53549	3.10356e-08	7.10954e-07
Zfp369	326.97	-0.347482	0.154907	-2.2467	0.024659	0.079818
Ptdss1	701.725	-0.349758	0.0707987	-4.93891	7.85586e-07	1.2384e-05
Zfp712	89.2856	-0.439446	0.178623	-2.45042	0.0142688	0.0517115
Zfp759	165.655	-0.631078	0.154831	-4.07219	4.65737e-05	0.000428672
Rsl1	104.338	-0.376645	0.167159	-2.24951	0.0244799	0.0792845
Zfp595	74.2203	-0.700623	0.192772	-3.61628	0.000298864	0.00209457
Zfp953	199.086	-0.370487	0.155217	-2.3856	0.0170514	0.0595884
Zfp459	372.142	-0.405734	0.110752	-3.65526	0.000256918	0.00184411
Zfp874a	343.255	-0.389552	0.110904	-3.51174	0.000445188	0.0029404
Zfp71-rs1	430.51	-0.340768	0.114499	-2.98	0.00288253	0.0141206
Papd7	814.542	0.24461	0.0883986	2.76721	0.00565375	0.0245375
Srd5a1	170.402	0.493819	0.138129	3.57755	0.000346833	0.00236681
Ube2ql1	42.9018	0.692965	0.265628	2.62422	0.00868481	0.0347372
BC018507	2749.49	-0.179651	0.0681128	-2.63759	0.0083498	0.033697
Irx4	19.3468	1.47192	0.262193	5.39409	6.88699e-08	1.43531e-06
Mrpl36	761.431	-0.297964	0.117198	-2.54002	0.0110846	0.0422817
Nkd2	125.318	0.390057	0.161343	2.42799	0.0151826	0.0543716
Ahrr	27.2895	0.804618	0.254405	3.22094	0.00127773	0.00718351
Erap1	418.033	-0.642121	0.233756	-2.73904	0.00616184	0.026283
Pcsk1	37.8075	0.799714	0.228064	3.53894	0.000401735	0.00268755
Ell2	1642	-0.571245	0.0822433	-6.94565	3.76713e-12	1.77482e-10
Glrx	119.211	0.664426	0.194942	3.3566	0.000789069	0.00474186
Ttc37	1719.98	-0.209054	0.0762702	-2.74075	0.00612999	0.0262009
Ankrd32	524.666	-0.291901	0.104652	-2.79181	0.00524139	0.0231035
Nr2f1	8.31092	-0.629153	0.269861	-2.5017	0.0123598	0.0461922
A830082K12Rik	2.36916	-0.678614	0.221101	-3.37644	0.000734294	0.00447
Rasa1	1346.75	-0.209833	0.0659228	-3.18385	0.00145331	0.00798743
Edil3	8.23485	-0.722462	0.272192	-2.88993	0.00385323	0.0178878
Vcan	769.408	-1.4173	0.150981	-9.38199	6.47397e-21	1.08756e-18
Tmem167	1480.87	-0.21882	0.0738762	-2.96173	0.00305915	0.0148242
Atg10	49.8142	-0.612777	0.210583	-2.90713	0.00364767	0.0171078
Ssbp2	178.162	-0.492732	0.137781	-3.57488	0.000350387	0.0023814
Msh3	1051.97	0.23141	0.0830981	2.78492	0.0053541	0.0235193
Spz1	10.5619	-0.59178	0.268532	-3.74748	0.000178622	0.00135523
Serinc5	501.183	0.492111	0.121064	4.06417	4.82042e-05	0.00044097
Thbs4	38.8772	1.09859	0.247869	4.61432	3.94384e-06	5.09635e-05
Mtx3	429.6	0.529095	0.12388	4.27413	1.91887e-05	0.000200583
Bhmt	7.02273	-0.859826	0.270415	-2.64876	0.00807867	0.0327379
Bhmt2	6.39261	-0.77572	0.258233	-2.53352	0.0112924	0.0428949
Dmgdh	9.7151	-1.42946	0.273203	-4.21594	2.48743e-05	0.00025087
Lhfpl2	158.397	0.726362	0.161918	4.47871	7.50939e-06	8.83855e-05
Zbed3	345.813	-0.298927	0.0940595	-3.17827	0.00148158	0.00811332
F2r	1228.44	0.411647	0.0966281	4.25975	2.04657e-05	0.000211933
Hmgcr	4794.35	0.43312	0.104974	4.12571	3.69589e-05	0.000355887
Enc1	4501.82	0.470135	0.116038	4.05275	5.06192e-05	0.000459775
Arhgef28	149.984	1.07144	0.144936	7.37116	1.69154e-13	1.01927e-11
Tmem171	1.93125	0.358517	0.19042	2.54566	0.0109073	0.0417585
Tnpo1	7264.81	-0.269289	0.0859456	-3.13342	0.00172783	0.00917189
Naip2	1.92356	-0.560138	0.19262	-2.17641	0.0295247	0.0918623
Marveld2	264.338	0.603692	0.153247	3.94538	7.96739e-05	0.000680913
Erbb2ip	854.04	-0.378354	0.098734	-3.83435	0.000125899	0.00100472
Nln	1166.34	-0.151752	0.0671397	-2.26015	0.0238121	0.077558
Trappc13	2113.42	-0.299621	0.0828746	-3.61546	0.000299812	0.00209896
Trim23	901.19	-0.345732	0.090824	-3.80516	0.000141712	0.00110909
Cenpk	452.173	-0.427642	0.101748	-4.20088	2.65879e-05	0.000265257
Cwc27	1021.54	-0.202993	0.0863703	-2.35007	0.0187698	0.0643631
Srek1ip1	386.74	-0.392085	0.105304	-3.72128	0.000198213	0.00147692
Ipo11	3391.37	-0.241476	0.072786	-3.3177	0.000907608	0.00535572
Zswim6	579.63	0.273721	0.118311	2.31558	0.0205811	0.0692603
Ercc8	447.178	-0.274796	0.100488	-2.73378	0.00626117	0.0266353
Elovl7	166.072	-0.660195	0.145328	-4.52356	6.08081e-06	7.40878e-05
Depdc1b	527.797	-0.215814	0.0892543	-2.41835	0.0155912	0.0555123
Pde4d	330.815	-0.48512	0.110756	-4.37656	1.20566e-05	0.000134663
Plk2	1129.79	0.496587	0.182467	2.73468	0.00624407	0.0265792
Mier3	739.185	-0.282702	0.0911777	-3.10051	0.00193189	0.0100624
Il6st	1748.22	0.352312	0.080664	4.36721	1.25846e-05	0.000139809
Ddx4	995.45	0.475459	0.114666	4.14861	3.34493e-05	0.000325129
Ccno	72.6419	0.762408	0.215861	3.64945	0.000262806	0.00187989
Snx18	1818.64	0.235297	0.070318	3.3463	0.000818991	0.00490657
Arl15	1038.69	-0.520724	0.084417	-6.16584	7.01111e-10	2.22948e-08
Emb	5593.05	0.589433	0.0915067	6.44175	1.18102e-10	4.41382e-09
Fgf10	81.6337	-0.746726	0.226395	-3.29956	0.000968348	0.00565669
Hmgcs1	7614.37	0.226517	0.0925503	2.44761	0.0143809	0.0520384
Tcstv1	28.1255	-1.48447	0.27016	-5.45273	4.96023e-08	1.06996e-06
B020031M17Rik	16.9354	-1.08798	0.273962	-4.17019	3.04349e-05	0.000299151
Gm20767	91.0434	-1.65117	0.260597	-6.71433	1.88934e-11	8.05683e-10
AF067061	20.0047	-1.46297	0.274283	-5.20817	1.90713e-07	3.50858e-06
BC147527	17.5401	-1.2773	0.27497	-4.72087	2.34835e-06	3.22772e-05
Tcstv3	37.9518	-1.84938	0.265009	-6.73945	1.58986e-11	6.88565e-10
D830030K20Rik	9.88471	0.904729	0.275367	3.25075	0.00115099	0.00656229
Gm5796	23.0758	1.11369	0.253369	4.34751	1.37693e-05	0.000151054
Gm3264	11.2841	0.675959	0.274694	2.48614	0.0129137	0.0478151
LOC100861615	28.571	0.896209	0.24097	3.67713	0.000235876	0.00171304
Gm10406	37.0431	0.693193	0.246182	2.83722	0.00455088	0.0205221
Gm3696	37.3025	0.566121	0.229654	2.45471	0.0140997	0.0512426
Gm3558	67.3777	0.699878	0.187799	3.73766	0.000185738	0.00140282
Flnb	11842.3	0.286639	0.102605	2.79391	0.00520754	0.0230092
Rpp14	912.535	-0.167505	0.0754836	-2.21812	0.0265467	0.0845136
Pxk	421.52	0.312993	0.11139	2.80962	0.00496001	0.0220975
Pdhb	4050.17	0.283008	0.0914597	3.09432	0.00197265	0.010233
4930452B06Rik	280.098	-0.543474	0.128311	-4.23466	2.28896e-05	0.000233258
Thoc7	1074.3	-0.178732	0.0828028	-2.15808	0.030922	0.0950228
Il3ra	151.026	0.37035	0.145622	2.54222	0.0110151	0.042055
Oxsm	161.426	-0.841381	0.142111	-5.90707	3.48241e-09	9.83883e-08
Ngly1	176.223	-0.377233	0.150002	-2.52204	0.0116678	0.0440414
Top2b	2376.21	-0.616894	0.0883679	-6.98347	2.87987e-12	1.38826e-10
Nid2	4557.28	0.287825	0.0766667	3.75418	0.000173911	0.00132371
2700060E02Rik	4283.72	0.236011	0.0890368	2.65045	0.00803839	0.0326303
Gng2	891.906	0.658234	0.113125	5.81624	6.01856e-09	1.60731e-07
Dnajc9	1355.84	-0.369147	0.0897915	-4.11159	3.92945e-05	0.000373432
Usp54	732.303	-0.218859	0.102478	-2.13685	0.0326103	0.0989215
Synpo2l	124.368	1.40428	0.194854	7.17514	7.22352e-13	3.8753e-11
Fut11	201.474	-0.307181	0.130734	-2.34725	0.0189126	0.0647458
Camk2g	774.762	0.315446	0.0908355	3.47289	0.000514891	0.00330496
Plau	56.7556	1.88573	0.248725	7.40304	1.33099e-13	8.10832e-12
Kat6b	3092.43	-0.38983	0.0983265	-3.96356	7.384e-05	0.000634971
Kcnma1	14.3344	0.698913	0.273925	2.66847	0.0076198	0.031213
Zmiz1	1041.46	-0.315394	0.14494	-2.17682	0.029494	0.0918396
Zcchc24	298.323	-0.333894	0.151379	-2.20789	0.0272516	0.0861966
Anxa11	1791.24	0.526039	0.0990749	5.31137	1.08802e-07	2.13384e-06
4933413J09Rik	5.76917	0.661492	0.264978	2.47512	0.013319	0.0490387
Dennd6a	1137.62	-0.175647	0.0695605	-2.52621	0.0115301	0.0436308
Hesx1	24.2711	-0.749194	0.257482	-2.75681	0.00583677	0.0252008
Il17rd	1801.6	-0.478125	0.134104	-3.56744	0.000360484	0.00244086
Arhgef3	503.755	0.586586	0.107376	5.46684	4.58127e-08	1.00782e-06
D14Abb1e	2514.53	-0.361586	0.127925	-2.82884	0.00467173	0.0209999
Chdh	11.1837	0.810572	0.273377	3.27011	0.00107504	0.00619724
Rft1	245.717	-0.455983	0.121879	-3.74505	0.000180359	0.00136654
Sfmbt1	446.976	-0.366873	0.109853	-3.34258	0.000830029	0.00496197
Nek4	441.571	-0.381789	0.0899452	-4.24294	2.20613e-05	0.00022611
Pbrm1	2660.13	-0.199719	0.0819564	-2.43746	0.0147908	0.0533128
Nt5dc2	3798.02	0.248939	0.0574133	4.33595	1.45134e-05	0.000157451
Tnnc1	31.3473	1.45954	0.253927	5.49869	3.82626e-08	8.5301e-07
Sh3bp5	132.734	1.32409	0.153627	8.57413	9.98355e-18	1.12187e-15
Eaf1	1510	-0.205941	0.0928647	-2.21773	0.026573	0.0845647
Vstm4	4.24074	0.85186	0.252782	3.10908	0.00187674	0.00984606
Ptpn20	10.5081	0.772124	0.275359	3.17002	0.0015243	0.00830353
Anxa8	44.024	0.876014	0.228059	3.84102	0.000122525	0.000981087
Syt15	4.90099	0.496177	0.248764	2.47644	0.0132701	0.0488911
Fam35a	577.375	-0.285586	0.116233	-2.4593	0.0139207	0.050782
Glud1	10831.7	0.557474	0.0888054	6.27819	3.42527e-10	1.14389e-08
Mmrn2	133.696	-0.91635	0.15417	-5.92304	3.16053e-09	9.00048e-08
Sh2d4b	38.6292	-0.857142	0.246537	-3.26478	0.00109549	0.00629767
Fam213a	218.746	0.317904	0.123685	2.56732	0.0102488	0.0395928
Sftpd	3.74688	-0.466881	0.232467	-3.1374	0.00170453	0.00909175
Ddhd1	424.525	0.264127	0.117752	2.24361	0.0248578	0.0802738
Gch1	108.078	0.773506	0.156538	4.92784	8.31448e-07	1.30328e-05
Wdhd1	2402.51	-0.346422	0.0823987	-4.20401	2.62229e-05	0.000261929
Socs4	368.935	-0.28731	0.113386	-2.53453	0.0112597	0.0428121
Fbxo34	945.131	0.174777	0.0636477	2.74605	0.00603173	0.0258941
Atg14	751.465	-0.469821	0.0879703	-5.33815	9.38989e-08	1.86223e-06
Peli2	265.016	-0.773878	0.121475	-6.36848	1.90907e-10	6.74091e-09
Ccnb1ip1	236.177	-0.58586	0.110508	-5.28766	1.23888e-07	2.39302e-06
Arhgef40	247.732	-0.42129	0.181617	-2.32373	0.0201397	0.0680504
Tmem253	55.2438	-0.497542	0.218161	-2.29852	0.0215324	0.0716783
Sall2	556.985	-0.857386	0.164051	-5.24096	1.59739e-07	3.01204e-06
Mrpl52	664.169	-0.240687	0.112724	-2.13368	0.0328687	0.0995155
Ajuba	4652.13	0.185866	0.0851133	2.18411	0.0289545	0.0904985
Cdh24	235.779	0.682986	0.136654	5.006	5.5573e-07	9.13469e-06
1700123O20Rik	474.113	0.266393	0.0912401	2.91911	0.00351027	0.016585
Slc7a8	36.8367	0.856317	0.22164	3.75649	0.000172314	0.00131276
Slc22a17	274.657	0.331726	0.152157	2.17947	0.0292966	0.0913616
Myh6	170.364	1.08294	0.169885	6.39224	1.63477e-10	5.91041e-09
Myh7	69.6942	1.03105	0.258226	4.0001	6.33151e-05	0.000557434
Zfhx2	369.28	-0.84658	0.13412	-6.30212	2.93601e-10	9.98543e-09
Thtpa	273.213	-0.575465	0.119376	-4.81494	1.47245e-06	2.14998e-05
Ap1g2	227.567	-0.370381	0.110661	-3.3412	0.000834156	0.00498128
Jph4	176.345	0.700025	0.149045	4.69793	2.62808e-06	3.56506e-05
Cpne6	2.83383	0.676102	0.230882	2.63026	0.00853202	0.0342827
Pck2	1046.57	-0.370329	0.0960634	-3.85217	0.000117075	0.000944262
Dcaf11	867.286	-0.219021	0.0744799	-2.93955	0.00328689	0.0157262
Irf9	200.53	-0.395439	0.12683	-3.10946	0.00187428	0.00983628
Rec8	314.339	0.620245	0.147065	4.22486	2.3909e-05	0.000242605
Tinf2	1127.54	-0.198946	0.0755013	-2.63489	0.00841651	0.033884
Cenpj	433.811	-0.340586	0.0971195	-3.50584	0.000455164	0.00299085
Ift88	413.075	-0.183716	0.0851911	-2.15644	0.0310491	0.0953253
N6amt2	656.194	0.370377	0.119295	3.10476	0.00190435	0.00994074
Efha1	562.623	0.536972	0.104044	5.15935	2.4781e-07	4.44108e-06
Rcbtb1	2063.64	-0.435668	0.0742107	-5.87127	4.32474e-09	1.20075e-07
Phf11d	536.294	-0.521625	0.118938	-4.37508	1.21389e-05	0.000135492
Cab39l	791.732	-0.235898	0.0809268	-2.9144	0.00356373	0.0167709
Shisa2	129.02	-0.49374	0.152908	-3.22483	0.00126047	0.00710123
Atp8a2	25.2693	0.909764	0.263292	3.56284	0.000366868	0.00247621
Kpna3	4673.06	-0.163703	0.0693679	-2.3598	0.0182848	0.0630378
Spryd7	349.324	0.246661	0.113236	2.17854	0.0293657	0.0914914
Trim13	772.546	0.391935	0.10237	3.82756	0.000129421	0.0010274
Fam124a	59.1992	-0.464612	0.209897	-2.26226	0.0236811	0.0773018
Fam167a	47.6647	1.15914	0.215697	5.23549	1.64551e-07	3.09226e-06
Tdh	4300.44	-0.900279	0.129543	-6.93635	4.02358e-12	1.89029e-10
Pinx1	502.4	-0.322599	0.0958921	-3.36338	0.000769945	0.00465297
Kif13b	770.56	0.373483	0.125157	2.984	0.00284504	0.0139781
Fbxo16	95.2872	-0.38394	0.163884	-2.3377	0.0194027	0.0661243
Nuggc	52.8185	1.10921	0.214585	5.10855	3.24641e-07	5.65737e-06
Scara5	24.9967	1.04038	0.251228	4.1173	3.83341e-05	0.000365558
Scara3	45.5194	1.57607	0.244447	6.41178	1.43833e-10	5.2689e-09
Clu	1222.93	1.10507	0.0847821	13.033	7.94357e-39	6.29093e-36
Gulo	99.9234	0.498117	0.17367	2.85785	0.00426521	0.0194983
Ptk2b	342.476	0.775477	0.123081	6.30056	2.96564e-10	1.00451e-08
Trim35	1554.3	-0.221022	0.0663571	-3.3309	0.000865668	0.00514359
Stmn4	14.6993	1.56946	0.272132	4.77399	1.8061e-06	2.5783e-05
Dpysl2	199.226	0.422182	0.16338	2.58172	0.00983102	0.0382903
Ppp2r2a	2593.77	0.144962	0.0602493	2.40609	0.0161241	0.0569825
Ebf2	9.84425	0.65206	0.274909	2.66822	0.00762537	0.0312282
Cdca2	2576.11	0.154924	0.0713325	2.1718	0.0298711	0.0926494
Kctd9	523.088	0.226741	0.0827923	2.73945	0.00615426	0.0262673
Dock5	1862.77	0.451111	0.107479	4.19699	2.70483e-05	0.000269365
Nefm	65.7117	-0.645952	0.230195	-2.84575	0.00443064	0.0201108
Nkx3-1	60.5294	0.691889	0.192716	3.59798	0.000320694	0.00222042
Loxl2	1083.48	-0.332579	0.145187	-2.29047	0.0219942	0.0728948
Chmp7	1233.09	0.150575	0.0647638	2.32504	0.0200699	0.0678832
Tnfrsf10b	857.994	0.265701	0.0933094	2.84807	0.00439855	0.0200362
Rhobtb2	360.948	0.387131	0.11039	3.50548	0.000455788	0.00299377
Bin3	342.173	0.272457	0.106156	2.56597	0.0102889	0.0397109
Pdlim2	142.598	0.704373	0.203248	3.44773	0.000565325	0.00358989
Sorbs3	210.775	0.527613	0.208592	2.51782	0.0118083	0.0444709
Ppp3cc	131.106	-0.432023	0.140775	-3.07114	0.00213246	0.0109022
Piwil2	632.631	-0.455896	0.125258	-3.64227	0.000270241	0.00192892
Bmp1	567.737	1.25267	0.225347	5.53358	3.13756e-08	7.16768e-07
Epb4.9	820.225	-0.399564	0.138355	-2.88403	0.00392626	0.0181534
Fgf17	502.316	-0.538219	0.165556	-3.24169	0.00118822	0.00674675
Xpo7	3599.72	0.191827	0.0780663	2.45711	0.0140062	0.0510154
Dok2	714.465	0.786295	0.206519	3.8355	0.000125311	0.0010005
Lpar6	579.091	-0.823586	0.209899	-3.93892	8.18489e-05	0.000696637
Lrch1	337.234	-0.37108	0.107512	-3.45054	0.000559459	0.00355671
Lcp1	46.0256	1.71752	0.212552	7.7692	7.89858e-15	5.58985e-13
Gm4285	26.584	-0.803088	0.25787	-3.12348	0.00178728	0.0094543
1200011I18Rik	1091.15	-0.186675	0.0678587	-2.75024	0.00595514	0.0256447
4930444M15Rik	104.522	-0.769736	0.187845	-4.06803	4.74119e-05	0.000434919
Lacc1	175.543	0.472647	0.143553	3.29732	0.000976125	0.00569811
Ccdc122	37.1802	-0.767923	0.238768	-3.26478	0.00109549	0.00629767
Tnfsf11	54.2855	0.862569	0.238948	3.5914	0.000328906	0.0022716
Akap11	1666.55	-0.461516	0.118638	-3.89164	9.95672e-05	0.000820108
Mtrf1	296.531	-0.222027	0.0999419	-2.21727	0.0266047	0.0846333
Kbtbd7	369.528	-0.58885	0.112809	-5.22123	1.77742e-07	3.30344e-06
Zbtbd6	69.8446	-0.883067	0.204619	-4.30522	1.66822e-05	0.000177858
Elf1	332.386	0.582055	0.123201	4.72193	2.33612e-06	3.22133e-05
Pcdh8	17.4107	-0.561788	0.275891	-2.70334	0.00686468	0.028644
Dis3	2996.02	0.303635	0.077087	3.93879	8.18928e-05	0.000696655
Klf5	1363.45	-0.379741	0.144308	-2.62968	0.00854651	0.0343118
Lmo7	339.243	0.581375	0.113352	5.12245	3.01593e-07	5.29092e-06
Kctd12	181.45	0.378435	0.147126	2.5957	0.00943976	0.0371229
Cln5	696.64	0.280918	0.115407	2.43406	0.0149304	0.0536765
Mycbp2	1969.66	0.285654	0.121792	2.34652	0.0189494	0.0648452
Scel	17.9416	1.28831	0.270462	4.10914	3.97139e-05	0.000377203
Slain1	246.995	0.494815	0.112563	4.3965	1.10013e-05	0.000124126
Rnf219	244.445	-0.549746	0.138512	-3.98182	6.83898e-05	0.000594248
Trim52	90.5246	0.517254	0.213161	2.409	0.0159962	0.0566267
Gpc6	109.125	-0.824716	0.200432	-4.10233	4.09017e-05	0.000387158
Gpr180	365.843	-0.436509	0.105892	-4.11815	3.81932e-05	0.000364634
Sox21	104.077	0.549033	0.179497	3.06002	0.00221324	0.0112667
Dzip1	427.287	-0.276403	0.12358	-2.23637	0.0253277	0.0814276
Mbnl2	1012.6	0.530667	0.119427	4.44365	8.84473e-06	0.000102221
Farp1	567.974	0.837207	0.162994	5.14062	2.73831e-07	4.84477e-06
Slc15a1	75.8012	-0.919758	0.225811	-3.93407	8.35188e-05	0.000709304
Dock9	788.328	0.299068	0.109985	2.71999	0.00652836	0.0275077
Ubac2	698.966	-0.382327	0.080458	-4.75085	2.02564e-06	2.8405e-05
Pcca	687.652	-0.17706	0.0732833	-2.41573	0.0157039	0.0558057
Tmtc4	292.597	-0.331907	0.11538	-2.87827	0.00399867	0.0184267
Nalcn	23.2858	0.539843	0.264662	2.27536	0.0228846	0.0752757
Ghr	221.036	-0.562942	0.193095	-2.90781	0.00363966	0.0170799
A630020A06	9.1132	-0.644701	0.275545	-2.24261	0.0249222	0.0804063
Oxct1	2013.73	-0.427998	0.100025	-4.27876	1.87941e-05	0.000196954
Card6	19.6765	-0.956781	0.264157	-3.6228	0.000291431	0.00205112
Osmr	14.2882	1.25606	0.267581	4.48748	7.207e-06	8.54919e-05
Egflam	18.4866	0.657553	0.275778	2.38312	0.0171665	0.0599151
Gdnf	3.6143	-0.813706	0.251472	-2.32099	0.0202873	0.0684516
Wdr70	718.311	-0.215328	0.085985	-2.50531	0.0122343	0.0458263
Slc1a3	575.755	-0.268862	0.115771	-2.32396	0.0201275	0.0680368
Skp2	1651.94	-0.156615	0.0711776	-2.19986	0.0278165	0.0876667
Lmbrd2	445.667	-0.344967	0.143674	-2.40511	0.0161674	0.0571234
Capsl	128.87	-0.380284	0.174156	-2.17433	0.0296804	0.0922644
Rad1	731.463	-0.271362	0.0853783	-3.1765	0.00149065	0.00815495
Adamts12	5.76537	-0.718008	0.266461	-2.48864	0.0128233	0.0475866
Npr3	124.678	-0.635897	0.164246	-3.87273	0.000107622	0.000875662
Pdzd2	367.03	0.703124	0.180448	3.90869	9.27983e-05	0.000773598
Cdh10	67.5953	-0.592981	0.228044	-2.61537	0.00891321	0.03548
Basp1	3211.3	0.473037	0.0911047	5.19296	2.06977e-07	3.76201e-06
Myo10	6178.13	0.289806	0.097285	2.97952	0.00288696	0.014129
Fam134b	238.027	0.577135	0.141612	4.07454	4.61051e-05	0.000425512
Fbxl7	33.5881	0.978576	0.245298	3.99613	6.43866e-05	0.000565371
Fam105a	23.9834	0.595145	0.243829	2.4639	0.0137435	0.0502875
Dnahc5	8.73161	0.531722	0.268366	2.45674	0.0140204	0.0510338
Dap	140.164	0.982424	0.138266	7.08586	1.38179e-12	7.07094e-11
0610007N19Rik	42.7605	0.592384	0.219764	2.68889	0.00716894	0.029693
Sdc2	350.685	-0.588517	0.137858	-4.26756	1.9762e-05	0.000205671
Laptm4b	1336.52	0.260636	0.0883678	2.94955	0.00318238	0.0153276
Matn2	76.9552	0.566684	0.186326	3.05902	0.00222062	0.0112974
Kcns2	10.9406	-0.834933	0.274507	-3.16256	0.0015639	0.00846105
Stk3	528.955	-0.441374	0.0979743	-4.50296	6.7012e-06	8.04676e-05
Fbxo43	21.8261	1.06451	0.264403	4.01622	5.91395e-05	0.00052709
Snx31	31.5107	0.95836	0.238263	3.98262	6.81594e-05	0.000592556
Pabpc1	35488	0.169593	0.0697561	2.43124	0.0150474	0.0539568
Ywhaz	10840.1	-0.134574	0.0622365	-2.16231	0.0305944	0.0942364
Grhl2	532.399	0.939637	0.122382	7.67584	1.64338e-14	1.11556e-12
Rrm2b	248.122	-0.620513	0.126078	-4.9174	8.77028e-07	1.36572e-05
Klf10	1702.27	-0.247337	0.106839	-2.31423	0.020655	0.0693967
Cthrc1	139.838	0.765463	0.166336	4.62068	3.82485e-06	4.9774e-05
Rims2	443.84	-0.568561	0.103904	-5.47765	4.31005e-08	9.50668e-07
Lrp12	248.713	-0.426207	0.109023	-3.90911	9.26368e-05	0.000772639
Zfpm2	19.6183	0.568548	0.2685	2.15985	0.0307843	0.0947222
Angpt1	6.42174	-0.770066	0.24138	-2.6494	0.00806336	0.0327025
Nudcd1	1748.37	-0.319616	0.0798876	-4.00056	6.3192e-05	0.000557235
Sybu	4.25314	0.576861	0.250043	2.51891	0.0117718	0.0443939
Trps1	417.822	-0.603677	0.136236	-4.42645	9.57945e-06	0.000109646
Eif3h	6660.51	0.136015	0.0581603	2.3386	0.0193562	0.065993
Utp23	523.464	0.195641	0.0873127	2.24044	0.0250626	0.0807331
Rad21	8435.38	-0.131935	0.0483874	-2.72655	0.00640007	0.0270624
Ext1	1169.89	0.182866	0.0800246	2.28519	0.0223017	0.0736351
Mal2	85.2052	1.5801	0.213768	7.37501	1.6433e-13	9.9381e-12
Has2	222.19	-1.17255	0.236446	-4.98752	6.11593e-07	9.96963e-06
Fam83a	3.68421	-0.656045	0.246741	-2.3192	0.0203844	0.0687234
Zhx1	204.086	-0.82851	0.146216	-5.65635	1.54627e-08	3.78176e-07
Fbxo32	68.3753	0.599812	0.193915	3.08948	0.00200507	0.0103818
Trmt12	102.03	-0.689906	0.17002	-4.05185	5.08139e-05	0.000461292
Rnf139	680.137	-0.206332	0.0778481	-2.6491	0.00807053	0.0327208
Mtss1	1776.4	0.354326	0.114532	3.09377	0.00197628	0.0102455
Sqle	2508.85	0.434313	0.079696	5.44948	5.05178e-08	1.08829e-06
9930014A18Rik	19.168	0.596263	0.268061	2.23463	0.0254419	0.0816842
Fam49b	2563.28	-0.19033	0.0596459	-3.19086	0.00141851	0.00781687
St3gal1	89.8658	2.04125	0.20336	9.78918	1.25306e-22	2.61621e-20
Zfat	205.058	0.540936	0.137033	3.94846	7.86563e-05	0.000673948
Khdrbs3	709.643	0.640713	0.0803633	7.97339	1.54376e-15	1.19415e-13
Col22a1	53.735	0.60817	0.21894	2.83649	0.00456131	0.020558
Peg13	43.4801	-1.45735	0.258227	-4.95505	7.23132e-07	1.15085e-05
Slc45a4	1044.51	0.36928	0.0849365	4.3471	1.37947e-05	0.000151134
Ptp4a3	877.936	-0.214173	0.0931777	-2.2997	0.0214651	0.0715401
Bai1	214.243	-0.555299	0.137902	-4.02102	5.7947e-05	0.000518127
Mroh4	13.2011	0.690638	0.27499	2.34653	0.0189491	0.0648452
Jrk	263.756	-0.520249	0.126197	-4.12386	3.72568e-05	0.000357954
Ly6e	1166.47	-0.242651	0.0959985	-2.5279	0.0114747	0.0434509
Ly6c1	3.5839	-0.754627	0.241365	-2.79168	0.0052435	0.0231067
Ly6h	12.1178	0.725214	0.276075	2.45567	0.0140622	0.051141
Zfp41	563.775	-0.380324	0.0952611	-3.9919	6.55467e-05	0.000574043
Naprt1	417.83	0.81578	0.153114	5.33785	9.40577e-08	1.86223e-06
Tigd5	32.9241	-0.662716	0.240952	-2.7717	0.00557648	0.0242972
Zfp707	187.786	-0.399842	0.122475	-3.26525	0.00109366	0.00629148
Fam83h	648.793	0.346997	0.109589	3.16851	0.00153223	0.00833579
Grina	408.747	0.60693	0.12525	4.84224	1.28384e-06	1.9115e-05
Maf1	1172.45	0.259843	0.070221	3.70011	0.000215509	0.0015852
Mroh1	841.134	0.335565	0.116996	2.8683	0.00412683	0.0189543
Bop1	2790.46	0.162026	0.0740766	2.1872	0.0287277	0.0899825
Scx	25.2183	0.675696	0.256258	2.68146	0.0073301	0.0302274
Slc52a2	291.936	-0.525212	0.10278	-5.11262	3.17716e-07	5.56203e-06
Slc39a4	738.635	0.251954	0.093025	2.70792	0.00677063	0.0283134
Cyhr1	1410.11	0.249836	0.0739237	3.37948	0.000726218	0.00442894
Kifc2	281.357	0.322677	0.113523	2.84385	0.00445717	0.0202037
Commd5	424.168	-0.341618	0.0977009	-3.49287	0.000477865	0.00311173
Rbfox2	3025.84	0.178636	0.0688789	2.59352	0.00949993	0.037289
Apol8	13.7541	-0.680586	0.275969	-2.48697	0.0128837	0.0477425
Myh9	9118.76	-0.424297	0.15943	-2.6599	0.00781649	0.0318774
Txn2	1807.54	-0.828361	0.084248	-9.83207	8.19138e-23	1.81696e-20
Foxred2	336.583	-0.619724	0.109397	-5.67226	1.40929e-08	3.46713e-07
Eif3d	6276.02	-0.774549	0.0581861	-13.3115	1.9838e-40	1.94074e-37
Ift27	189.223	-0.763459	0.154418	-4.94068	7.78488e-07	1.23188e-05
Tst	169.242	-0.95824	0.144746	-6.59042	4.38584e-11	1.75339e-09
Mpst	238.094	-1.19717	0.144301	-8.27839	1.24851e-16	1.17311e-14
Kctd17	316.435	-0.423134	0.110654	-3.83019	0.000128045	0.00101914
C1qtnf6	61.0812	-0.764336	0.2287	-3.39721	0.000680756	0.00419476
Rac2	5.40618	-1.28242	0.262291	-3.92657	8.61663e-05	0.000727797
Cyth4	28.2305	-0.958739	0.261221	-3.70287	0.000213177	0.00157177
Mfng	152.12	-0.345372	0.142269	-2.43489	0.0148965	0.0535939
Card10	463.07	-0.386529	0.165757	-2.33291	0.019653	0.0667456
Cdc42ep1	92.7608	-0.940584	0.206593	-4.52923	5.91986e-06	7.23389e-05
Gga1	681.398	-0.777576	0.0860477	-9.03715	1.60817e-19	2.28594e-17
Sh3bp1	306.571	-1.06556	0.148446	-7.15298	8.4911e-13	4.51168e-11
Pdxp	431.7	-0.688673	0.0898897	-7.65983	1.86178e-14	1.24852e-12
Lgals1	1669.57	0.554464	0.166645	3.33143	0.000864001	0.00513553
Nol12	562.399	-0.883607	0.0904175	-9.76945	1.52275e-22	3.10058e-20
Triobp	1069.28	-0.808267	0.136725	-5.91605	3.29757e-09	9.37359e-08
H1f0	1118.48	-1.88764	0.123165	-15.3051	7.06701e-53	1.3059e-49
Gcat	993.059	-1.06376	0.113194	-9.38937	6.03577e-21	1.0243e-18
Ankrd54	321.44	-0.828115	0.0952344	-8.68257	3.86911e-18	4.66284e-16
Eif3l	7305.79	-0.905998	0.0775629	-11.6808	1.59703e-31	8.85341e-29
Polr2f	1452.46	-0.641248	0.110814	-5.78698	7.16612e-09	1.89174e-07
Gm10863	10.3361	-1.36474	0.274721	-4.53526	5.75336e-06	7.09577e-05
Pick1	663.821	-0.677547	0.0910613	-7.44336	9.81545e-14	6.16955e-12
Pla2g6	1087.84	-0.725729	0.0734684	-9.87959	5.10438e-23	1.21273e-20
Maff	409.997	-0.614558	0.169096	-3.63653	0.000276339	0.00196261
Tmem184b	677.233	-0.958421	0.0944488	-10.1469	3.41894e-24	8.88443e-22
Csnk1e	1402.83	-1.21104	0.0885064	-13.6798	1.34083e-42	1.71533e-39
Kcnj4	92.5133	-0.65361	0.191607	-3.43882	0.000584252	0.00369175
Kdelr3	327.233	-1.76101	0.147045	-11.91	1.05014e-32	6.79587e-30
Ddx17	9503.06	-0.639809	0.06188	-10.34	4.64428e-25	1.37927e-22
D730005E14Rik	28.4161	-0.686175	0.246878	-2.69408	0.00705842	0.0293193
Cbx7	4268.81	0.593615	0.0821071	7.22997	4.83084e-13	2.66032e-11
Pdgfb	259.658	0.643865	0.253178	2.48803	0.0128451	0.0476227
Syngr1	547.011	0.282433	0.0938509	3.00811	0.00262879	0.0130662
Tab1	466.721	0.19822	0.0926511	2.14014	0.0323438	0.0982482
Mgat3	402.038	0.317851	0.118747	2.67451	0.00748382	0.0307773
Cacna1i	9.31752	0.674746	0.268864	2.69706	0.0069955	0.0291074
Fam83f	37.3821	0.960927	0.235377	4.08187	4.4674e-05	0.000413682
Adsl	2765.19	0.208031	0.0761416	2.73201	0.00629489	0.0267241
Xpnpep3	455.541	-0.225303	0.101793	-2.21495	0.0267638	0.0849445
Rangap1	7038.47	0.272018	0.0522171	5.20949	1.89365e-07	3.49162e-06
Polr3h	778.249	0.269344	0.0944102	2.85299	0.00433104	0.0197612
Pmm1	3863.24	0.24339	0.0851577	2.85797	0.00426361	0.0194963
1700029P11Rik	222.186	-0.648336	0.142772	-4.53002	5.89788e-06	7.21763e-05
Desi1	810.835	0.508434	0.082726	6.14556	7.96814e-10	2.50507e-08
Srebf2	5576.49	0.294045	0.0876409	3.35532	0.000792743	0.00475961
Cenpm	811.425	-0.495157	0.109965	-4.49834	6.84874e-06	8.20024e-05
Sept3	415.14	0.676568	0.120704	5.60485	2.08434e-08	4.96628e-07
Tcf20	4444.91	0.152125	0.0670766	2.26795	0.0233322	0.0764155
Rrp7a	1356.09	0.217388	0.0839811	2.58856	0.00963788	0.0377236
Poldip3	3874.06	0.183907	0.0464729	3.95728	7.58091e-05	0.000650222
A4galt	427.384	0.379857	0.157358	2.40614	0.0161219	0.0569825
1700001L05Rik	1027.53	0.435899	0.138937	3.13463	0.00172068	0.0091544
Pacsin2	2042.48	0.271678	0.083811	3.24143	0.00118932	0.00675073
Tspo	350.731	-0.370014	0.166768	-2.2134	0.0268698	0.0852299
Scube1	21.4839	0.810327	0.263512	3.16812	0.00153427	0.00834414
Mpped1	22.1654	0.701071	0.26845	2.72836	0.00636496	0.026949
Parvb	786.308	-0.802893	0.139468	-5.75005	8.92149e-09	2.28618e-07
1810041L15Rik	36.077	0.535362	0.244284	2.26984	0.0232172	0.076141
Arhgap8	297.459	0.710531	0.142049	4.99167	5.9859e-07	9.77912e-06
5031439G07Rik	957.034	0.305211	0.0909772	3.35492	0.000793885	0.00476474
Fam118a	673.283	-0.210296	0.074375	-2.8268	0.00470159	0.0211102
Atxn10	5565.08	0.434054	0.0570132	7.61339	2.66999e-14	1.75512e-12
Wnt7b	233.132	2.63242	0.241341	10.7011	1.00555e-26	3.48402e-24
Gtse1	3601.88	-0.147267	0.0598661	-2.46016	0.0138876	0.0507057
Fam19a5	166.209	1.49763	0.176084	8.50418	1.82882e-17	1.96226e-15
Mov10l1	372.89	0.322938	0.137367	2.35399	0.0185729	0.0637947
Panx2	38.6915	0.854172	0.234192	3.64399	0.000268444	0.00191691
Trabd	796.754	0.285151	0.0860841	3.31242	0.000924942	0.00544136
Mapk12	558.269	0.877056	0.0976992	8.97397	2.86012e-19	3.93113e-17
Plxnb2	2826.72	-0.435726	0.117385	-3.71178	0.000205811	0.00152329
Ppp6r2	373.677	0.392138	0.109476	3.58492	0.000337175	0.00231403
Syce3	14.6828	0.567521	0.270046	2.2097	0.0271263	0.0858747
Mapk8ip2	213.608	0.517965	0.158917	3.25951	0.00111605	0.00639725
Shank3	409.995	0.559135	0.116141	4.82108	1.42785e-06	2.0959e-05
Alg10b	1057.04	-0.315021	0.0930615	-3.38613	0.00070885	0.00434053
Cpne8	85.5753	0.921917	0.183293	5.04782	4.46877e-07	7.53753e-06
Slc2a13	5.59869	0.543714	0.263962	2.31657	0.0205271	0.0691487
Lrrk2	130.685	-0.407552	0.186504	-2.1935	0.0282714	0.0888139
Pdzrn4	6.7021	0.647548	0.269924	2.59776	0.00938354	0.0369717
Pphln1	1476.13	-0.29826	0.111627	-2.6717	0.00754683	0.0309985
Prickle1	264.879	-0.863874	0.249354	-3.39973	0.00067453	0.0041703
Nell2	46.8349	0.910468	0.23109	4.01662	5.9039e-05	0.000526476
2610037D02Rik	389.919	2.06149	0.15112	13.5947	4.30532e-42	4.77345e-39
Arid2	3198.03	0.327812	0.0923048	3.55215	0.000382099	0.00257171
Slc38a2	5974.03	0.422742	0.165082	2.56397	0.0103483	0.0399126
Slc38a4	4653.57	0.534537	0.0997835	5.35668	8.47649e-08	1.71708e-06
Amigo2	123.383	0.767715	0.147893	5.1889	2.11542e-07	3.8366e-06
Pced1b	773.599	0.191425	0.0855408	2.23819	0.0252087	0.0811391
Rapgef3	115.065	-0.813078	0.232822	-3.41836	0.000629992	0.00392706
Vdr	16.9282	0.605433	0.263225	2.22311	0.0262082	0.0836441
Ccnt1	542.213	-0.425226	0.116822	-3.63977	0.000272887	0.00194613
Cacnb3	516.551	0.30778	0.128396	2.40183	0.0163133	0.0575004
Rnd1	63.7847	0.549111	0.185449	2.94201	0.00326092	0.0156289
Ddn	6.59561	-0.720353	0.27272	-2.49247	0.0126857	0.0471878
Prkag1	728.282	0.172129	0.0693208	2.48283	0.0130343	0.0481827
Lmbr1l	559.079	0.400102	0.108432	3.69	0.000224254	0.00163865
Tuba1a	7979.95	0.393853	0.106778	3.68774	0.000226252	0.0016518
Prph	535.803	0.519645	0.143226	3.62743	0.000286255	0.00202191
Spats2	1987.87	0.350967	0.0689527	5.09029	3.57517e-07	6.18074e-06
Kcnh3	84.3021	-0.564567	0.181108	-3.0829	0.00204994	0.0105713
Mcrs1	2463.45	-0.181294	0.0720815	-2.51496	0.0119046	0.0447626
Prpf40b	804.517	0.251918	0.0915339	2.75201	0.0059231	0.02552
Faim2	14.3141	0.588542	0.268491	2.2101	0.0270983	0.0858095
Aqp5	21.6399	0.800224	0.264182	3.02192	0.00251179	0.0125371
Asic1	307.557	0.45327	0.111437	4.07025	4.69633e-05	0.000431518
Cers5	1126.88	0.253922	0.0656202	3.86928	0.000109159	0.00088644
Lima1	2389.82	0.453347	0.12149	3.72957	0.000191805	0.00143754
Tmprss12	9.1077	-0.728042	0.274073	-2.76007	0.0057789	0.0249828
Mettl7a1	180.584	0.443217	0.164292	2.702	0.00689241	0.0287287
Csrnp2	328.32	-0.307763	0.12572	-2.44689	0.0144094	0.0521191
Pou6f1	166.476	-0.403822	0.139393	-2.89368	0.00380754	0.0177227
Smagp	335.86	0.420517	0.131357	3.19558	0.00139548	0.00772065
Galnt6	401.924	-0.731672	0.117742	-6.20064	5.62357e-10	1.80901e-08
Slc4a8	338.425	0.657428	0.115523	5.69185	1.25673e-08	3.12417e-07
Acvr1b	677.061	-0.353756	0.112594	-3.14094	0.00168409	0.00899424
Grasp	271.753	-0.357048	0.135212	-2.64278	0.00822294	0.0332658
Krt7	468.805	2.66214	0.259788	10.1818	2.39105e-24	6.312e-22
Krt75	5.428	0.563894	0.258805	2.52607	0.0115348	0.0436386
Krt79	6.67173	0.741912	0.269724	2.84812	0.00439783	0.0200362
Krt8	6171.45	2.02857	0.259288	7.83365	4.73896e-15	3.42668e-13
Krt18	4737.69	2.2326	0.258258	8.65091	5.10912e-18	6.02622e-16
Tenc1	200.532	0.883832	0.13262	6.64864	2.95806e-11	1.20874e-09
Spryd3	419.084	0.330365	0.0993603	3.32158	0.000895093	0.00530138
Igfbp6	36.6652	1.62539	0.268733	5.8716	4.31615e-09	1.20037e-07
Map3k12	425.582	0.315164	0.10054	3.13427	0.00172281	0.00915988
Tarbp2	1416.21	0.246543	0.0721933	3.41482	0.000638247	0.00397108
Hoxc12	4.41933	-0.704738	0.235514	-2.87715	0.00401288	0.0184819
Cbx5	12163.8	-0.197606	0.069917	-2.82643	0.00470707	0.0211185
Itga5	1828.64	0.434532	0.12415	3.49938	0.000466338	0.00304742
Pde1b	1005.06	0.309737	0.138152	2.24363	0.0248562	0.0802738
1700037C18Rik	18.7476	-0.754585	0.267477	-2.95384	0.0031385	0.0151513
Vasn	191.053	0.564772	0.149701	3.77531	0.00015981	0.00122933
Nmral1	725.991	0.590134	0.103505	5.70175	1.18582e-08	2.97906e-07
Hmox2	553.781	0.268771	0.0874417	3.0733	0.00211706	0.0108435
Ppl	236.487	1.0936	0.18815	5.82956	5.55724e-09	1.49068e-07
Fam86	342.509	-0.396696	0.110482	-3.58532	0.000336662	0.00231269
Pmm2	321.483	0.383114	0.125468	3.05457	0.00225385	0.0114594
Carhsp1	2060.94	0.287125	0.0643788	4.45982	8.20277e-06	9.57336e-05
Rpl39l	135.571	0.503147	0.172875	2.89304	0.00381528	0.0177538
Atf7ip2	329.681	0.502489	0.10011	5.01557	5.28775e-07	8.75031e-06
Emp2	123.725	1.26492	0.204024	6.1477	7.8617e-10	2.47629e-08
Socs1	118.77	0.418295	0.156002	2.68457	0.00726238	0.0299852
Litaf	725.096	0.481455	0.123865	3.88437	0.000102597	0.000838062
Ercc4	469.188	-0.695292	0.103097	-6.74659	1.51359e-11	6.58965e-10
Parn	1611.12	0.135278	0.0606988	2.22859	0.0258411	0.0826625
Pla2g10	215.13	0.69632	0.177113	3.91858	8.90725e-05	0.000748164
Ntan1	581.072	0.549868	0.104116	5.27809	1.30535e-07	2.51265e-06
2900011O08Rik	263.98	0.267712	0.12449	2.15039	0.0315244	0.0963576
Nde1	2047.77	-0.123604	0.0532332	-2.32175	0.0202463	0.0683271
Efcab1	14.3234	0.705961	0.272422	2.61986	0.00879668	0.0350819
Mcm4	6307.57	-0.398918	0.0516849	-7.71813	1.18045e-14	8.24879e-13
Prkdc	1495.83	-0.320222	0.102916	-3.11273	0.00185364	0.0097464
Mzt2	405.594	-0.342606	0.127497	-2.68375	0.00728015	0.0300492
Pkp2	1940.77	0.34678	0.131907	2.62849	0.0085766	0.0343953
Dnm1l	4841.69	0.308199	0.0589326	5.22977	1.69718e-07	3.175e-06
Fgd4	176.082	0.539344	0.157431	3.42612	0.00061226	0.00383233
Top3b	1958.49	0.297578	0.0643336	4.62533	3.74e-06	4.88609e-05
Ppm1f	1798.25	-0.232819	0.0564352	-4.12546	3.69989e-05	0.000355887
2610318N02Rik	859.846	0.272488	0.0972001	2.80318	0.00506021	0.0224758
Ydjc	653.845	0.499157	0.110419	4.51821	6.2366e-06	7.58194e-05
Rimbp3	56.5131	-1.08637	0.208612	-5.19813	2.01302e-07	3.67491e-06
Hic2	1708.56	0.278892	0.0746459	3.73626	0.000186776	0.00140874
Tmem191c	173.076	0.925176	0.206054	4.46786	7.90065e-06	9.25974e-05
Pi4ka	1699.47	0.249868	0.0884468	2.8255	0.00472063	0.0211671
Aifm3	121.319	0.472876	0.176236	2.68598	0.00723182	0.0298888
Smpd4	2480.19	-0.313103	0.0678357	-4.61567	3.9183e-06	5.07122e-05
Ccdc74a	32.8747	0.573055	0.227691	2.49461	0.0126095	0.0469674
Prodh	515.435	0.293988	0.0927685	3.16794	0.00153524	0.00834672
Rtn4r	18.5699	0.885785	0.265375	3.30052	0.000965042	0.00564332
Trmt2a	1069.83	-0.234674	0.0768889	-3.05207	0.00227271	0.0115236
Comt	325.136	-0.254633	0.0996351	-2.55478	0.0106255	0.0408527
Sept5	43.4358	0.950479	0.24826	3.8602	0.000113296	0.000917795
2510002D24Rik	208.965	0.307565	0.11686	2.62834	0.00858021	0.0344015
Lamp3	6.14853	0.623277	0.27333	2.25119	0.0243732	0.0790157
Klhl6	11.1596	-0.789091	0.275159	-2.83486	0.00458458	0.0206461
Yeats2	1532.29	-0.251827	0.0761801	-3.30596	0.000946512	0.00555646
Parl	2057.84	0.118165	0.0515782	2.29096	0.0219655	0.0728432
Clcn2	506.066	-0.351632	0.137059	-2.56324	0.01037	0.0399868
Thpo	31.6592	-0.651626	0.255353	-2.52456	0.0115843	0.0437959
Ephb3	612.335	0.363727	0.102776	3.54079	0.000398938	0.00266991
Vps8	634.957	-0.358251	0.105695	-3.39065	0.00069726	0.00427429
2510009E07Rik	20.102	-0.763698	0.273729	-2.55983	0.0104724	0.0403348
Liph	459.752	0.620094	0.16121	3.84018	0.000122944	0.000983491
Igf2bp2	1667.96	-0.677564	0.0913895	-7.41139	1.24978e-13	7.66977e-12
Dgkg	16.3067	1.05745	0.259514	3.96169	7.44216e-05	0.000639311
Lpp	1152.33	0.425304	0.148203	2.87595	0.00402812	0.0185454
Cldn1	7.54437	0.765962	0.272085	3.04409	0.00233389	0.0117835
Ccdc50	1899.83	-0.283206	0.0822121	-3.4454	0.000570213	0.00361679
Opa1	2261.54	-0.157067	0.0631835	-2.48587	0.0129234	0.0478152
Hes1	454.038	-0.632424	0.174473	-3.61412	0.000301371	0.00210504
Tmem44	85.22	0.495151	0.171926	2.88918	0.00386252	0.0179034
Fam43a	547.833	0.366514	0.139534	2.62779	0.00859408	0.0344405
AI480653	761.19	-0.273738	0.086	-3.18229	0.00146116	0.00801997
Acap2	1489.68	-0.31458	0.0937051	-3.35728	0.000787124	0.0047351
Ppp1r2	2391.15	-0.255156	0.0824323	-3.09508	0.00196761	0.0102133
Apod	83.8926	-1.19129	0.181448	-6.44255	1.17486e-10	4.40069e-09
Bdh1	552.597	-0.436237	0.108974	-3.99675	6.42168e-05	0.000564476
Dlg1	2522.5	0.148888	0.0566151	2.62978	0.00854391	0.0343118
0610012G03Rik	620.353	-0.281834	0.122015	-2.30809	0.0209939	0.0702714
Ncbp2	1599.62	-0.284184	0.0843084	-3.37045	0.000750459	0.00455008
Rnf168	1628.86	-0.267129	0.0896393	-2.9804	0.00287868	0.01411
Iqcg	334.7	-0.758054	0.153889	-4.90963	9.12486e-07	1.41431e-05
Zfp148	991.95	-0.375453	0.0789566	-4.75564	1.97822e-06	2.7834e-05
Umps	3837.88	-0.21334	0.066535	-3.20625	0.00134478	0.00749496
Ccdc14	853.527	-0.191292	0.0826459	-2.31427	0.0206528	0.0693967
Ptplb	854.956	0.291838	0.102551	2.84623	0.00442402	0.0200917
Pdia5	464.446	0.199738	0.0901644	2.21503	0.0267583	0.0849432
Sema5b	253.134	-0.70519	0.153027	-4.59417	4.34466e-06	5.54536e-05
Wdr5b	25.0843	-0.579047	0.258625	-2.2094	0.0271466	0.0858971
Ildr1	278.472	-0.447671	0.119796	-3.72478	0.000195484	0.00146117
Slc15a2	51.0558	-0.589266	0.257439	-2.58205	0.00982141	0.0382619
Eaf2	17.9676	0.666268	0.253129	2.58012	0.00987674	0.0384414
Polq	468.477	-0.363296	0.0986691	-3.68168	0.000231702	0.00168493
Nr1i2	1.6487	-0.344333	0.193786	-2.36815	0.0178773	0.0618894
Adprh	1518.06	-0.181801	0.0780951	-2.32721	0.0199542	0.0676158
Cd80	27.1414	-0.541953	0.255816	-2.15743	0.0309723	0.0951253
Poglut1	1690.46	-0.353326	0.0699968	-5.0457	4.51859e-07	7.60615e-06
Tmem39a	1532.53	-0.312433	0.0831942	-3.75389	0.000174111	0.00132402
Gap43	268.963	-0.475147	0.180377	-2.633	0.00846341	0.0340564
Gramd1c	32.3287	1.23854	0.243336	4.97695	6.45945e-07	1.044e-05
Atp6v1a	3573.69	-0.379193	0.070934	-5.34568	9.00791e-08	1.81326e-06
Spice1	718.025	-0.36503	0.0900486	-4.05314	5.05337e-05	0.000459603
Boc	77.5777	0.544025	0.165901	3.27628	0.00105185	0.00607407
Ccdc80	20.174	0.765024	0.274971	2.5338	0.0112834	0.0428755
Atg3	596.982	0.248942	0.0928619	2.67997	0.00736282	0.0303179
Phldb2	766.525	1.54601	0.212583	7.25587	3.99097e-13	2.23481e-11
Plcxd2	153.551	0.416994	0.137305	3.03426	0.0024113	0.0120972
Pvrl3	943.899	0.405102	0.0885697	4.57401	4.78466e-06	6.0283e-05
Dppa4	3074.64	0.337273	0.134588	2.50622	0.0122028	0.0457186
Morc1	1214.79	-0.249215	0.0897918	-2.77221	0.00556763	0.024265
Dzip3	1128	-0.390094	0.0898682	-4.3433	1.40361e-05	0.000153172
Cd47	173.905	0.580462	0.158499	3.66722	0.000245203	0.00177072
Cblb	352.82	-0.299761	0.123117	-2.4372	0.0148013	0.0533393
Alcam	21.4802	1.26358	0.256164	4.83273	1.34676e-06	1.99093e-05
Nfkbiz	186.011	0.671481	0.189128	3.55196	0.00038237	0.00257249
Nit2	1596.36	0.398976	0.0869914	4.58576	4.5234e-06	5.75583e-05
Arl6	466.526	-0.377666	0.126074	-2.99181	0.0027733	0.0136782
Pros1	385.128	-0.801055	0.110101	-7.27664	3.42224e-13	1.9359e-11
Zfp654	464.587	-0.468575	0.098919	-4.73589	2.18096e-06	3.03528e-05
Cggbp1	1766.32	-0.410796	0.0720984	-5.69761	1.215e-08	3.03403e-07
Vgll3	127.425	2.19655	0.228359	9.51844	1.75803e-21	3.17801e-19
Robo1	293.215	-0.529543	0.12592	-4.20647	2.59387e-05	0.000259558
Rbm11	8.53393	0.559989	0.273595	2.39462	0.0166374	0.058375
Cxadr	773.868	-0.338897	0.101914	-3.32617	0.00088048	0.00522227
D16Ertd472e	543.617	-0.687241	0.145523	-4.71749	2.38768e-06	3.27097e-05
Jam2	1433.18	-0.745004	0.130642	-5.6895	1.27415e-08	3.15802e-07
Gabpa	3349.5	-0.225887	0.0564367	-4.00215	6.27693e-05	0.000554091
App	592.916	0.950078	0.169596	5.60162	2.12362e-08	5.05263e-07
Adamts1	135.027	0.489816	0.201934	2.43895	0.0147301	0.0531402
Adamts5	16.258	1.63022	0.275412	5.43651	5.43337e-08	1.15849e-06
N6amt1	265.375	0.242045	0.107779	2.24501	0.0247676	0.0800806
Ltn1	2254.4	-0.22033	0.080702	-2.73021	0.00632943	0.0268396
Sod1	7361.86	-0.221216	0.0850238	-2.6016	0.00927911	0.0366471
Hunk	874.936	-0.382652	0.130054	-2.94543	0.00322502	0.0154971
Eva1c	13.1218	0.679745	0.27514	2.82256	0.00476421	0.0213165
Olig1	815.972	-0.790432	0.128245	-6.16679	6.96896e-10	2.22032e-08
Ifnar2	233.994	-0.383838	0.118418	-3.23732	0.00120659	0.00683708
Ifngr2	144.907	0.345512	0.151804	2.27802	0.0227253	0.0748257
Son	8727.24	-0.256146	0.087324	-2.93344	0.00335229	0.0159885
Rcan1	563.861	0.318951	0.0995777	3.20329	0.00135865	0.00756215
Clic6	71.3739	0.902502	0.215865	4.26646	1.98602e-05	0.000206563
Runx1	107.763	0.479547	0.206023	2.32634	0.0200004	0.0677438
Cbr1	698.218	-0.301299	0.0777977	-3.87098	0.0001084	0.000881564
Cbr3	670.126	0.54177	0.168779	3.20846	0.0013345	0.00744518
Ripply3	17.0086	-0.634783	0.274424	-2.24627	0.0246868	0.0798922
Pigp	207.136	-0.361476	0.131334	-2.74889	0.00597983	0.0257244
Ttc3	2476.08	-0.414396	0.0870709	-4.75957	1.94004e-06	2.73662e-05
Brwd1	1818.22	-0.265567	0.0760033	-3.49363	0.000476506	0.00310532
Hmgn1	11113.5	0.131521	0.0510378	2.57693	0.00996834	0.0387401
Sh3bgr	25.4316	1.03688	0.258598	3.98267	6.81455e-05	0.000592556
Tmprss2	29.0743	2.19371	0.273914	7.32204	2.44225e-13	1.43018e-11
Ripk4	465.302	0.335509	0.128666	2.6104	0.00904361	0.0359071
Ldhal6b	20.283	-1.37176	0.256596	-4.9977	5.8019e-07	9.52531e-06
Tmem181b-ps	290.346	-0.429208	0.144044	-2.97604	0.00291999	0.0142495
Sytl3	4.33828	-0.888661	0.263505	-2.91081	0.00360492	0.01696
Ezr	6205.74	-0.177334	0.0476743	-3.71947	0.00019964	0.00148423
Rsph3b	66.8657	-0.400535	0.182348	-2.18712	0.0287335	0.0899825
Rsph3a	91.1632	-0.663883	0.196694	-3.37082	0.000749458	0.00454899
Prr18	29.0653	-1.14985	0.259536	-4.57566	4.74731e-06	5.99943e-05
T	159.661	-0.781859	0.265299	-2.72647	0.00640151	0.0270624
1700010I14Rik	6.0129	-1.04436	0.267407	-3.24533	0.00117315	0.00666806
Qk	3552.3	-0.270203	0.0661086	-4.08707	4.36855e-05	0.000408165
B930003M22Rik	20.257	-0.693722	0.26093	-2.5303	0.0113964	0.0431937
Agpat4	707.887	0.496728	0.0900548	5.5136	3.5156e-08	7.90107e-07
Slc22a3	1.67209	0.316137	0.172724	2.34846	0.0188514	0.0645629
Airn	7.29012	0.756922	0.262787	2.88302	0.00393876	0.018196
Pnldc1	360.064	-0.334204	0.114977	-2.90404	0.00368382	0.0172272
Wtap	2647.08	-0.141724	0.0656329	-2.15919	0.0308351	0.0948436
Sod2	2320.61	-0.430231	0.0718811	-5.9831	2.18933e-09	6.44437e-08
Unc93a	4.35052	-1.35656	0.253768	-4.04777	5.17087e-05	0.000468137
Tcte2	27.8483	0.67695	0.24333	2.76832	0.00563457	0.024467
Mllt4	5858.5	0.556087	0.082834	6.71385	1.89555e-11	8.06263e-10
Thbs2	88.3191	0.608245	0.211617	2.91878	0.00351402	0.016598
LOC106740	149.709	-0.346117	0.127898	-2.6963	0.0070114	0.0291589
Dll1	146.162	1.30609	0.191702	6.83329	8.29911e-12	3.77111e-10
Fam120b	414.243	0.221953	0.0886454	2.50399	0.0122803	0.0459469
Pdcd2	864.734	0.353763	0.0814597	4.34198	1.41205e-05	0.000153993
Zfp97	569.803	-0.411418	0.116328	-3.53488	0.000407961	0.00272591
Lix1	45.523	-1.47958	0.257222	-5.75403	8.71404e-09	2.24687e-07
Lnpep	632.854	-0.579955	0.141777	-4.09302	4.25791e-05	0.000399399
Zfp54	59.4986	-0.823753	0.228599	-3.60309	0.000314454	0.00218943
Zfp53	241.28	-0.28611	0.121932	-2.34558	0.0189977	0.0649837
Zfp52	140.91	0.506293	0.14048	3.59733	0.000321503	0.00222418
Zfp760	616.242	-0.279391	0.0873114	-3.19991	0.00137473	0.0076312
Zfp229	804.614	-0.479437	0.11118	-4.30893	1.64047e-05	0.000175678
Zfp820	282.378	-0.29997	0.119183	-2.51547	0.0118874	0.0447181
Zfp945	708.92	-0.263377	0.0950975	-2.77102	0.0055881	0.0243223
Zfp40	180.047	-0.437734	0.149792	-2.92581	0.00343557	0.0163295
Ccdc64b	46.4078	1.49132	0.234562	6.28186	3.34554e-10	1.11951e-08
Tnfrsf12a	475.462	0.703351	0.166926	4.22295	2.41127e-05	0.000244374
Cldn6	1834.54	1.38452	0.189368	7.32438	2.40003e-13	1.41042e-11
Cldn9	43.6164	0.89497	0.234789	3.84634	0.000119897	0.000964216
Flywch2	180.812	0.341561	0.147879	2.31291	0.0207274	0.0695557
Prss27	4.32756	-0.839234	0.250777	-3.08173	0.00205798	0.0106095
Pdpk1	1455.3	-0.188381	0.0869251	-2.16704	0.0302319	0.0934202
Abca3	496.66	0.54065	0.148585	3.63844	0.000274298	0.00195285
E4f1	436.096	-0.22687	0.0936266	-2.42226	0.0154242	0.0550707
Caskin1	62.2809	0.381886	0.178013	2.13528	0.0327384	0.0991932
Traf7	2474.24	0.220351	0.0586967	3.754	0.000174034	0.00132402
Syngr3	111.451	0.841522	0.16293	5.14568	2.66552e-07	4.75137e-06
Tbl3	2249.16	-0.188831	0.0607507	-3.10812	0.0018828	0.00986232
Rpl3l	32.3821	-0.585904	0.25816	-2.2392	0.0251428	0.0809479
Meiob	33.4115	0.948703	0.248829	3.82888	0.000128729	0.00102374
Fahd1	289.531	-0.589159	0.132334	-4.44907	8.62412e-06	0.000100089
Igfals	67.7585	-0.614704	0.175589	-3.47683	0.000507385	0.0032656
Mapk8ip3	1283.68	0.324997	0.114516	2.8393	0.0045213	0.0204122
Hn1l	5139.61	-0.178029	0.0484574	-3.67389	0.000238881	0.00173108
Unkl	306.981	0.274007	0.111864	2.4505	0.0142659	0.0517115
Baiap3	25.8976	0.818576	0.251088	3.23663	0.00120952	0.00685134
2810468N07Rik	34.5801	0.775369	0.24683	3.0936	0.00197743	0.0102482
Msln	119.765	-0.608866	0.198152	-3.07472	0.00210703	0.0108021
Metrn	706.82	-0.317454	0.0988636	-3.21006	0.00132708	0.00740875
Fbxl16	185.759	0.691231	0.140884	4.90312	9.43287e-07	1.44989e-05
Wdr90	624.991	-0.684477	0.119174	-5.74498	9.19345e-09	2.34503e-07
Fam195a	184.339	-0.317719	0.133285	-2.37946	0.0173381	0.0603496
Wfikkn1	14.9299	0.676576	0.273816	2.41173	0.015877	0.0562783
Solh	555.673	0.280267	0.106665	2.6288	0.0085687	0.0343776
Nme4	963.511	-0.392517	0.103773	-3.78228	0.0001554	0.00119984
Arhgdig	258.305	0.619598	0.11383	5.44407	5.20773e-08	1.11467e-06
Rgs11	135.559	0.574389	0.169457	3.37699	0.000732834	0.00446438
Itfg3	588.396	0.577284	0.102786	5.61609	1.95325e-08	4.66732e-07
Neurl1b	56.8759	0.677164	0.215654	3.15706	0.0015937	0.00859429
Dusp1	1239.47	0.504435	0.175004	2.87589	0.00402889	0.0185454
Ergic1	2174.52	0.298559	0.0690896	4.32112	1.55237e-05	0.000167428
Atp6v0e	1004.07	0.411965	0.0939476	4.38344	1.16822e-05	0.000131097
Nkx2-5	27.3778	0.749456	0.256865	2.97401	0.00293932	0.0143354
Grm4	12.058	0.647791	0.275915	2.45687	0.0140152	0.0510329
Pacsin1	217.57	0.823695	0.14953	5.50496	3.69257e-08	8.2431e-07
Tcp11	141.372	0.489326	0.173575	2.8149	0.00487919	0.0217666
Scube3	250.44	0.475618	0.174604	2.72707	0.00638998	0.0270343
Def6	563.391	-0.335726	0.105112	-3.19475	0.00139952	0.00773699
Tead3	216.37	0.789983	0.172214	4.59972	4.23051e-06	5.42464e-05
Tulp1	80.9501	0.581255	0.186253	3.12052	0.00180534	0.00953161
Lhfpl5	27.889	0.599841	0.24944	2.36054	0.0182482	0.0629248
Mapk14	2519.39	0.192871	0.0581931	3.31441	0.000918381	0.00541233
Mapk13	353.176	1.08206	0.159189	6.78773	1.1391e-11	5.05183e-10
Brpf3	1049.34	0.304242	0.111081	2.73925	0.00615792	0.026273
4930539E08Rik	90.0842	-0.440951	0.176834	-2.49212	0.0126984	0.0472138
Gm16197	39.4131	-0.766352	0.253945	-3.16317	0.00156062	0.00844602
Cpne5	90.3509	-0.457607	0.178764	-2.54438	0.0109472	0.0418695
Mtch1	3076.73	0.698518	0.0872201	8.00933	1.15338e-15	9.09092e-14
Fgd2	48.6396	1.3529	0.222845	5.98623	2.14766e-09	6.35548e-08
Pim1	3371.81	0.676914	0.0973894	6.95217	3.59718e-12	1.69957e-10
Tbc1d22b	560.332	0.245562	0.100963	2.43232	0.0150026	0.0538545
Mdga1	87.1462	-0.556417	0.199964	-2.76843	0.00563269	0.024467
Btbd9	436.862	-0.185224	0.0869871	-2.13121	0.0330716	0.0999481
1700097N02Rik	83.9257	-0.959121	0.228598	-4.1016	4.10297e-05	0.000388148
Dnahc8	481.495	-1.09887	0.164623	-6.6616	2.70857e-11	1.11501e-09
Abcg1	266.188	0.697371	0.164387	4.23068	2.32983e-05	0.000236987
Hsf2bp	870.765	-0.875059	0.0980374	-8.91938	4.68895e-19	6.29315e-17
Cyp4f16	229.445	-0.506846	0.119718	-4.22958	2.34125e-05	0.000237858
Cyp4f15	7.12539	-1.41996	0.269675	-4.34564	1.38873e-05	0.000151947
Zfp811	154.655	-0.380809	0.1616	-2.35081	0.0187324	0.0642744
Zfp799	691.3	-0.348792	0.106409	-3.27818	0.00104478	0.00603955
Zfp870	470.201	-0.601499	0.0977682	-6.14443	8.02487e-10	2.51751e-08
Zfp472	307.809	-0.289015	0.115083	-2.50792	0.0121444	0.045547
Zfp952	187.073	-0.419376	0.123562	-3.39284	0.000691721	0.00424659
Morc2b	8.52153	-0.520793	0.270075	-2.30113	0.0213845	0.071307
Myo1f	416.415	-0.909873	0.172813	-5.22006	1.78865e-07	3.31629e-06
Hnrnpm	10774.4	-0.131029	0.0542363	-2.4159	0.0156963	0.0558028
Angptl4	312.83	-0.501002	0.122039	-4.0959	4.20529e-05	0.000395802
Vps52	704.694	-0.342027	0.0812684	-4.20849	2.57088e-05	0.000257879
H2-K2	34.3888	0.677712	0.24981	2.67889	0.00738656	0.0303999
AA388235	41.908	-0.554669	0.217782	-2.55797	0.0105286	0.0405325
Ring1	183.97	-0.570987	0.135487	-4.21492	2.49861e-05	0.000251845
H2-Ke6	199.883	-0.49028	0.133499	-3.6658	0.000246567	0.00177825
Col11a2	26.142	0.597511	0.267207	2.1506	0.0315081	0.0963306
H2-Oa	3.48952	-0.766458	0.245927	-2.80354	0.00505452	0.0224644
Brd2	5685.77	0.19028	0.0700952	2.71473	0.00663291	0.0278706
H2-DMa	35.7735	0.575169	0.238379	2.46134	0.0138421	0.0505673
Psmb8	173.993	-0.57691	0.258958	-2.13863	0.0324655	0.098546
[truncated: 3,505 more rows]

## Sheet: DE-P5B-KO siGLO rel to WT siGLO
Table S2. Differentially expressed genes for Pds5b-KO siGLO mESCs relative to WT siGLO mESCs
	baseMean	log2FoldChange	lfcSE	stat	pvalue	padj
Lypla1	2009.31	-0.163027	0.0683053	-2.38642	0.0170134	0.0553393
Oprk1	13.8832	0.837057	0.275032	2.96318	0.00304477	0.0141683
Adhfe1	24.4167	-0.773122	0.246348	-3.06087	0.00220695	0.0108463
Sgk3	302.976	-0.509304	0.113356	-4.49035	7.11047e-06	8.64432e-05
Mcmdc2	14.4112	-0.705723	0.272364	-2.49768	0.0125009	0.0437239
Cops5	2770.68	-0.19458	0.07095	-2.7427	0.00609357	0.0248387
Cspp1	922.73	0.327213	0.0728789	4.48968	7.13293e-06	8.66529e-05
Arfgef1	1657.61	0.201164	0.0892804	2.25322	0.0242454	0.0723827
Prex2	357.231	-0.538913	0.16359	-3.28313	0.00102662	0.00578376
Prdm14	284.272	-0.810248	0.156021	-5.15178	2.58023e-07	4.57971e-06
Lactb2	1807.3	-0.570745	0.0913262	-6.24745	4.17211e-10	1.36587e-08
Eya1	100.654	0.537601	0.207906	2.5941	0.00948392	0.0351216
Msc	63.6829	-1.78159	0.203538	-8.46233	2.62096e-17	2.98556e-15
Trpa1	28.0243	-0.578614	0.245515	-2.35995	0.0182773	0.0584333
Terf1	2578.74	-0.266647	0.0715477	-3.72707	0.000193719	0.00145058
Rpl7	35162.9	-0.239062	0.0760589	-3.14306	0.0016719	0.00863957
Stau2	262.481	0.431484	0.132778	3.25392	0.00113826	0.00629753
Ube2w	509.648	-0.243811	0.0879786	-2.77154	0.0055792	0.0231605
Tmem70	624.077	-0.200619	0.0819194	-2.44825	0.0143553	0.0485917
Jph1	409.848	-0.400366	0.147406	-2.71588	0.00660995	0.0265596
Crispld1	20.5158	0.973422	0.262917	3.66898	0.000243523	0.00175326
Pkhd1	24.4361	0.693448	0.266874	2.8529	0.00433222	0.0188561
Mcm3	9597.97	-0.140171	0.0525504	-2.66719	0.0076488	0.0297844
Paqr8	114.077	0.293302	0.138463	2.11693	0.0342661	0.0937147
Gsta3	22.1627	-1.28513	0.267043	-4.42382	9.69695e-06	0.000113251
Kcnq5	16.2682	1.25067	0.264547	4.54092	5.60104e-06	7.01966e-05
1110058L19Rik	213.31	-0.564731	0.12485	-4.51773	6.25056e-06	7.72311e-05
Phf3	3486.78	0.2298	0.0804869	2.85514	0.00430181	0.018763
Prim2	1180.83	-0.518076	0.0723861	-7.15533	8.34717e-13	4.52188e-11
Zfp451	1331.99	0.156907	0.0681218	2.30343	0.0212548	0.0651953
Gm15455	22.757	-0.717635	0.247182	-2.77795	0.00547038	0.0228129
Dst	6964.88	0.383187	0.151834	2.52408	0.0116001	0.0412402
Ccdc115	589.178	-0.309849	0.0875862	-3.53672	0.000405131	0.00267265
Fam168b	1674.24	0.175873	0.0767941	2.29018	0.0220111	0.0670244
Plekhb2	423.548	-0.391087	0.12119	-3.22604	0.00125518	0.00683524
Hs6st1	1218.21	0.209104	0.0898449	2.32745	0.0199414	0.0622809
Kansl3	1305.46	0.133263	0.0638075	2.08863	0.0367409	0.0986616
Cnnm4	244.096	0.517959	0.125322	4.13284	3.58307e-05	0.000348683
Cnnm3	584.556	0.30639	0.0985715	3.10808	0.00188307	0.0095103
Ankrd23	78.1654	0.484489	0.179561	2.70026	0.0069286	0.0275703
Zap70	81.3416	-0.473111	0.206669	-2.28482	0.0223232	0.0677971
Tmem131	2994.58	0.54474	0.133249	4.08635	4.38206e-05	0.000413375
Cnga3	162.111	0.575922	0.150917	3.82142	0.000132685	0.00105735
Inpp4a	189.258	0.324962	0.139676	2.33012	0.0197999	0.0619784
Coa5	1939.5	-0.201726	0.0626156	-3.22088	0.00127798	0.00693445
Unc50	671.661	-0.261365	0.105447	-2.47922	0.013167	0.045474
Mgat4a	380.324	0.269142	0.114117	2.35854	0.018347	0.0586111
Tsga10	62.9564	-0.478242	0.208786	-2.29191	0.0219111	0.0667771
Mitd1	436.206	-0.500404	0.103997	-4.81071	1.50393e-06	2.16929e-05
Mrpl30	1047.28	-0.229114	0.0801089	-2.86016	0.00423433	0.0185319
Rev1	1302.05	0.553539	0.0702776	7.87555	3.39236e-15	2.72552e-13
Aff3	266.922	0.880088	0.19456	4.54638	5.45764e-06	6.85544e-05
Rpl31	9610.86	-0.334318	0.131588	-2.54097	0.0110546	0.0397768
Cnot11	1162.89	-0.256029	0.0692222	-3.69754	0.000217699	0.00159919
Il1r1	18.8817	0.65809	0.273269	2.57429	0.0100445	0.0367333
Mrps9	1328.48	-0.189315	0.0803591	-2.35498	0.0185238	0.058972
Fhl2	74.4497	0.546405	0.237211	2.42888	0.0151455	0.0506709
1500015O10Rik	9.29352	0.738405	0.275836	2.67755	0.00741633	0.0290556
Tex30	608.571	-0.290763	0.0955374	-3.04333	0.00233976	0.0114072
Kdelc1	798.221	-0.295501	0.0836848	-3.52838	0.000418107	0.00274844
Ercc5	1102.75	0.418609	0.0808832	5.17513	2.27752e-07	4.11265e-06
Gulp1	137.901	-0.399362	0.159304	-2.51561	0.0118825	0.0420017
Slc40a1	173.438	0.559217	0.178423	3.16157	0.00156919	0.00819892
Myo1b	1483.39	-0.333845	0.0637988	-5.23184	1.67831e-07	3.13617e-06
Stat4	208.16	-0.344413	0.124273	-2.77709	0.00548481	0.0228638
Stat1	315.52	-0.391424	0.11004	-3.5555	0.000377255	0.00252074
Gls	2545.82	0.202969	0.0902475	2.24896	0.0245153	0.0730276
1700019D03Rik	573.665	0.309107	0.116927	2.64411	0.00819059	0.0314663
Ormdl1	473.765	-0.22721	0.107304	-2.11779	0.0341926	0.0935908
Dnahc7a	16.2907	1.06956	0.272679	4.04083	5.32617e-05	0.000487236
Stk17b	774.357	0.328513	0.105088	3.12683	0.001767	0.00901715
Hecw2	176.281	1.17842	0.174528	6.77561	1.23881e-11	5.40753e-10
Pgap1	893.406	-0.598768	0.127441	-4.69685	2.642e-06	3.5898e-05
Rftn2	6.69173	-0.595233	0.267982	-2.16174	0.0306385	0.0863351
Sgol2	3248.09	-0.244194	0.0996631	-2.44995	0.0142878	0.0484051
Aox1	22.0701	1.00229	0.255017	3.87315	0.000107438	0.000886312
Ndufb3	715.6	-0.341828	0.137203	-2.49272	0.012677	0.0441994
Cflar	259.489	0.489091	0.125758	3.88982	0.00010032	0.000834632
Casp8	107.225	-0.674185	0.188313	-3.5751	0.000350095	0.00236396
Tmem237	552.858	-0.285368	0.112058	-2.54526	0.0109197	0.0393425
Als2	1276.23	0.270021	0.0811544	3.32737	0.000876689	0.00506126
Fzd7	2478.48	0.667217	0.0761241	8.76543	1.86071e-18	2.60046e-16
Sumo1	3562.24	-0.307323	0.076413	-4.02183	5.77472e-05	0.000522237
Bmpr2	286.989	0.453658	0.163161	2.77808	0.00546805	0.0228129
Cd28	3.98937	0.397261	0.239266	2.87388	0.00405457	0.0178769
Ino80d	721.48	0.400723	0.153258	2.61311	0.00897214	0.0336602
Adam23	2016.67	0.19238	0.0921892	2.08666	0.0369189	0.0989361
Klf7	141.429	0.335192	0.153766	2.18349	0.029	0.0829121
Creb1	1704.66	0.279212	0.0904557	3.08661	0.00202454	0.0100869
2810408I11Rik	149.406	-0.470073	0.190262	-2.46892	0.013552	0.0464135
Idh1	1768.71	-0.22788	0.0785963	-2.89963	0.00373601	0.0167026
Acadl	664.978	-0.232831	0.0919902	-2.53401	0.0112764	0.0403656
Lancl1	830.151	-0.326256	0.0849075	-3.84203	0.000122019	0.000982232
Spag16	49.7171	0.964814	0.225732	4.32687	1.51243e-05	0.000167095
Pecr	762.463	-0.29355	0.0906102	-3.23755	0.00120562	0.00661171
Igfbp2	9355.09	-0.48824	0.128296	-3.8061	0.000141177	0.00111593
Igfbp5	93.711	-1.55087	0.217025	-7.01619	2.28001e-12	1.10874e-10
Tns1	155.09	-1.36343	0.168637	-8.02221	1.03857e-15	8.99609e-14
Arpc2	3461.26	-0.180114	0.0565577	-3.18456	0.00144977	0.00767868
Aamp	2921.49	-0.265693	0.064519	-4.1182	3.81837e-05	0.000367071
Pnkd	511.382	-0.410923	0.123367	-3.33041	0.000867189	0.00502167
Slc11a1	22.7391	-1.1019	0.261154	-3.97474	7.04564e-05	0.000622614
Vil1	36.4087	-0.578683	0.242043	-2.3476	0.0188949	0.0599239
Zfp142	620.445	0.49253	0.136567	3.60572	0.000311288	0.00215709
Ttll4	1559.02	0.560763	0.111965	5.00746	5.51542e-07	8.90554e-06
Cyp27a1	73.0608	1.49246	0.187465	7.85729	3.92535e-15	3.10869e-13
Prkag3	7.90817	0.674464	0.27128	2.52663	0.0115164	0.0410214
Cdk5r2	93.8302	1.24204	0.182237	6.7787	1.21263e-11	5.32117e-10
Cnppd1	405.167	0.319069	0.10094	3.16048	0.0015751	0.00821691
Fam134a	505.587	0.293232	0.101794	2.88063	0.00396884	0.0175501
Tuba4a	2932.23	0.212955	0.0860092	2.47587	0.0132911	0.0457364
Dnpep	1564.39	-0.33584	0.0884712	-3.79664	0.000146672	0.00114953
Speg	302.002	-0.312807	0.13682	-2.2899	0.022027	0.0670444
Gmppa	563.795	-0.226089	0.0937027	-2.41288	0.0158268	0.0524022
Sgpp2	6.89618	-0.697228	0.272427	-2.38945	0.0168735	0.0550368
Mogat1	1.63789	0.263969	0.178407	2.14365	0.0320607	0.0892875
Ap1s3	324.088	-0.320152	0.129751	-2.47045	0.0134944	0.0462733
Serpine2	586.374	0.46839	0.104447	4.48704	7.22199e-06	8.76064e-05
Cul3	2622.87	0.199801	0.0840274	2.37778	0.0174173	0.0563446
Rhbdd1	379.775	0.261576	0.0939062	2.78517	0.00534992	0.0224336
Mff	1362.3	-0.254496	0.0905854	-2.80968	0.00495906	0.0210897
Agfg1	2983.35	-0.250926	0.0712575	-3.52112	0.000429734	0.00280381
Sphkap	3.44992	0.30809	0.224455	2.49568	0.0125718	0.0439061
Slc16a14	36.6561	0.980765	0.229085	4.29025	1.7847e-05	0.000190877
Sp110	38.2633	-0.562464	0.274806	-2.13395	0.0328465	0.0909237
Cab39	2550.03	-0.267298	0.0760411	-3.51481	0.000440063	0.00285886
Itm2c	984.02	-0.265834	0.0972136	-2.73606	0.00621805	0.0252533
2810459M11Rik	31.8665	0.936167	0.241204	3.86215	0.000112393	0.00091808
B3gnt7	1553.77	0.692802	0.105827	6.54664	5.88447e-11	2.26015e-09
Ptma	50668.4	-0.158365	0.0569856	-2.77903	0.00545222	0.0227714
Cops7b	838.954	-0.186789	0.0716105	-2.6079	0.00910988	0.034077
Eif4e2	2588.65	-0.25268	0.0478882	-5.27589	1.32111e-07	2.54299e-06
Efhd1	57.2946	0.773215	0.216089	3.5529	0.000381015	0.00253974
Inpp5d	1478.26	-0.302441	0.127869	-2.36497	0.0180313	0.0578692
Dgkd	2122.41	0.410883	0.0648014	6.34049	2.29029e-10	7.88608e-09
Sh3bp4	1287.53	-0.354983	0.0747484	-4.74902	2.04407e-06	2.84953e-05
Agap1	1034.4	0.267177	0.0849493	3.14543	0.00165845	0.00858175
Cxcr7	95.4688	-0.882666	0.207697	-4.30602	1.66217e-05	0.000180318
Cops8	1583.56	-0.275909	0.0626492	-4.40372	1.06409e-05	0.000122437
Lrrfip1	1332.83	0.24608	0.105224	2.33913	0.0193287	0.0609043
Ramp1	2.12767	0.36351	0.217349	2.51835	0.0117904	0.0417384
Klhl30	19.4318	-0.845657	0.27225	-2.99673	0.00272893	0.0129597
Hes6	774.615	0.882814	0.150405	5.88056	4.08883e-09	1.07768e-07
Hdac4	494.064	0.459107	0.118607	3.86944	0.000109084	0.000895449
Gpc1	1149.63	0.33265	0.11381	2.92418	0.00345361	0.015706
Capn10	476.803	-0.265729	0.101288	-2.62173	0.00874847	0.0330747
Gpr35	7.90906	0.502973	0.274559	2.10975	0.0348803	0.0949077
Kif1a	947.927	0.779863	0.229001	3.45324	0.000553902	0.00344243
Mterfd2	340.384	-0.319503	0.10017	-3.18835	0.00143088	0.00759653
Ano7	17.5011	0.627152	0.270876	2.30866	0.0209626	0.0645251
Atg4b	1027.75	-0.288866	0.0647384	-4.46059	8.1733e-06	9.75109e-05
Dtymk	3021.58	-0.388818	0.0908935	-4.27737	1.89115e-05	0.000201227
D2hgdh	151.327	-0.537419	0.16542	-3.24387	0.00117919	0.00649178
Tnfrsf11a	31.1896	0.60676	0.249749	2.4336	0.0149494	0.0501358
Zcchc2	611.813	0.491635	0.102654	4.78764	1.68751e-06	2.39258e-05
Phlpp1	403.199	0.273973	0.119525	2.2921	0.0218999	0.066764
Bcl2	77.4287	-0.413747	0.190479	-2.17756	0.029439	0.0838356
Serpinb8	12.633	0.587562	0.252821	3.60721	0.000309503	0.00214741
Clasp1	1776.03	0.236048	0.101034	2.33635	0.019473	0.0612461
Tfcp2l1	3186.82	-1.00974	0.163474	-6.14473	8.01004e-10	2.45725e-08
Inhbb	347.805	-1.15318	0.215011	-5.16122	2.45344e-07	4.37334e-06
Ralb	937.918	-0.408787	0.146474	-2.79135	0.00524884	0.022094
Tmem185b	239.181	-0.394279	0.11752	-3.34821	0.000813344	0.00476629
Epb4.1l5	662.268	0.408475	0.110649	3.69199	0.000222504	0.0016273
Tmem177	262.515	-0.424483	0.128397	-3.30018	0.000966229	0.00551362
Dbi	1391.52	-0.384472	0.138548	-2.77706	0.00548534	0.0228638
En1	56.5028	-0.760848	0.270217	-2.83795	0.0045404	0.0196032
Ddx18	4613.51	-0.188488	0.079209	-2.37939	0.0173411	0.0561746
Slc35f5	289.853	-0.411745	0.109181	-3.77085	0.000162692	0.00125615
Nckap5	3.06541	0.559955	0.22932	3.28525	0.00101893	0.00574824
Zranb3	994.581	-0.158509	0.0706622	-2.24267	0.0249181	0.0740023
R3hdm1	1576.67	0.263398	0.0825555	3.19043	0.00142063	0.00754838
Mcm6	8600.57	-0.171453	0.0575518	-2.97898	0.00289207	0.0135985
Dars	4814.5	-0.292974	0.0747617	-3.91872	8.90193e-05	0.000757666
Cd55	163.594	-0.467297	0.144874	-3.22948	0.00124015	0.00676533
Pfkfb2	263.173	0.272516	0.121633	2.24033	0.0250693	0.0743562
Il24	5.35264	0.416412	0.241563	2.29017	0.0220117	0.0670244
Mapkapk2	1085.15	0.350574	0.117484	2.9856	0.00283021	0.0133492
Eif2d	2401.52	-0.299513	0.0591466	-5.06395	4.10656e-07	6.90559e-06
Ikbke	34.7785	0.660925	0.241552	2.73675	0.00620491	0.0252123
Pm20d1	132.598	0.495332	0.17019	2.91109	0.00360168	0.0162242
Slc41a1	720.783	-0.404568	0.085156	-4.74766	2.0578e-06	2.86627e-05
Rab7l1	89.1993	-0.548279	0.166961	-3.25725	0.00112495	0.00624545
Klhdc8a	34.3353	1.08952	0.268887	4.46072	8.1685e-06	9.75109e-05
Rbbp5	1665.53	-0.264353	0.0627892	-4.20871	2.5683e-05	0.000261404
Cntn2	108.084	-0.574318	0.197569	-2.91046	0.00360894	0.0162525
Nfasc	307.27	-0.584934	0.129507	-4.51242	6.40936e-06	7.90757e-05
Lrrn2	34.5774	-1.04517	0.256245	-3.96797	7.24878e-05	0.000637854
Ppp1r15b	2446.2	0.192457	0.0848419	2.26835	0.0233081	0.0701351
Kiss1	2.23286	-0.621389	0.195622	-2.62896	0.00856469	0.032513
Etnk2	133.682	-0.771869	0.175761	-4.38257	1.17286e-05	0.000133419
Sox13	520.744	-0.301773	0.108245	-2.7851	0.00535111	0.0224336
Snrpe	2619.35	-0.278082	0.113337	-2.45378	0.0141363	0.0480093
Chit1	37.7312	-0.779055	0.265623	-3.00319	0.00267166	0.0127277
Ppfia4	362.178	-0.356003	0.142479	-2.50296	0.0123159	0.0432305
Cyb5r1	1713.05	0.428814	0.108516	3.95049	7.7992e-05	0.000677683
Rabif	935.651	-0.383309	0.0948001	-4.04164	5.30778e-05	0.000486527
Kdm5b	6791.17	0.236412	0.0953645	2.47889	0.0131793	0.0454867
Ube2t	914.956	-0.279009	0.104411	-2.67275	0.00752333	0.0293917
Lmod1	80.8838	0.502333	0.238504	2.20956	0.0271358	0.0790222
Ipo9	3876.93	0.255505	0.0694135	3.68088	0.000232434	0.00168804
Nav1	869.59	0.346973	0.124013	2.79728	0.00515352	0.0217644
Lad1	210.999	1.03204	0.205813	5.05833	4.22949e-07	7.06941e-06
Pkp1	2.73157	0.78482	0.234717	3.08585	0.00202969	0.0101096
Kif21b	755.296	-0.309521	0.129819	-2.38239	0.0172005	0.0558312
Gm16880	148.688	0.318653	0.15186	2.10151	0.0355963	0.0962917
Nr5a2	637.175	-0.37131	0.107492	-3.44615	0.000568642	0.00352088
Kcnt2	52.2837	0.467299	0.216665	2.14588	0.0318825	0.0889065
Cdc73	1467.78	0.222725	0.0680945	3.27081	0.0010724	0.005995
Uchl5	1934.84	0.169358	0.059099	2.86572	0.00416057	0.0182667
Pla2g4a	17.6244	1.07141	0.274856	4.06298	4.84501e-05	0.000450153
Tpr	6731.25	0.262734	0.0978452	2.68499	0.00725323	0.0285344
Swt1	823.318	-0.385732	0.0808497	-4.77054	1.8373e-06	2.5917e-05
Fam129a	1035.43	0.526542	0.110367	4.76848	1.8562e-06	2.61393e-05
Ncf2	89.7155	-1.1206	0.188402	-5.91989	3.22161e-09	8.61393e-08
Lamc2	1208.6	0.559345	0.216085	2.60232	0.00925964	0.0344744
Lamc1	11734.4	0.52829	0.118682	4.45032	8.57417e-06	0.00010171
E330020D12Rik	30.2955	-0.805758	0.257433	-2.98875	0.00280124	0.0132432
Rgs8	6.09373	-0.70585	0.269705	-2.6276	0.00859896	0.0326133
Rgs16	85.6849	0.668978	0.186389	3.58857	0.000332496	0.00227562
Glul	4671.47	0.477421	0.125153	3.81344	0.000137046	0.00108638
Xpr1	480.261	-0.352126	0.120979	-2.90815	0.00363568	0.0163511
Cep350	741.181	0.30464	0.124281	2.45133	0.0142328	0.0482385
Tor1aip2	2933.23	-0.300993	0.0579667	-5.19215	2.07878e-07	3.80333e-06
Tdrd5	165.14	0.331937	0.157195	2.11376	0.0345359	0.094176
Abl2	2009.09	0.460829	0.0980969	4.69757	2.63272e-06	3.58011e-05
Tor3a	486.484	-0.29407	0.0968325	-3.03689	0.00239032	0.0115865
2810025M15Rik	1163.73	-0.60447	0.0914091	-6.61228	3.78433e-11	1.52022e-09
BC026585	70.9221	-0.619484	0.188549	-3.27751	0.00104726	0.00588112
Mrps14	976.593	-0.306736	0.100479	-3.05217	0.00227191	0.0111195
Cacybp	8846.52	-0.195524	0.0794777	-2.45999	0.0138943	0.0473611
Rabgap1l	323.772	0.444767	0.0974858	4.56556	4.98161e-06	6.3292e-05
Rc3h1	1120.74	0.312727	0.0938941	3.33059	0.000866625	0.00502015
Gas5	3825.46	-0.341664	0.111372	-3.06754	0.00215829	0.0106417
Cenpl	381.153	-0.290859	0.101151	-2.8768	0.00401733	0.0177362
Ankrd45	65.3855	-0.678047	0.191419	-3.50855	0.000450563	0.00290664
Prrc2c	8886.85	0.413412	0.116008	3.56332	0.000366192	0.00246149
Prrx1	6.51764	-0.729896	0.270929	-2.57499	0.0100242	0.0366967
BC055324	1660.71	-0.198895	0.0764012	-2.60341	0.00923011	0.034403
Mettl18	225.898	-0.398018	0.136069	-2.92319	0.00346468	0.015745
F5	108.711	0.476941	0.191942	2.5113	0.0120288	0.0423925
Slc19a2	1519.56	0.191568	0.0730921	2.62088	0.00877026	0.0331172
Nme7	700.79	-0.455965	0.114299	-3.98639	6.70857e-05	0.000595359
Atp1b1	1606.03	-0.258318	0.0797123	-3.23924	0.00119849	0.00658042
Sft2d2	705.084	0.339948	0.0761841	4.46177	8.12836e-06	9.7114e-05
Dcaf6	380.628	-0.233782	0.102905	-2.27458	0.0229313	0.0692394
Creg1	174.648	-0.411715	0.141795	-2.90465	0.00367669	0.016473
Pou2f1	1467.9	0.549335	0.143952	3.81368	0.000136912	0.00108583
Dusp27	584.233	-0.673036	0.194274	-3.48146	0.000498679	0.00316547
Gpa33	629.852	-1.13087	0.143149	-7.90308	2.72087e-15	2.2291e-13
Tmco1	949.716	-0.242677	0.102802	-2.3608	0.0182354	0.058389
Aldh9a1	2270.67	0.485948	0.0561641	8.65196	5.06236e-18	6.52652e-16
Rgs4	7.94072	-0.855333	0.266223	-3.36757	0.000758351	0.00450594
1700084C01Rik	4.45016	0.613605	0.257775	2.16329	0.030519	0.0861525
Gm7694	37.6712	0.747779	0.230012	3.27275	0.00106507	0.00596203
Nos1ap	25.8799	0.905486	0.255009	3.63578	0.000277139	0.00195965
Fcgr2b	31.7251	-1.71478	0.243888	-6.61813	3.63765e-11	1.46839e-09
Sdhc	1781.92	-0.169613	0.0757084	-2.24028	0.025073	0.0743562
Pcp4l1	24.4422	-0.527381	0.232076	-2.2049	0.0274612	0.0797181
Ndufs2	3897.45	-0.166594	0.0651445	-2.55713	0.0105538	0.0382899
Dedd	929.469	0.23003	0.0667388	3.4467	0.000567473	0.00351495
Klhdc9	88.6555	-0.353214	0.155603	-2.25945	0.0238554	0.0714587
Pvrl4	48.3902	0.5782	0.219553	2.63391	0.00844079	0.0321896
Arhgap30	104.458	-1.12102	0.185155	-5.98608	2.14952e-09	5.96806e-08
Dcaf8	2731.79	0.199374	0.0576676	3.45729	0.000545641	0.00340253
Pea15a	948.492	-0.331389	0.14915	-2.22786	0.0258896	0.0761397
Atp1a2	113.987	-0.943976	0.261622	-3.61763	0.000297308	0.00207492
Kcnj9	7.14311	0.607999	0.273247	2.11998	0.0340078	0.0932692
Igsf9	654.828	0.60122	0.120955	4.97141	6.64669e-07	1.05579e-05
Tagln2	3291.64	-0.224266	0.102316	-2.19211	0.0283714	0.0816341
Ifi202b	3.72433	-0.852474	0.246664	-3.00674	0.00264067	0.0126158
Spta1	1337.15	1.27028	0.197183	6.48697	8.75785e-11	3.24391e-09
Fh1	2479.04	-0.136045	0.0588443	-2.31165	0.0207972	0.0641347
Sdccag8	152.649	-0.411268	0.138568	-2.96177	0.00305878	0.0142136
Adss	4440.66	-0.236304	0.0600984	-3.93193	8.42652e-05	0.000722379
Smyd3	426.748	-0.298184	0.0964824	-3.08955	0.00200457	0.0100265
Ahctf1	6339	0.256865	0.0731964	3.50918	0.000449486	0.00290307
Adck3	211.219	-0.344533	0.146616	-2.34675	0.0189379	0.0599985
Psen2	199.549	0.267251	0.11469	2.33087	0.0197603	0.0619011
6330403A02Rik	1.65171	0.268252	0.178773	2.16148	0.0306583	0.0863615
Acbd3	857.654	0.297885	0.0883897	3.36997	0.000751773	0.00447005
Lefty2	1859.56	-0.380236	0.17463	-2.17785	0.0294173	0.0837882
Pycr2	4089.37	0.211871	0.0894271	2.36926	0.0178236	0.057391
Ephx1	210.773	-0.389299	0.160849	-2.42207	0.0154324	0.0514237
Nvl	3738.35	0.16387	0.0635198	2.57982	0.00988504	0.036299
Cnih4	1000.69	-0.296753	0.0767814	-3.86525	0.000110975	0.000907836
Wdr26	3172.86	0.298304	0.0728304	4.09594	4.20458e-05	0.000399351
Lbr	5878.63	0.154738	0.0417792	3.70364	0.000212529	0.00156577
Enah	6959.92	0.648155	0.118967	5.44812	5.09045e-08	1.09238e-06
Srp9	1756.76	-0.225254	0.0889303	-2.53348	0.0112937	0.04041
Degs1	1681.84	-0.178325	0.0759727	-2.34662	0.0189446	0.0599999
Trp53bp2	910.06	0.365565	0.0894903	4.08491	4.40934e-05	0.000415477
Capn2	1544.37	0.608299	0.114058	5.33365	9.62587e-08	1.92182e-06
Brox	772.269	-0.269339	0.0660782	-4.07523	4.59681e-05	0.000430076
Aida	842.108	-0.196259	0.063631	-3.08493	0.002036	0.0101379
Mia3	1742.38	0.213733	0.0966562	2.21145	0.0270045	0.0786948
Hhipl2	2.19657	-0.508009	0.205933	-2.14745	0.0317574	0.0886617
Hlx	6.74741	0.449191	0.269762	2.09651	0.0360367	0.0972351
Marc2	687.509	-0.60197	0.101454	-5.93306	2.97337e-09	8.05376e-08
C130074G19Rik	133.196	0.324957	0.152945	2.12374	0.0336921	0.0925667
Mark1	327.335	0.283078	0.11458	2.47052	0.0134915	0.0462733
Rab3gap2	1659.58	0.255149	0.0715881	3.56408	0.000365131	0.00245651
Bpnt1	863.5	-0.280003	0.0637691	-4.38949	1.13617e-05	0.0001296
Slc30a10	23.7699	-0.575339	0.252256	-2.19661	0.0280484	0.0808949
D1Pas1	390.493	-0.688047	0.132161	-5.20191	1.97251e-07	3.63288e-06
Kctd3	2210.92	0.431253	0.072872	5.9181	3.25675e-09	8.69391e-08
Ptpn14	2358.96	0.47445	0.128623	3.6903	0.00022399	0.00163385
Smyd2	778.761	0.213444	0.0738617	2.88971	0.00385602	0.0171315
Vash2	220.633	0.78926	0.146572	5.38247	7.34718e-08	1.51039e-06
1700022P22Rik	10.9315	0.956467	0.273734	3.80818	0.000139993	0.00110868
Dtl	2378.66	-0.29276	0.0732018	-3.9984	6.37733e-05	0.000568389
Traf5	13.63	0.576715	0.275089	2.22124	0.0263346	0.0772163
Rcor3	79.0828	-0.370435	0.17572	-2.10606	0.0351989	0.0955744
Kcnh1	24.787	1.27363	0.25969	4.85237	1.21994e-06	1.80345e-05
Irf6	310.504	0.317185	0.147589	2.15031	0.0315308	0.0881473
A130010J15Rik	191.848	-0.292734	0.140276	-2.08319	0.0372337	0.0995116
Cd34	43.2593	0.59409	0.2393	2.49767	0.0125012	0.0437239
Cd46	3.91492	-0.48833	0.241039	-2.21424	0.0268126	0.0782358
Ppp1r14c	169.536	-0.637293	0.212067	-3.08389	0.00204311	0.0101654
Plekhg1	294.423	-0.664765	0.159867	-4.17486	2.98174e-05	0.000298013
Akap12	24190	0.445673	0.0637517	6.99092	2.73081e-12	1.31641e-10
Rgs17	36.9404	-1.63053	0.26993	-6.02865	1.65334e-09	4.74899e-08
Cnksr3	423.02	-0.204027	0.094768	-2.15476	0.0311809	0.0874484
Nup43	1947.47	-0.268344	0.0912301	-2.94078	0.00327387	0.0150325
Lats1	524.549	0.258168	0.103848	2.48586	0.0129238	0.0448363
Katna1	1160.07	-0.187684	0.0721874	-2.59921	0.00934388	0.0347258
Stxbp5	239.182	0.329765	0.133789	2.46638	0.0136486	0.0467097
Rab32	59.2989	0.566214	0.218977	2.64352	0.00820498	0.0315071
Epm2a	32.69	-0.510356	0.247959	-2.09083	0.036543	0.0983203
Utrn	3911.93	0.328277	0.112613	2.91534	0.00355306	0.0160634
Sf3b5	1849.56	-0.532821	0.0832208	-6.40137	1.5399e-10	5.47225e-09
Plagl1	256.151	-0.700548	0.254563	-2.72883	0.00635602	0.0257121
Ltv1	2081.03	-0.212349	0.0795983	-2.66762	0.00763896	0.0297665
Pex3	322.121	-0.304953	0.111869	-2.72277	0.00647375	0.0261196
Adat2	272.783	-0.704552	0.133022	-5.2895	1.22653e-07	2.37744e-06
Vta1	886.482	-0.268598	0.0761705	-3.52613	0.000421685	0.00276322
Cited2	1118.24	0.474517	0.112734	4.21019	2.55157e-05	0.000260178
Abracl	476.121	-0.419764	0.139209	-3.0191	0.00253528	0.0122038
Reps1	1417.23	0.241893	0.0751477	3.21891	0.00128678	0.00697536
Nhsl1	502.179	0.401386	0.140598	2.85709	0.0042755	0.0186666
D10Bwg1379e	146.732	0.594097	0.168428	3.52347	0.00042593	0.00278555
Perp	1131.39	0.457677	0.189661	2.41949	0.0155422	0.0517274
Tnfaip3	111.391	0.479718	0.211721	2.29007	0.0220171	0.0670267
Olig3	9.02954	0.817799	0.267126	2.81194	0.00492433	0.0209776
Map3k5	348.961	0.343999	0.0994187	3.46106	0.000538047	0.00336148
Map7	1265.94	0.29496	0.103329	2.85439	0.00431195	0.0187902
Ahi1	515.63	0.304112	0.078665	3.86527	0.000110965	0.000907836
Myb	273.483	0.550755	0.15993	3.44574	0.000569503	0.0035249
Hbs1l	1648.71	0.266854	0.0742608	3.5935	0.000326265	0.00223665
Sgk1	5805.43	-0.422202	0.111847	-3.77347	0.00016099	0.00124473
Tbpl1	669.943	-0.202748	0.0971022	-2.08811	0.0367875	0.0986953
Tcf21	1.77396	0.355267	0.196202	2.4637	0.0137511	0.0469984
Rps12	17844	-0.240959	0.0942951	-2.55535	0.0106082	0.0384199
Slc18b1	103.795	-0.917085	0.182561	-4.97167	6.63798e-07	1.05541e-05
Vnn1	24.7623	0.769542	0.275796	3.27437	0.00105898	0.00593192
Stx7	714.47	-0.229005	0.0869597	-2.63612	0.008386	0.0320541
Moxd1	115.256	0.623586	0.188721	3.34735	0.000815879	0.00477609
Ctgf	1964.26	2.18912	0.111382	19.6438	6.5374e-86	5.43617e-82
Med23	1102.93	-0.172064	0.0821397	-2.09419	0.0362432	0.0976448
Epb4.1l2	4318.09	0.325446	0.0624006	5.21549	1.83332e-07	3.39532e-06
Tmem200a	16.1502	-0.552001	0.276022	-2.09468	0.0361996	0.097589
Lama2	5.27372	0.564172	0.262042	2.2686	0.0232928	0.0701017
Ptprk	1577.08	0.506043	0.109904	4.60367	4.15117e-06	5.3894e-05
9330159F19Rik	22.2354	-0.737164	0.268223	-2.58676	0.00968831	0.0357423
Rspo3	18.8518	-0.968132	0.274738	-3.7282	0.000192849	0.00144471
Cenpw	742.312	-0.573635	0.148593	-3.86415	0.000111478	0.000911496
Gm20300	78.0473	-0.42615	0.176851	-2.39838	0.0164678	0.0541151
Ncoa7	349.491	0.502906	0.139755	3.59909	0.000319332	0.00219869
Hddc2	629.932	-0.276439	0.098262	-2.81142	0.00493228	0.0210007
Clvs2	61.7702	1.30984	0.216364	5.99695	2.01057e-09	5.62924e-08
Rwdd1	1609.71	-0.246329	0.0865599	-2.84559	0.00443296	0.0192191
Fam26e	19.3234	-0.995125	0.258045	-3.60155	0.000316325	0.00218381
Tspyl4	129.128	-1.09243	0.149829	-7.23222	4.75151e-13	2.67872e-11
Hdac2	3938.2	-0.459023	0.0727793	-6.30671	2.85037e-10	9.65467e-09
Lama4	68.3383	0.599709	0.207876	2.92231	0.0034744	0.0157704
Fam229b	34.1273	-0.497988	0.219388	-2.22167	0.0263057	0.0771451
Tube1	444.329	-0.293746	0.119189	-2.46562	0.0136777	0.0467763
Fyn	658.407	-0.303993	0.0935991	-3.25022	0.00115316	0.00636939
Traf3ip2	175.413	-0.409153	0.154303	-2.64588	0.00814783	0.0313382
Slc16a10	211.231	0.652375	0.147706	4.42037	9.85333e-06	0.000114755
Rpf2	1652.71	-0.200613	0.093128	-2.15364	0.0312686	0.0876
Gtf3c6	769.918	-0.284347	0.0963723	-2.94953	0.00318254	0.0146984
Cdc40	1346.01	-0.1861	0.0837437	-2.22208	0.0262781	0.0770915
Wasf1	648.461	0.194207	0.0869338	2.23397	0.025485	0.0752825
Fig4	1617.41	-0.569107	0.0926587	-6.1407	8.21567e-10	2.50706e-08
Zbtb24	313.188	-0.296086	0.110055	-2.68785	0.00719138	0.0283479
Mical1	330.018	-1.02639	0.122096	-8.38432	5.10215e-17	5.58249e-15
Smpd2	235.275	-0.514708	0.106759	-4.81229	1.49214e-06	2.15415e-05
Ppil6	5.54617	-0.609006	0.259557	-2.33596	0.0194935	0.0612731
Cep57l1	631.803	-0.353151	0.0858567	-4.11045	3.94893e-05	0.00037831
Sesn1	452.138	-0.6588	0.113285	-5.81679	5.99877e-09	1.52082e-07
Armc2	6.66504	-0.967214	0.270028	-3.19495	0.00139854	0.00746053
Lace1	250.343	-0.384441	0.126101	-3.04189	0.00235098	0.0114392
Snx3	1876.62	-0.21302	0.0607452	-3.50666	0.000453769	0.00292619
Ostm1	557.416	-0.260797	0.107344	-2.42972	0.0151104	0.0505839
Bend3	1873.7	0.632636	0.122005	5.18694	2.13783e-07	3.90277e-06
Cd24a	1193.83	0.649159	0.223645	2.9179	0.00352399	0.0159606
Aim1	135.83	1.65814	0.223929	7.50427	6.17708e-14	4.10924e-12
Atg5	841.353	-0.396977	0.0939886	-4.22378	2.40236e-05	0.000248313
Lin28b	1573.64	0.333684	0.0925026	3.60707	0.000309669	0.00214767
Sim1	6.9894	0.535486	0.258593	3.55155	0.000382967	0.00255174
Gprc6a	1.73889	0.275176	0.186193	2.20317	0.0275831	0.0799745
Dcbld1	485.947	-0.5573	0.102829	-5.41519	6.12235e-08	1.28076e-06
Gopc	590.384	0.229202	0.104138	2.20077	0.0277524	0.0802834
Mcm9	258.614	-0.232405	0.104502	-2.22377	0.0261641	0.0767976
Fam184a	143.459	1.00587	0.155549	6.46238	1.03071e-10	3.78406e-09
Man1a	183.986	0.325897	0.138502	2.3561	0.0184679	0.0588503
Gja1	6274.22	0.414674	0.101924	4.07024	4.69645e-05	0.000437572
Hsf2	1179.22	0.214556	0.0795346	2.69764	0.00698338	0.0277256
Pkib	12.9239	1.03929	0.275671	3.98567	6.72892e-05	0.000596528
Sh3rf3	51.8455	0.993385	0.220494	4.49908	6.82485e-06	8.35818e-05
Sept10	755.006	-0.626427	0.0934593	-6.69612	2.14032e-11	8.96614e-10
Spock2	308.016	-0.427049	0.131782	-3.24042	0.00119355	0.00655981
Chst3	48.7446	-0.658527	0.240836	-2.67432	0.00748812	0.0292817
Slc29a3	271.424	-0.532284	0.135276	-3.92601	8.63659e-05	0.000737726
Sgpl1	1837.64	-0.256607	0.0949923	-2.70138	0.00690515	0.0274933
Eif4ebp2	2451.95	0.300001	0.0703303	4.2655	1.99457e-05	0.000210748
Sar1a	2291.63	-0.270366	0.0607504	-4.45036	8.57276e-06	0.00010171
Aifm2	252.008	-0.489704	0.12536	-3.89848	9.67965e-05	0.000811093
Col13a1	52.3596	-0.64073	0.248897	-2.48676	0.0128913	0.0447738
Tspan15	192.766	-0.432104	0.144802	-2.98879	0.00280087	0.0132432
Hk1	1048.88	-0.44039	0.134957	-3.2626	0.00110396	0.00614867
Hkdc1	45.7603	1.01874	0.271565	3.69256	0.000222011	0.0016244
Tet1	10031.3	0.435633	0.197568	2.1965	0.0280562	0.0808949
Hnrnph3	379.36	0.434645	0.0996345	4.36311	1.28224e-05	0.000144512
Pbld1	3.87838	-0.711451	0.244935	-2.62252	0.00872833	0.0330286
Nrbf2	394.105	-0.219397	0.103685	-2.11606	0.0343398	0.0938393
Zfp365	639.94	0.317053	0.0988111	3.20789	0.00133715	0.00719912
Cdk1	5250.78	-0.340261	0.0804572	-4.22923	2.34497e-05	0.000243137
Ccdc6	1768.87	0.359822	0.090742	3.96563	7.32018e-05	0.00064263
Slc16a9	29.2312	-0.526863	0.26124	-2.17835	0.02938	0.0837251
Fam13c	283.387	0.475896	0.139526	3.41448	0.00063904	0.00388056
Phyhipl	108.249	1.0023	0.171674	5.83379	5.41817e-09	1.37993e-07
Bicc1	82.5516	0.87904	0.194953	4.51845	6.22954e-06	7.70286e-05
Tfam	2105.62	-0.216191	0.0714578	-3.02509	0.0024856	0.0119959
Cisd1	1265.02	-0.441167	0.0983181	-4.48601	7.25708e-06	8.78402e-05
Zwint	2519.79	-0.276685	0.0773171	-3.57912	0.000344757	0.00233599
Gnaz	110.224	0.69694	0.194712	3.60124	0.000316708	0.00218464
Bcr	778.468	0.36677	0.119372	3.07257	0.00212226	0.010489
Ggt1	107.597	-1.40989	0.168245	-8.24493	1.65255e-16	1.65255e-14
Cabin1	1627.32	0.260176	0.104611	2.4869	0.0128861	0.0447689
Ddt	642.079	-0.378287	0.102667	-3.68466	0.00022901	0.00166681
Gstt2	339.928	0.372875	0.152648	2.44819	0.0143575	0.0485917
Mmp11	655.483	0.578566	0.12478	4.63166	3.62739e-06	4.78787e-05
Chchd10	4792.76	0.323363	0.123468	2.61792	0.00884675	0.0333629
Gm5134	40.2817	-2.08644	0.247905	-7.84336	4.38657e-15	3.39317e-13
Dip2a	425.538	0.254149	0.11434	2.22308	0.0262103	0.0769197
Mcm3ap	2936.8	-0.223449	0.0612337	-3.64858	0.000263696	0.00187817
Col6a2	56.1477	1.13054	0.225154	5.10421	3.32178e-07	5.71298e-06
Col18a1	6812.04	0.638661	0.0825619	7.73576	1.02785e-14	7.49743e-13
Pofut2	746.05	0.249893	0.0787538	3.1731	0.0015082	0.00793011
Adarb1	361.2	0.289417	0.137994	2.09687	0.0360048	0.0972072
Gm17769	2.23543	0.289111	0.212881	2.29044	0.021996	0.0670116
Pttg1ip	1252.24	-0.384068	0.100581	-3.81811	0.000134478	0.00106959
Sumo3	3731.55	-0.197334	0.0565451	-3.4897	0.000483554	0.00308411
Trpm2	8.60261	0.84333	0.274017	3.22288	0.00126908	0.00690191
Aire	753.432	-0.481302	0.168041	-2.87288	0.00406752	0.0179181
Icosl	466.631	0.53165	0.181498	2.93687	0.00331542	0.0151939
D10Jhu81e	607.905	-0.390834	0.0935414	-4.17801	2.94071e-05	0.000294266
Agpat3	1100.16	-0.529665	0.117686	-4.49945	6.81304e-06	8.34986e-05
Cstb	1078.75	-0.354676	0.14107	-2.51628	0.0118601	0.0419404
Pdxk	768.304	-0.210338	0.0903166	-2.32858	0.0198811	0.0621625
Slc1a6	20.1572	0.748425	0.262651	2.99734	0.00272344	0.0129447
Shc2	227.822	0.313314	0.12416	2.52534	0.0115586	0.0411365
Madcam1	52.7116	0.492925	0.219162	2.23054	0.0257118	0.0757908
Gzmm	24.6813	-0.548801	0.251894	-2.21119	0.0270225	0.0787198
Bsg	9058.05	-0.298096	0.10971	-2.71729	0.00658197	0.0264791
Hcn2	217.043	-0.326636	0.153151	-2.13884	0.0324489	0.0900329
Palm	904.385	0.429014	0.137715	3.11876	0.00181615	0.00923401
E130317F20Rik	56.528	-0.43776	0.194101	-2.24416	0.0248219	0.0737957
Hmha1	426.768	-0.593994	0.134769	-4.39876	1.0887e-05	0.000124957
Polr2e	3913.95	-0.3953	0.0672337	-5.87944	4.11647e-09	1.08153e-07
Gpx4	7971.54	-0.273249	0.100043	-2.73159	0.00630289	0.0255293
Sbno2	1305.88	0.220222	0.0903353	2.43794	0.0147712	0.0496384
Dos	448.34	0.336243	0.121649	2.76666	0.0056634	0.0234535
Efna2	225.269	0.393481	0.127269	3.09318	0.00198022	0.00992829
Ndufs7	1299.88	-0.209062	0.0972799	-2.1493	0.0316106	0.0883406
Rps15	16407.5	-0.236148	0.0840419	-2.80995	0.00495493	0.0210809
Apc2	42.7911	0.554664	0.268319	2.14652	0.0318316	0.0887793
2310011J03Rik	465.635	-0.301397	0.09425	-3.19941	0.00137708	0.00737116
Pcsk4	87.0683	0.729781	0.19912	3.67448	0.000238334	0.00172411
Adamtsl5	50.0357	0.627078	0.243319	2.65529	0.00792406	0.0306192
Plk5	206.416	0.524045	0.133065	3.94042	8.13376e-05	0.000701985
Mbd3	2680.63	0.264855	0.0732602	3.61541	0.000299875	0.00208933
Rexo1	1516.32	0.289167	0.0734516	3.93679	8.25791e-05	0.000709754
Csnk1g2	2790.39	0.141153	0.0616834	2.28832	0.0221186	0.0672618
Btbd2	1764.63	0.215528	0.0850377	2.53448	0.0112614	0.0403377
Mob3a	623.713	-0.294144	0.0892914	-3.29473	0.000985175	0.00560152
Dot1l	2140.62	0.304757	0.0855972	3.56039	0.000370301	0.00248103
Lingo3	146.056	0.70036	0.138856	5.03996	4.65626e-07	7.67475e-06
Lmnb2	2652.26	-0.239382	0.0610187	-3.92326	8.73577e-05	0.000745431
Diras1	59.5498	0.621072	0.205188	3.029	0.00245364	0.011852
Zbtb7a	515.119	-0.379392	0.103729	-3.65284	0.000259352	0.00185119
Eef2	79309	0.177287	0.0713823	2.48365	0.0130042	0.0450382
Tbxa2r	25.9815	0.52907	0.251163	2.17043	0.0299744	0.0849727
Gipc3	2.26375	0.377519	0.210789	2.16624	0.0302928	0.0856948
Nfic	388.991	-0.362092	0.137574	-2.62935	0.00855481	0.0324891
Celf5	373.28	0.376362	0.125304	3.0041	0.00266365	0.0127004
Gna15	160.41	-0.566776	0.14946	-3.78741	0.000152225	0.00118579
Aes	2000.37	-0.745499	0.094228	-7.90693	2.63818e-15	2.17206e-13
Tle6	125.998	-0.454974	0.179381	-2.53167	0.0113522	0.0405783
Sirt6	387.247	-0.228153	0.098045	-2.32665	0.0199839	0.0623349
1190007I07Rik	211.349	-0.390081	0.143694	-2.71556	0.00661647	0.0265793
Hcfc2	120.565	-0.476502	0.149686	-3.18345	0.00145529	0.0076957
Txnrd1	12275	0.467079	0.104101	4.48688	7.22723e-06	8.76064e-05
Eid3	30.2848	0.967148	0.266555	3.61945	0.000295225	0.00206645
Aldh1l2	91.2459	0.446061	0.165149	2.68798	0.00718859	0.028346
Appl2	419.266	-0.364939	0.109674	-3.32687	0.000878258	0.00506636
1500009L16Rik	541.532	-0.312524	0.130033	-2.40551	0.0161499	0.0531965
C330046G13Rik	116.234	-0.696877	0.158518	-4.37549	1.21159e-05	0.000137478
Rfx4	16.932	0.652164	0.269819	2.30212	0.0213283	0.0653603
Mterfd3	181.055	-0.400125	0.14326	-2.78673	0.00532424	0.0223492
Cry1	833.565	0.417346	0.097685	4.27294	1.92911e-05	0.000204611
Prdm4	1175.92	0.230884	0.0624948	3.69441	0.000220396	0.00161472
D10Wsu52e	4284.6	-0.204702	0.0574919	-3.56058	0.00037003	0.00248103
Ascl1	10.4445	1.12169	0.275434	3.91021	9.22149e-05	0.000780869
Gnptab	1301.85	0.484077	0.072906	6.63983	3.14035e-11	1.28008e-09
Sycp3	251.661	0.5464	0.179486	3.06302	0.00219116	0.0107814
Chpt1	189.24	-0.350861	0.130325	-2.69171	0.00710877	0.0281289
Spic	11.1668	-1.09459	0.269737	-4.07999	4.50378e-05	0.000422223
Arl1	1297.46	-0.222207	0.0808724	-2.7475	0.00600524	0.0245811
Utp20	5967.93	0.300937	0.0856453	3.51365	0.000442001	0.00286494
Uhrf1bp1l	1253.84	0.425423	0.104779	4.05955	4.9168e-05	0.000456059
Apaf1	1426.05	0.303782	0.0874374	3.47431	0.000512175	0.00323754
Cdk17	1278.11	0.519806	0.106068	4.90196	9.48829e-07	1.44696e-05
Hal	135.917	-1.06551	0.177082	-5.95892	2.53907e-09	7.00287e-08
Vezt	308.431	-0.402696	0.129517	-3.11069	0.0018665	0.00944381
Plxnc1	69.2747	0.649226	0.208675	3.1505	0.00162991	0.00847093
Mrpl42	1820.81	-0.267993	0.081494	-3.28796	0.00100917	0.00570669
Nudt4	3861.6	0.185074	0.0761129	2.43157	0.0150333	0.0503767
Dusp6	1997.47	0.625917	0.184991	3.38494	0.000711929	0.00426824
4930430F08Rik	247.653	-0.274964	0.109363	-2.5126	0.0119844	0.0422719
Rassf9	15.1263	0.897486	0.275427	3.53935	0.000401111	0.00265244
Slc6a15	336.465	-0.531374	0.126816	-4.18618	2.83687e-05	0.000285939
Acss3	10.4548	0.690633	0.275029	2.58941	0.00961406	0.0355314
Ppp1r12a	2526.27	0.210482	0.0647815	3.2491	0.00115773	0.00639035
Pawr	2080.27	0.293082	0.0927164	3.16124	0.00157099	0.00820062
E2f7	713.267	0.449379	0.101016	4.44873	8.63814e-06	0.000102323
Bbs10	147.279	-0.31339	0.146538	-2.13147	0.0330505	0.0912059
Glipr1	27.8202	0.584859	0.265399	2.22078	0.0263661	0.0772814
Atxn7l3b	1388.73	-0.2317	0.0933688	-2.4812	0.0130941	0.0452646
Rab21	631.548	0.212684	0.0915129	2.32408	0.0201211	0.0625669
Ptprb	10.0828	0.929228	0.267078	3.70357	0.000212586	0.00156577
Frs2	980.896	0.333903	0.106558	3.13357	0.00172691	0.00886429
Cpsf6	4524.09	0.249883	0.0709469	3.52206	0.000428204	0.00279602
Cpm	68.0682	-1.05781	0.1873	-5.61833	1.92809e-08	4.4229e-07
Mdm2	2840.51	0.449722	0.0801873	5.60809	2.04566e-08	4.67969e-07
Nup107	4524.38	-0.143781	0.0689886	-2.08408	0.0371533	0.0993268
Mdm1	446.55	-0.290499	0.0930046	-3.12373	0.00178572	0.00909874
Irak3	314.229	0.501657	0.13368	3.75211	0.000175355	0.00133593
Tmbim4	399.071	-0.224305	0.107419	-2.08949	0.0366637	0.0984903
Llph	761.258	-0.263829	0.0884389	-2.98288	0.00285548	0.0134607
Gns	998.694	0.268126	0.0879555	3.04857	0.00229933	0.0112273
Rassf3	1199.24	0.330758	0.0810162	4.08276	4.45046e-05	0.000418403
Srgap1	171.271	0.515138	0.158599	3.25643	0.00112821	0.0062607
Tmem5	652.704	-0.261287	0.0874278	-2.99054	0.0027848	0.0131911
Ppm1h	108.083	1.15529	0.179475	6.43409	1.24216e-10	4.48122e-09
Mon2	1343.24	0.267777	0.0867167	3.08787	0.00201598	0.0100624
Xrcc6bp1	277.196	-0.270379	0.110556	-2.44378	0.0145342	0.04903
Mettl1	297.271	-0.223419	0.10508	-2.12336	0.0337238	0.0926178
Cdk4	9159.04	-0.319087	0.0740121	-4.31106	1.62475e-05	0.000176841
Tspan31	1225.07	-0.244659	0.0728987	-3.35647	0.000789449	0.00465084
Agap2	22.4615	0.636245	0.26907	2.39389	0.0166708	0.0545985
Os9	453.165	-0.204778	0.0975527	-2.10014	0.0357167	0.0965285
Kif5a	337.385	-0.321986	0.149293	-2.15732	0.0309806	0.087004
Dctn2	2294.96	-0.167491	0.0643656	-2.60217	0.00926371	0.0344818
Gli1	373.902	0.313979	0.132898	2.35808	0.0183698	0.0586579
R3hdm2	1216.64	0.286614	0.0866602	3.3072	0.000942336	0.00539483
Stat6	667.245	-0.394253	0.104214	-3.77955	0.000157114	0.00121816
Tmem194	942.801	-0.205654	0.0951751	-2.16014	0.0307618	0.0865944
Tac2	3.66425	-0.863308	0.225863	-3.04019	0.00236431	0.0114906
Zbtb39	544.997	0.301639	0.101038	2.98456	0.00283986	0.0133909
Gpr182	9.27859	-0.81	0.275672	-2.75501	0.00586907	0.0241426
Prim1	1557.9	-0.378914	0.0670162	-5.65355	1.57165e-08	3.66043e-07
Naca	15615.7	-0.213356	0.0747695	-2.85349	0.00432421	0.0188262
Baz2a	5297.12	0.298805	0.0930314	3.2112	0.00132184	0.00713054
Spryd4	529.835	-0.612262	0.0936604	-6.53333	6.43243e-11	2.45362e-09
Apon	3.12891	-0.33383	0.222594	-2.149	0.0316343	0.088382
Apof	5.45035	-0.739594	0.262362	-2.65668	0.00789144	0.0305073
Pan2	1487.28	0.189153	0.0790714	2.39216	0.0167497	0.0548137
Cnpy2	1371.74	-0.191504	0.0887917	-2.15606	0.0310793	0.0872371
Ankrd52	966.411	0.593823	0.120633	4.92111	8.60548e-07	1.33017e-05
Nabp2	901.36	0.250403	0.0783081	3.19765	0.00138551	0.00740437
Rnf41	826.825	0.172814	0.0816601	2.11618	0.0343296	0.0938267
Smarcc2	848.64	0.358735	0.0995511	3.60334	0.00031415	0.00217105
Rps26	24497.3	-0.277651	0.101573	-2.7337	0.00626264	0.0254034
Rab5b	1340.7	-0.351073	0.0933108	-3.7621	0.000168495	0.00129136
Cdk2	1978.73	-0.413311	0.057017	-7.24779	4.23642e-13	2.41287e-11
Pmel	140.152	-0.351166	0.143844	-2.42842	0.0151646	0.0507227
Wibg	1239.38	-0.260631	0.0827772	-3.14905	0.00163803	0.00849986
Mmp19	9.08196	-0.794753	0.274947	-2.70916	0.00674544	0.0269802
Bloc1s1	285.717	-0.432994	0.169966	-2.55236	0.0106995	0.0386665
Itga7	55.276	-1.27494	0.220014	-5.70099	1.19116e-08	2.85039e-07
Sfi1	277.763	-0.407426	0.158589	-2.57851	0.00992267	0.0364211
Pik3ip1	278.69	-0.619986	0.260047	-2.43727	0.0147986	0.0497002
Smtn	990.568	0.268818	0.109316	2.46019	0.0138865	0.0473444
Morc2a	2298.34	0.25862	0.0949016	2.72498	0.00643063	0.0259582
Slc35e4	119.828	0.518157	0.149431	3.47007	0.000520315	0.00327779
Pes1	5032.89	-0.156487	0.0672425	-2.32717	0.0199564	0.0622809
Sec14l4	85.7983	0.476617	0.168988	2.81478	0.00488112	0.0208255
Sf3a1	3550.7	0.247114	0.0870486	2.8387	0.00452983	0.0195626
Gatsl3	699.809	0.561179	0.0925555	6.06308	1.33543e-09	3.91702e-08
Lif	148.028	0.475928	0.173238	2.75437	0.00588051	0.0241837
Hormad2	91.7253	0.639111	0.202291	3.13403	0.00172421	0.00885589
Mtmr3	1460.01	0.220961	0.0730314	3.02556	0.00248172	0.0119818
Uqcr10	1918.93	-0.314994	0.112152	-2.80873	0.00497368	0.0211337
Zmat5	386.549	-0.266784	0.120387	-2.21696	0.0266259	0.0778508
Nf2	3640.69	0.201911	0.0725299	2.78381	0.0053725	0.022512
Nipsnap1	2143.73	-0.157445	0.0648751	-2.42663	0.0152396	0.0509038
Nefh	951.382	0.57834	0.113241	5.10596	3.29121e-07	5.67213e-06
Ap1b1	1883.07	0.164987	0.0720789	2.28896	0.0220817	0.0671816
Emid1	107.865	0.976995	0.197323	4.96215	6.97173e-07	1.09902e-05
Kremen1	542.766	0.378109	0.143882	2.63131	0.00850568	0.0323672
Znrf3	322.293	0.368956	0.123332	2.99082	0.00278225	0.0131828
Xbp1	962.899	-0.313778	0.117143	-2.67818	0.00740236	0.0290077
Mrps24	946.27	-0.340881	0.122728	-2.77903	0.00545212	0.0227714
Urgcp	212.233	0.354319	0.125702	2.82119	0.00478463	0.0204874
Dbnl	1196.67	-0.188925	0.0841654	-2.24528	0.0247498	0.0736209
Aebp1	100.615	1.14947	0.21891	5.32424	1.01378e-07	2.00735e-06
Pold2	2223.15	-0.156195	0.0613662	-2.54471	0.0109368	0.0393959
Myl7	29.1428	-1.07431	0.245448	-4.21394	2.50951e-05	0.000256993
Camk2b	402.382	-0.397312	0.12868	-3.08861	0.00201095	0.0100493
Nudcd3	2430.65	0.126841	0.0607308	2.08858	0.0367452	0.0986616
Tmed4	662.348	-0.311245	0.0942101	-3.30355	0.00095469	0.00545992
Ogdh	2226	0.234819	0.0950286	2.47091	0.0134768	0.0462568
Zmiz2	1920.72	0.203768	0.0808738	2.51957	0.0117497	0.0416562
Ppia	33816.3	-0.300841	0.0740503	-4.06256	4.85368e-05	0.000450707
H2afv	1394.06	-0.383362	0.088604	-4.32663	1.51411e-05	0.000167095
Purb	2370.44	0.359879	0.0955446	3.76611	0.000165811	0.00127313
Myo1g	101.856	-1.27145	0.184212	-6.7872	1.1433e-11	5.07046e-10
Gm11974	242.642	-0.374697	0.158307	-2.36721	0.0179229	0.0576549
Ccm2	765.223	0.179219	0.0782244	2.29103	0.0219616	0.0669189
Tbrg4	2176.88	0.188779	0.078279	2.4116	0.0158825	0.0525433
Adcy1	373.231	0.400047	0.122725	3.2619	0.00110667	0.00615964
Gm11992	9.73639	-0.744402	0.275787	-2.52951	0.0114223	0.040765
Upp1	7603.36	-0.411246	0.10538	-3.90337	9.48639e-05	0.000797614
Ikzf1	58.1087	1.15326	0.210643	5.44273	5.24708e-08	1.12021e-06
Fignl1	2613.96	-0.355685	0.0729227	-4.87615	1.08175e-06	1.61495e-05
Ddc	289.674	-0.737422	0.140539	-5.23404	1.65841e-07	3.10596e-06
1700042O10Rik	30.6496	-0.573159	0.237745	-2.31608	0.0205539	0.0636085
Grb10	12007.2	0.365255	0.0696727	5.24232	1.58566e-07	2.97979e-06
Cnrip1	6.5223	0.541693	0.257481	2.7052	0.00682635	0.0272513
Pno1	2635.91	-0.247218	0.0832502	-2.96937	0.0029841	0.0139445
Wdr92	882.113	-0.314858	0.0888984	-3.54103	0.000398569	0.00263773
C1d	956.14	-0.447196	0.087925	-5.08512	3.67395e-07	6.27325e-06
Etaa1	1323.24	-0.212529	0.101132	-2.1009	0.0356494	0.0963885
Meis1	92.1122	0.908627	0.183594	4.9211	8.60598e-07	1.33017e-05
Spred2	1351.3	0.407859	0.122318	3.33447	0.000854622	0.00496619
Actr2	8501.87	-0.145622	0.0669985	-2.1735	0.029743	0.0844988
Sertad2	683.757	0.238819	0.100414	2.37849	0.0173835	0.0562681
Vps54	1728.53	-0.166187	0.0707759	-2.34721	0.0189148	0.0599641
Ugp2	670.133	-0.262805	0.0839862	-3.13015	0.00174719	0.00893254
Mdh1	3031.88	-0.441267	0.094357	-4.67589	2.92682e-06	3.93819e-05
Otx1	16.0234	0.672426	0.267548	2.58271	0.00980274	0.0360684
Tmem17	70.5552	-0.426485	0.17259	-2.46255	0.0137954	0.0471015
Commd1	1172.39	-0.215752	0.0857309	-2.51675	0.0118444	0.0418965
Zrsr1	357.679	-0.429814	0.0987977	-4.34932	1.36563e-05	0.000153044
Cct4	16112.9	-0.133559	0.0629832	-2.12051	0.0339631	0.0931618
Fam161a	79.55	-0.379683	0.18282	-2.08057	0.0374733	0.0999375
Usp34	3945.46	0.362605	0.11067	3.27623	0.00105203	0.00590097
Ahsa2	470.135	-0.230308	0.0925492	-2.48839	0.0128324	0.0446546
Pex13	1022.43	-0.349022	0.0813282	-4.29028	1.7845e-05	0.000190877
Pus10	1055.67	-0.3168	0.0848979	-3.73049	0.000191105	0.00143294
Papolg	773.251	-0.205333	0.0951761	-2.15655	0.0310404	0.0871426
Bcl11a	144.458	0.692736	0.192656	3.58535	0.000336622	0.00229629
Smek2	1821.85	-0.244706	0.0795318	-3.07666	0.00209334	0.0103738
Ccdc104	622.012	-0.451156	0.097451	-4.62738	3.70329e-06	4.8803e-05
Rps27a	15295.2	-0.2115	0.100598	-2.10248	0.0355112	0.0961556
Sptbn1	7653.19	0.290893	0.0707443	4.112	3.92244e-05	0.000375989
Stc2	381.13	0.357871	0.161339	2.21783	0.0265664	0.0777453
Bod1	943.93	-0.226341	0.0805846	-2.80857	0.00497617	0.0211389
Snrnp25	627.548	-0.574841	0.113269	-5.07395	3.89633e-07	6.59206e-06
Rhbdf1	541.909	0.495964	0.106322	4.6658	3.07419e-06	4.11649e-05
Tlx3	21.4301	0.948983	0.264116	3.51768	0.000435345	0.00283375
Slit3	177.364	-0.954996	0.226651	-4.24981	2.13948e-05	0.000224348
Rars	4843.25	-0.273095	0.081845	-3.33636	0.000848818	0.00493936
Mat2b	1940.13	-0.422069	0.0794386	-5.31255	1.08102e-07	2.13015e-06
Gabra1	7.5958	-0.730156	0.264175	-3.00215	0.00268076	0.0127623
Pttg1	1067.38	-0.866149	0.121308	-7.13576	9.62568e-13	5.09824e-11
Slu7	1114.99	-0.305759	0.0784421	-3.89731	9.72686e-05	0.000814129
Ccnjl	97.6509	-0.806833	0.182087	-4.42657	9.57448e-06	0.000112136
Pwwp2a	1030.56	0.207665	0.0790273	2.62773	0.00859579	0.0326087
Ttc1	1078.3	-0.366199	0.0721654	-5.07327	3.91038e-07	6.6091e-06
Ebf1	72.1738	1.23965	0.191606	6.40557	1.49807e-10	5.33499e-09
Clint1	2172.61	0.13294	0.0629024	2.11343	0.0345642	0.0941968
Nipal4	27.3112	1.05022	0.253385	4.2346	2.28955e-05	0.000238282
Gnb2l1	37101.6	-0.237329	0.0766303	-3.09702	0.00195476	0.00981272
Trim7	51.9782	-0.45938	0.216687	-2.10217	0.0355381	0.0961969
Irgm1	429.293	-1.56906	0.244036	-6.67537	2.46616e-11	1.02794e-09
Tgtp1	30.5674	-1.19697	0.258968	-4.69515	2.66412e-06	3.6169e-05
Mgat1	362.598	-0.296358	0.10332	-2.8682	0.0041282	0.0181486
Gfpt2	1338.08	0.212274	0.090068	2.35667	0.0184396	0.0587938
Rnf130	328.247	-0.345604	0.144694	-2.38995	0.0168508	0.055015
3010026O09Rik	221.336	-0.367371	0.126885	-2.89301	0.00381566	0.0169856
Mgat4b	659.935	0.310315	0.0973424	3.18787	0.00143325	0.00760425
Maml1	977.815	0.369593	0.0862134	4.28663	1.81407e-05	0.000193644
Canx	13335.5	-0.164974	0.0577173	-2.85834	0.00425863	0.0186089
Adamts2	37.7971	0.907155	0.236742	3.90034	9.60596e-05	0.000806852
Hnrnpab	21037.4	0.151511	0.0720077	2.10411	0.0353693	0.095896
Rmnd5b	819.575	-0.375684	0.081855	-4.5857	4.52468e-06	5.79182e-05
N4bp3	696.274	-0.289089	0.0857962	-3.3656	0.000763767	0.00453079
Sar1b	806.878	-0.424848	0.0932439	-4.55655	5.20012e-06	6.57667e-05
Phf15	878.388	0.375994	0.0928912	4.04838	5.15735e-05	0.000474928
Cdkl3	149.79	0.560199	0.136651	4.09697	4.1859e-05	0.000397916
Olfr1372-ps1	69.8754	1.13765	0.217912	5.29159	1.21259e-07	2.3559e-06
Vdac1	11862.3	-0.153838	0.0547208	-2.81124	0.00493508	0.0210072
Zcchc10	631.42	-0.36612	0.122707	-2.98111	0.00287202	0.0135272
Uqcrq	2365.88	-0.340453	0.130756	-2.6031	0.00923837	0.0344106
Shroom1	17.079	0.640934	0.275355	2.60533	0.0091786	0.034257
Kif3a	600.173	-0.314286	0.0773061	-4.06679	4.76661e-05	0.000443612
Rad50	1924.57	0.199449	0.0918563	2.17126	0.0299114	0.0848375
Irf1	1356.89	-0.897555	0.208721	-4.33959	1.42752e-05	0.000158909
Slc22a5	217.505	-0.408278	0.118904	-3.43726	0.000587626	0.00361554
Acsl6	118.777	0.448404	0.17327	2.59052	0.009583	0.0354324
Rapgef6	881.718	-0.21655	0.0985504	-2.1966	0.0280487	0.0808949
Hint1	3198.65	-0.212898	0.099766	-2.13416	0.03283	0.0909083
Gpx3	551.679	0.852759	0.119772	7.1245	1.04463e-12	5.49784e-11
Tnip1	830.081	-0.256069	0.105849	-2.41907	0.0155604	0.0517672
Anxa6	2562.37	-0.382304	0.105952	-3.60838	0.000308117	0.00214048
Gm2a	632.704	-0.5872	0.140496	-4.17965	2.91961e-05	0.000292859
Fat2	13.8979	-0.738015	0.272161	-2.58945	0.0096128	0.0355314
Atox1	1035.81	-0.418785	0.146644	-2.85702	0.00427633	0.0186666
G3bp1	14335.4	-0.132227	0.0603354	-2.19155	0.028412	0.0817102
Fam114a2	1763.71	-0.203734	0.0899221	-2.26545	0.0234852	0.0705786
Galnt10	485.721	-0.215364	0.0963309	-2.23878	0.0251702	0.0745514
Larp1	7342.71	0.403464	0.10068	4.00755	6.13512e-05	0.000550638
Gemin5	3988.56	0.339067	0.0964996	3.51352	0.000442215	0.00286501
Mrpl22	702.851	-0.332435	0.107959	-3.07836	0.00208144	0.0103209
Igtp	171.167	-1.34936	0.19848	-6.83339	8.29312e-12	3.73775e-10
Irgm2	108.488	-1.3669	0.236079	-5.77675	7.61565e-09	1.90174e-07
2810021J22Rik	233.251	-0.296976	0.116269	-2.55219	0.0107049	0.0386775
Zfp39	195.471	-0.334485	0.13842	-2.41543	0.0157165	0.0520984
Rnf187	3692.86	0.138571	0.0577938	2.39771	0.0164978	0.0541921
Obscn	41.6867	1.32775	0.248528	5.32814	9.92247e-08	1.97393e-06
Mrpl55	519.489	-0.35383	0.0929545	-3.80539	0.000141581	0.00111859
Wnt9a	157.984	0.906606	0.200547	4.57278	4.81306e-06	6.13379e-05
Snap47	1713.83	-0.164153	0.075577	-2.17198	0.0298572	0.0847074
Zkscan17	1344.55	0.28939	0.0866343	3.3404	0.000836576	0.0048835
Mprip	3211.99	0.21549	0.0869493	2.4784	0.0131972	0.0455359
Cops3	2264.63	-0.228034	0.082348	-2.76889	0.00562475	0.023328
Nt5m	62.6828	-0.583485	0.198739	-2.92641	0.00342901	0.015618
Med9	646.672	-0.22273	0.0891564	-2.49755	0.0125055	0.0437298
Pemt	62.4542	-0.566727	0.201671	-2.81175	0.00492729	0.0209848
Lrrc48	69.1838	-0.522425	0.220897	-2.36415	0.0180716	0.0579761
Atpaf2	591.261	-0.267995	0.0720895	-3.7151	0.000203125	0.00151013
Drg2	1704.59	-0.220843	0.0646568	-3.41501	0.000637786	0.00387542
Shmt1	2393.04	-0.257767	0.0651402	-3.95628	7.61263e-05	0.000665295
Kcnj12	69.108	-1.47218	0.184141	-7.80249	6.06971e-15	4.58843e-13
B9d1	354.042	-0.292975	0.117807	-2.48775	0.0128553	0.0446898
Fam83g	221.563	0.910156	0.158502	5.75782	8.52057e-09	2.10558e-07
Ulk2	324.359	0.462916	0.120462	3.84293	0.000121573	0.000979122
Akap10	637.866	0.37057	0.0986402	3.75628	0.000172456	0.00131807
Specc1	794.058	0.730392	0.118748	6.15448	7.53235e-10	2.35029e-08
Ncor1	4420.36	0.273104	0.109969	2.4831	0.0130243	0.045089
Cenpv	927.468	0.322313	0.123582	2.60793	0.00910908	0.034077
Gm1821	846.995	-0.4155	0.149402	-2.78294	0.00538688	0.0225552
Trpv2	89.3389	1.02142	0.194418	5.28166	1.28019e-07	2.4728e-06
Zfp286	89.665	-0.699732	0.155225	-4.48239	7.38132e-06	8.92143e-05
Fbxw10	14.0962	-0.909717	0.27173	-3.25602	0.00112986	0.00626147
Tvp23b	598.806	-0.359277	0.0988044	-3.63635	0.000276525	0.00195697
Hs3st3b1	178.489	0.554018	0.139694	3.96082	7.46941e-05	0.00065381
Elac2	1433.43	0.291855	0.102459	2.84843	0.00439349	0.0190729
Myocd	6.17561	0.530132	0.269938	2.09119	0.0365113	0.0982557
Shisa6	131.008	-0.584951	0.187199	-3.10472	0.00190458	0.00959558
Adprm	399.014	-0.272537	0.111694	-2.44017	0.0146804	0.0494229
Sco1	629.093	-0.263834	0.0943637	-2.7953	0.00518522	0.0218816
Myh3	61.6918	0.449869	0.205158	2.16716	0.0302226	0.0855254
Myh13	44.1747	-1.02116	0.244289	-4.1053	4.03786e-05	0.000385719
Usp43	165.278	0.757844	0.16649	4.55573	5.22044e-06	6.59736e-05
Ntn1	693.087	-0.566267	0.157084	-3.57783	0.000346465	0.00234421
Pik3r5	61.6464	1.15876	0.217281	5.36577	8.06037e-08	1.64683e-06
Mfsd6l	6.16238	1.12453	0.264841	3.77823	0.000157947	0.00122291
Myh10	6645.36	0.365439	0.114364	3.19524	0.00139713	0.0074569
Slc25a35	41.9073	-0.531891	0.214375	-2.44749	0.0143855	0.0486569
Rangrf	803.084	-0.413153	0.116395	-3.54968	0.000385701	0.00256789
Pfas	3792.26	0.24403	0.0768847	3.17393	0.00150389	0.00790995
Ctc1	2347.28	0.264368	0.0825588	3.20198	0.00136485	0.00732692
Tmem107	158.525	-0.325748	0.141403	-2.30938	0.0209226	0.0644615
Aloxe3	19.4452	0.638269	0.257371	2.50617	0.0122047	0.0429034
Trappc1	528.975	-0.553822	0.116174	-4.76629	1.87652e-06	2.63807e-05
Trp53	5387.99	0.165391	0.0681359	2.42736	0.0152091	0.0508224
Atp1b2	342.413	-0.831274	0.166311	-4.98438	6.2161e-07	9.94038e-06
Fxr2	4673.02	0.177365	0.0671878	2.63984	0.00829454	0.0317483
Sox15	297.769	-0.771758	0.169919	-4.53649	5.71981e-06	7.15235e-05
Cd68	197.318	-0.461323	0.158749	-2.9045	0.00367841	0.0164761
Tnfsf12	20.0587	0.566899	0.257222	2.16369	0.0304885	0.0861312
Polr2a	4918.28	0.326277	0.120746	2.70229	0.00688633	0.0274472
Tmem256	291.895	-0.422258	0.156402	-2.70166	0.00689943	0.0274771
Tnk1	161.778	0.576877	0.149289	3.86899	0.000109286	0.000896222
Acap1	153.447	-0.644536	0.140869	-4.54793	5.41772e-06	6.81043e-05
Ybx2	420.16	0.61083	0.138461	4.41851	9.9383e-06	0.000115341
Slc2a4	76.636	0.434993	0.201764	2.16328	0.0305197	0.0861525
Cldn7	615.078	0.889418	0.214221	4.19786	2.69452e-05	0.000273081
Elp5	1086.55	-0.322089	0.0732279	-4.39845	1.09029e-05	0.000125021
Gabarap	918.717	-0.347977	0.122381	-2.8437	0.00445924	0.0192979
Dvl2	1714.01	0.307273	0.0715079	4.29709	1.73052e-05	0.000186039
Asgr2	9.09478	-1.30717	0.272028	-4.34395	1.39942e-05	0.00015641
Slc16a11	40.1641	0.638531	0.237456	2.78354	0.00537697	0.022522
Bcl6b	280.275	1.20343	0.119161	10.0822	6.62578e-24	1.53046e-21
Pelp1	2979.9	0.297256	0.0858404	3.4627	0.000534792	0.00334698
Cxcl16	142.963	1.78425	0.202087	8.83444	1.00598e-18	1.42996e-16
Zmynd15	68.4232	0.816296	0.226699	3.59903	0.000319406	0.00219869
Psmb6	4861.46	-0.310053	0.0860488	-3.60342	0.000314057	0.00217105
Slc25a11	1032.47	-0.263197	0.0728445	-3.612	0.000303847	0.00211434
Rnf167	797.363	-0.231637	0.0950545	-2.43614	0.0148451	0.0498463
Eno3	876.142	0.513048	0.0811974	6.31793	2.65093e-10	9.03434e-09
Kif1c	1514.59	0.305093	0.104391	2.92267	0.00347044	0.0157653
Rpain	306.956	-0.350754	0.137704	-2.54574	0.0109047	0.0392971
Mis12	887.61	-0.209725	0.088638	-2.36571	0.0179956	0.0577981
Wscd1	185.325	0.77608	0.145228	5.34084	9.25182e-08	1.85111e-06
Fam64a	1150.13	-0.477724	0.115147	-4.15058	3.31636e-05	0.000326744
Txndc17	1349.52	-0.267213	0.0909564	-2.93736	0.00331018	0.0151741
Med31	297.944	-0.562891	0.139569	-4.03339	5.49773e-05	0.000500727
4930563E22Rik	27.1992	-0.584352	0.242294	-2.36047	0.0182516	0.0584073
Slc13a5	47.04	-0.582183	0.242966	-2.32401	0.0201249	0.0625669
Xaf1	74.7455	-3.08284	0.233002	-12.0883	1.21836e-33	8.80978e-31
Tekt1	43.3599	-0.967181	0.212739	-4.42849	9.48964e-06	0.000111299
Spns3	5.22215	-0.712843	0.247985	-2.74449	0.00606059	0.0247537
Ankfy1	1939.27	-0.263405	0.0605699	-4.34848	1.37086e-05	0.000153527
Atp2a3	215.7	-1.3736	0.135169	-10.1023	5.39581e-24	1.26391e-21
Camkk1	126.037	-0.712191	0.140635	-5.04094	4.63242e-07	7.65062e-06
P2rx5	32.667	-0.594307	0.243125	-2.37888	0.0173654	0.0562314
Emc6	1075.25	-0.325816	0.0941662	-3.45985	0.000540468	0.00337407
Rap1gap2	146.701	-0.373164	0.171725	-2.16805	0.0301549	0.0853774
Mnt	788.93	0.319513	0.0914364	3.4949	0.000474245	0.00303352
Sgsm2	634.756	0.278827	0.103476	2.69453	0.00704877	0.0279447
Smg6	1148.32	0.288488	0.101037	2.85522	0.00430071	0.018763
Hic1	71.5322	1.13007	0.214966	5.29853	1.16736e-07	2.28404e-06
Wdr81	368.492	0.363142	0.126904	2.86263	0.00420143	0.0184121
Prpf8	14068.4	0.328801	0.0763975	4.30371	1.67963e-05	0.000181861
Scarf1	72.7186	-0.49342	0.196627	-2.48802	0.0128458	0.0446756
Slc43a2	420.883	0.772728	0.103889	7.43927	1.01246e-13	6.50125e-12
Inpp5k	421.757	-0.352107	0.114274	-3.08293	0.00204974	0.0101911
Rph3al	30.9583	0.692598	0.235997	2.92994	0.0033903	0.0154731
Vps53	420.743	0.296468	0.118128	2.5099	0.0120766	0.0425253
Rnmtl1	231.468	-0.314134	0.129669	-2.42596	0.0152678	0.0509878
Ankrd13b	246.016	0.475071	0.130088	3.64972	0.00026253	0.00187227
Git1	1946.39	0.274014	0.0977642	2.80275	0.00506694	0.0214587
Pipox	1187.2	0.23208	0.0996783	2.32839	0.0198912	0.0621823
Sez6	25.6821	0.766975	0.262621	2.93648	0.00331958	0.0152067
Phf12	1446.65	0.275718	0.105045	2.62478	0.00867055	0.0328548
Eral1	630.706	-0.164492	0.0747475	-2.20018	0.027794	0.0803619
Traf4	2170.74	0.366112	0.0608522	6.01635	1.78389e-09	5.08882e-08
Rpl23a	23657.7	-0.324399	0.0915456	-3.54366	0.000394613	0.00261824
Rab34	612.659	-0.213022	0.0900265	-2.36698	0.0179339	0.0576685
Supt6	5467.41	0.361795	0.0966427	3.74411	0.000181034	0.00137228
2610507B11Rik	8843.44	0.251119	0.0700584	3.58438	0.000337886	0.00230303
Aldoc	616.038	-0.555878	0.230167	-2.4164	0.0156747	0.0520125
Slc46a1	161.964	0.445038	0.165697	2.69113	0.00712113	0.0281601
Poldip2	1576.33	-0.147716	0.0686521	-2.15103	0.0314739	0.0880623
Tnfaip1	1181.37	0.169158	0.0698359	2.42216	0.0154284	0.0514207
Ift20	578.955	-0.363626	0.0983455	-3.70172	0.000214143	0.00157515
Tmem97	1649.54	-0.298046	0.0783268	-3.80487	0.000141878	0.00111987
Lyrm9	217.971	0.288055	0.131018	2.19782	0.027962	0.0807355
Nos2	10.487	-0.654423	0.275708	-2.23968	0.0251119	0.0744052
Wsb1	2346.24	-0.338533	0.0740827	-4.5697	4.88417e-06	6.21489e-05
Rab11fip4	672.636	0.577136	0.121658	4.74628	2.07188e-06	2.88347e-05
Suz12	4215.85	-0.199402	0.0566877	-3.51732	0.000435928	0.00283643
Tefm	572.278	-0.372338	0.09539	-3.90205	9.53802e-05	0.00080155
Psmd11	3524.47	0.164458	0.0491215	3.34797	0.000814072	0.00476887
Myo1d	205.515	0.724094	0.154166	4.70535	2.53436e-06	3.45766e-05
Tmem98	258.685	0.360502	0.153052	2.36185	0.0181838	0.0582912
Ccl2	5.89011	0.772667	0.262398	2.6771	0.00742629	0.0290741
Tmem132e	8.68187	0.78282	0.273192	3.03392	0.00241398	0.0116842
Slfn5	18.182	0.596089	0.274232	2.21123	0.0270199	0.0787198
Slfn9	158.261	-0.763276	0.179867	-4.25955	2.04837e-05	0.00021561
Slfn2	18.6366	-1.1092	0.275877	-3.83879	0.000123643	0.000991951
AI662270	36.0355	-0.46441	0.255083	-2.14435	0.0320051	0.0892035
Rasl10b	125.013	0.462523	0.180411	2.56843	0.0102162	0.0372353
Taf15	2693.81	0.175256	0.0793931	2.20747	0.0272812	0.0793621
Synrg	604.326	0.217387	0.0974892	2.22981	0.0257603	0.0758667
Acaca	3083.86	0.703699	0.0926723	7.59291	3.12802e-14	2.19502e-12
Lhx1	8.75539	-0.837113	0.269106	-2.75994	0.00578112	0.0238734
Znhit3	662.695	-0.236297	0.109152	-2.16398	0.0304661	0.0860824
Car4	781.83	1.61127	0.23869	7.05832	1.68528e-12	8.34164e-11
Tbx4	40.6901	1.6648	0.237946	6.75152	1.46303e-11	6.30083e-10
Brip1	533.223	-0.29122	0.0925051	-3.14582	0.00165623	0.00857289
Med13	1633.46	0.405858	0.110587	3.66984	0.000242705	0.00174964
Rps6kb1	1726	0.124991	0.0594826	2.10109	0.0356327	0.096359
Tubd1	217.857	-0.329446	0.118527	-2.78687	0.00532195	0.0223452
Cltc	10333.7	0.326936	0.0836716	3.90734	9.3316e-05	0.000786588
Ppm1e	75.1061	0.937903	0.193359	4.85323	1.21468e-06	1.79727e-05
Tex14	687.454	-0.441784	0.108666	-4.05936	4.9208e-05	0.000456175
Mtmr4	1232.41	0.241713	0.101965	2.37083	0.0177482	0.0572037
Hsf5	45.7947	1.11317	0.209462	5.25797	1.45653e-07	2.77057e-06
Rnf43	36.6082	0.920094	0.261645	3.58292	0.000339774	0.0023107
Supt4a	1084.19	-0.38182	0.10155	-3.76003	0.000169895	0.00130089
Bzrap1	64.8425	0.667512	0.206761	3.24568	0.00117169	0.00646102
Dynll2	2755.06	0.39079	0.103067	3.79227	0.000149276	0.00116609
Srsf1	14060.1	0.162932	0.0611846	2.66297	0.00774554	0.0300481
Cuedc1	222.963	0.383615	0.183109	2.10188	0.035564	0.0962358
Akap1	2022.54	-0.296905	0.0753859	-3.93797	8.21739e-05	0.000707734
Gm15698	25.5268	-1.03072	0.266603	-3.7103	0.000207017	0.00153427
2210409E12Rik	243.908	-1.89171	0.158515	-11.8212	3.03229e-32	1.681e-29
Trim25	1902.11	-0.438358	0.122353	-3.58102	0.000342261	0.00232237
Gm525	4.26147	-0.628922	0.251548	-2.14088	0.0322839	0.08968
Cox11	453.986	-0.251107	0.0992024	-2.53077	0.0113814	0.0406536
Tom1l1	659.96	-0.292555	0.111582	-2.62179	0.00874697	0.0330747
Utp18	2609.94	-0.170202	0.0652901	-2.60689	0.009137	0.0341477
Nme2	9162.08	-0.312571	0.118983	-2.62726	0.00860765	0.0326388
Tob1	391.455	-0.284724	0.115711	-2.45749	0.0139913	0.0476431
Ankrd40	1060.02	0.261333	0.0615475	4.24603	2.17592e-05	0.000227452
Abcc3	18.4791	0.812021	0.26515	3.16975	0.0015257	0.00800945
Spata20	6.2735	0.60096	0.263413	2.4685	0.0135681	0.0464591
Mycbpap	11.4638	0.564232	0.276023	2.12519	0.0335707	0.0922972
Acsf2	350.115	-0.308699	0.147905	-2.08122	0.0374139	0.0998283
Lrrc59	6510.7	-0.132192	0.062815	-2.10435	0.0353483	0.0958548
Gm11545	21.3879	-0.894793	0.270444	-3.23823	0.00120272	0.00659928
Tmem92	53.6399	-1.31621	0.263744	-4.88204	1.04994e-06	1.57312e-05
Gm11544	9.10456	-0.892209	0.271594	-2.87294	0.00406674	0.0179181
Col1a1	328.439	-1.01099	0.27205	-3.72074	0.000198644	0.00148278
Ppp1r9b	869.108	-0.307462	0.125452	-2.45155	0.0142241	0.0482187
Samd14	38.4363	-0.857421	0.246586	-3.53417	0.000409054	0.00269425
Kat7	4299.91	0.207988	0.0556116	3.74	0.000184022	0.00139112
Ngfr	262.039	-0.574665	0.152997	-3.75658	0.00017225	0.0013171
Phb	5567.94	-0.225814	0.0750036	-3.01061	0.00260722	0.0124991
Zfp652	716.18	0.465667	0.138283	3.36666	0.000760831	0.00451836
Gngt2	55.1217	-0.805924	0.200505	-3.9672	7.27224e-05	0.00063958
B4galnt2	158.569	0.405748	0.161404	2.50858	0.0121217	0.0426748
Igf2bp1	8942.4	0.47554	0.0977748	4.86383	1.15137e-06	1.71121e-05
Atp5g1	2414.03	-0.404456	0.104274	-3.87844	0.000105126	0.000869829
Calcoco2	262.599	-1.31171	0.149181	-8.73785	2.37584e-18	3.2655e-16
Hoxb13	12.7726	0.580428	0.275165	2.37195	0.0176946	0.057082
Hoxb9	22.6644	0.633679	0.268876	2.50007	0.012417	0.043521
Hoxb8	4.92001	0.631256	0.256107	2.56985	0.0101743	0.0371233
Hoxb7	11.6447	0.76941	0.275433	2.76263	0.00573375	0.0236914
Copz2	52.5486	-0.586979	0.229751	-2.55689	0.0105612	0.0383067
Pnpo	547.473	-0.168237	0.0785071	-2.14075	0.0322939	0.0896926
Sp6	158.162	0.527212	0.165541	3.17889	0.00147839	0.00780545
Scrn2	228.354	-0.383224	0.119001	-3.21326	0.00131238	0.00709103
Osbpl7	279.733	0.28076	0.117939	2.38034	0.0172968	0.056053
Kpnb1	24015.8	0.134384	0.0513719	2.61591	0.00889897	0.0335048
Mrpl45	2529.34	-0.163447	0.0652277	-2.50561	0.0122241	0.0429594
Socs7	786.348	0.186367	0.0859741	2.16766	0.0301845	0.0854321
Arhgap23	776.8	0.461145	0.116631	3.95424	7.67785e-05	0.000669939
Srcin1	173.865	0.716593	0.171989	4.17806	2.94e-05	0.000294266
Cisd3	523.734	-0.90222	0.0935759	-9.6222	6.44405e-22	1.21785e-19
Pcgf2	818.413	0.184081	0.085718	2.14753	0.0317509	0.0886617
Psmb3	3899.12	-0.388275	0.0929922	-4.17511	2.97848e-05	0.000297866
Snora21	2.58432	0.436606	0.225406	2.3656	0.0180008	0.0577981
B230217C12Rik	73.9054	-0.472456	0.164562	-2.84351	0.00446197	0.0192996
Plxdc1	74.6105	-0.528818	0.233438	-2.25241	0.0242963	0.0725054
Cacnb1	118.537	-0.413732	0.172919	-2.38181	0.0172278	0.0558883
Rpl19	22491.1	-0.221281	0.0827525	-2.67404	0.00749438	0.0292924
Fbxl20	1041.26	0.390296	0.114031	3.42298	0.000619387	0.00378158
Cdk12	3085.25	0.427311	0.11251	3.79892	0.000145327	0.00114276
Pgap3	98.0908	0.383093	0.166765	2.29819	0.0215512	0.0659226
Grb7	1117.84	0.20806	0.087101	2.38877	0.0169049	0.0551048
Msl1	1054.09	0.458958	0.0873304	5.25506	1.47979e-07	2.80444e-06
Wipf2	704.955	0.293111	0.109495	2.67664	0.00743636	0.0291059
Cdc6	1600.92	-0.197245	0.0754031	-2.61484	0.00892697	0.0335626
Rara	876.191	0.329439	0.0972592	3.3865	0.000707903	0.00424869
Tns4	76.0159	0.873335	0.235621	3.79974	0.00014485	0.00113955
Ccr7	8.40713	-0.545824	0.270822	-2.45464	0.0141027	0.0479243
Krt20	77.2325	1.05698	0.252199	4.5082	6.53788e-06	8.05419e-05
Krt13	4.62013	-0.823067	0.249331	-2.70447	0.00684127	0.0273044
Krt19	825.276	0.86573	0.263201	3.52322	0.000426332	0.00278634
Krt16	10.2371	-0.769385	0.275671	-2.70917	0.00674521	0.0269802
Krt17	205.076	-1.09605	0.150323	-7.24963	4.17909e-13	2.39664e-11
Krt42	275.521	-1.41966	0.146094	-9.65934	4.48753e-22	8.5784e-20
Hap1	1150.9	-0.623896	0.110267	-5.65333	1.57369e-08	3.66043e-07
Fkbp10	740.246	0.297539	0.126953	2.34393	0.019082	0.0602988
Nt5c3l	553.169	-0.294955	0.101566	-2.90464	0.00367673	0.016473
Acly	10641.2	0.140133	0.0607702	2.30594	0.0211139	0.0649068
Zfp385c	24.5317	0.698062	0.254898	2.69763	0.0069835	0.0277256
Rab5c	2295.71	-0.357034	0.0632428	-5.64515	1.65034e-08	3.81736e-07
Stat5a	104.825	-0.552054	0.188689	-2.92441	0.0034511	0.0156989
Atp6v0a1	711.571	0.266932	0.104402	2.55675	0.0105656	0.0383074
Hsd17b1	34.2209	0.992452	0.228974	4.27403	1.9197e-05	0.000203873
Wnk4	40.6819	0.515137	0.236765	2.19362	0.0282625	0.0813629
Rpl27	12455.9	-0.263873	0.118324	-2.2304	0.0257208	0.0757908
Ifi35	98.7963	-1.31861	0.201254	-6.56765	5.11142e-11	1.99567e-09
Brca1	3337.98	-0.231433	0.0872808	-2.651	0.00802529	0.0309241
Rdm1	896.566	-0.869456	0.115813	-7.50309	6.233e-14	4.12992e-12
Dusp3	419.547	0.341271	0.098766	3.45591	0.000548435	0.00341739
Mpp2	223.457	0.455961	0.200069	2.28975	0.0220356	0.0670584
Lsm12	1327.01	-0.139163	0.0661835	-2.10302	0.0354636	0.0960579
BC030867	640.671	0.208719	0.0891146	2.34209	0.0191762	0.0605275
Tmub2	261.575	-0.263854	0.116021	-2.27257	0.0230522	0.0695161
Rundc3a	229.75	-0.800988	0.128403	-6.23396	4.54792e-10	1.47727e-08
Gpatch8	1691.55	0.202422	0.0968444	2.0902	0.0365995	0.0983814
Gm1564	765.196	1.47767	0.136484	10.831	2.45593e-27	9.07656e-25
Ccdc43	1252.66	-0.413877	0.0740489	-5.58838	2.29197e-08	5.20734e-07
Gjc1	905.776	-0.180313	0.080588	-2.2361	0.0253452	0.0749361
Kif18b	1369.84	0.17035	0.0772419	2.20543	0.0274242	0.0796528
Hexim1	887.366	-0.389265	0.0960578	-4.05222	5.07336e-05	0.00046849
Hexim2	135.565	-0.408063	0.14683	-2.77565	0.00550921	0.0229346
Fmnl1	100.736	0.448206	0.160507	2.7907	0.0052595	0.0221333
Arhgap27	325.405	0.246841	0.112278	2.19843	0.0279181	0.0806228
Plekhm1	1253.75	0.430053	0.109994	3.91038	9.21527e-05	0.000780739
Arf2	491.025	-0.496873	0.120694	-4.11905	3.80441e-05	0.0003663
Mapt	296.803	-1.39399	0.142999	-9.69787	3.07855e-22	6.24383e-20
Kansl1	1950.03	0.270368	0.0518243	5.21689	1.8195e-07	3.37348e-06
Itgb3	110.755	-0.815123	0.208378	-3.90016	9.61304e-05	0.000806971
Tlk2	2642.85	0.135899	0.0643009	2.11342	0.0345646	0.0941968
Mrc2	271.117	-0.365587	0.168825	-2.17948	0.0292963	0.0835437
Tanc2	197.881	0.70811	0.163618	4.3398	1.42609e-05	0.000158857
Cyb561	506.117	-0.301118	0.122296	-2.46197	0.0138176	0.0471675
Ace	26.4888	-0.750361	0.254528	-2.9051	0.00367134	0.0164577
Taco1	383.805	-0.250389	0.0961177	-2.60362	0.00922443	0.0343972
Strada	629.021	-0.165125	0.0791157	-2.08659	0.0369252	0.0989373
Psmc5	4079.61	-0.17612	0.0675147	-2.60857	0.00909226	0.0340341
Tcam1	45.2905	0.499398	0.212736	2.34021	0.0192731	0.0607873
Cd79b	28.2161	-0.813326	0.2457	-3.20907	0.00133163	0.0071764
Pecam1	1076.5	-0.612688	0.105867	-5.78577	7.21809e-09	1.81062e-07
Bptf	4830.38	0.486564	0.101631	4.78778	1.68633e-06	2.39258e-05
Pitpnc1	1421.02	0.404531	0.12766	3.16901	0.00152961	0.00802591
Helz	1592.88	0.422723	0.110037	3.84141	0.00012233	0.000983307
Cep112	94.548	-0.535	0.222242	-2.39996	0.0163969	0.0539246
Rgs9	201.333	-0.536274	0.171869	-3.13839	0.00169882	0.00875248
Slc16a6	305.657	0.218261	0.102529	2.12876	0.033274	0.0916648
Wipi1	241.521	-0.402464	0.168178	-2.39664	0.0165464	0.0543087
Prkar1a	2852.08	-0.167667	0.0766664	-2.18679	0.0287581	0.0823761
Abca8b	31.8424	-0.899337	0.262197	-3.41683	0.000633552	0.00385532
Map2k6	211.345	-0.353675	0.124292	-2.83771	0.00454382	0.0196111
Sox9	9.60902	-0.528621	0.272037	-2.63243	0.00847763	0.0323079
2610035D17Rik	13.7535	-0.944984	0.272506	-3.38517	0.000711336	0.00426622
Slc39a11	234.813	-0.636921	0.128123	-4.96825	6.75597e-07	1.07212e-05
Fam104a	906.769	-0.317562	0.0706373	-4.49468	6.9676e-06	8.49546e-05
D11Wsu47e	553.989	-0.255602	0.090984	-2.80751	0.00499259	0.0212032
Cpsf4l	140.154	-1.02069	0.15984	-6.3551	2.08286e-10	7.24686e-09
Cdc42ep4	1058.35	-0.399974	0.112489	-3.55452	0.000378666	0.00252814
Ttyh2	171.768	-0.75475	0.148918	-5.05864	4.22254e-07	7.06489e-06
Slc9a3r1	1764.65	-0.22704	0.0679441	-3.34192	0.000832024	0.00486205
Atp5h	2532.26	-0.368462	0.0995461	-3.70144	0.000214382	0.00157621
Hn1	3263.02	-0.237268	0.0712856	-3.32864	0.000872714	0.00504488
Mif4gd	703.525	-0.240679	0.0850581	-2.82816	0.00468167	0.0201243
2310067B10Rik	755.154	0.248088	0.100292	2.47361	0.0133757	0.0459484
Caskin2	411.184	0.245668	0.100064	2.45516	0.0140823	0.0478941
Sap30bp	1102.21	-0.177946	0.0789467	-2.25376	0.0242113	0.0723296
H3f3b	13870	-0.218769	0.0776557	-2.81719	0.00484453	0.0206971
Unk	773.582	0.37265	0.104211	3.57583	0.000349122	0.0023593
Wbp2	1444.22	0.200342	0.0857336	2.33689	0.0194452	0.0612022
Fbf1	706.609	0.192374	0.0897751	2.14283	0.0321269	0.089438
Evpl	264.131	1.08835	0.153747	7.07424	1.50268e-12	7.57305e-11
Srp68	3218.89	0.1456	0.0595357	2.44561	0.0144608	0.0488616
Foxj1	60.9153	0.992444	0.219424	4.464	8.04441e-06	9.6452e-05
Rnf157	343.306	0.784066	0.122233	6.41336	1.42345e-10	5.08012e-09
Prpsap1	2038.68	0.320163	0.0727921	4.39835	1.09076e-05	0.000125021
Rhbdf2	832.682	0.259902	0.0952365	2.72904	0.00635192	0.0257029
Mgat5b	247.491	0.573348	0.149624	3.83329	0.000126441	0.00101144
Tmc6	362.678	-0.330367	0.0962524	-3.4283	0.000607379	0.00372056
Syngr2	775.834	-0.416512	0.0712737	-5.8432	5.12072e-09	1.30956e-07
Tk1	1601.27	-0.299951	0.0810187	-3.70173	0.000214135	0.00157515
Birc5	2523.08	-0.385636	0.0708521	-5.44292	5.24146e-08	1.12021e-06
Cyth1	116.582	-0.330027	0.15018	-2.20079	0.0277511	0.0802834
Lgals3bp	17.344	-1.3037	0.275474	-4.71285	2.44278e-06	3.35752e-05
Engase	350.802	0.231695	0.10577	2.19055	0.0284845	0.0818544
Rbfox3	28.273	0.754664	0.248206	3.05969	0.00221564	0.0108825
Tbc1d16	1134.08	0.561778	0.0799818	7.02391	2.15737e-12	1.05527e-10
Ccdc40	241.178	0.58729	0.119546	4.90788	9.20666e-07	1.41286e-05
Gaa	948.945	0.347594	0.0805671	4.3138	1.60475e-05	0.000175053
Nptx1	19.9557	0.835007	0.261751	3.08799	0.00201515	0.0100612
Rptor	1590.54	0.277895	0.0813403	3.4164	0.000634546	0.00385855
Chmp6	580.811	-0.292226	0.0844342	-3.46091	0.000538358	0.00336216
Baiap2	345.965	-0.421013	0.098212	-4.27963	1.87201e-05	0.000199318
Aatk	41.7808	0.560836	0.239453	2.3589	0.0183294	0.0585731
1810043H04Rik	290.691	-0.362948	0.167145	-2.17301	0.0297793	0.084544
Actg1	28838.9	0.559399	0.0660744	8.46648	2.52925e-17	2.90096e-15
2310003H01Rik	353.44	0.217316	0.0992858	2.1887	0.0286184	0.0821173
Nploc4	2175.66	0.250786	0.0714126	3.51176	0.000445147	0.00287728
Arl16	115.621	-0.526158	0.161332	-3.25604	0.0011298	0.00626147
Mrpl12	2220.71	-0.196528	0.0833742	-2.35707	0.0184198	0.0587723
Arhgdia	6946.47	0.165595	0.0627632	2.63841	0.00832961	0.0318605
Anapc11	1319.58	-0.193168	0.0877391	-2.20175	0.0276827	0.0801796
Mafg	725.981	0.375972	0.0989991	3.79755	0.000146131	0.00114615
Pycr1	653.367	-0.235968	0.0841698	-2.80034	0.00510487	0.0215919
Notum	213.627	-1.05773	0.166641	-6.30498	2.88227e-10	9.7429e-09
Aspscr1	1545.54	-0.405295	0.0756193	-5.3588	8.37745e-08	1.69909e-06
Stra13	588.264	-0.30026	0.128539	-2.33661	0.0194596	0.061236
Rac3	219.762	0.663743	0.135506	4.90188	9.49214e-07	1.44696e-05
Rfng	278.953	0.281549	0.130677	2.15404	0.0312367	0.087546
Gps1	3134.36	-0.150869	0.06126	-2.46275	0.0137876	0.0470953
Fasn	12383.2	0.643746	0.0909723	7.07599	1.48387e-12	7.501e-11
Tex19.1	1032.98	-0.400931	0.158248	-2.538	0.0111489	0.0400404
Uts2r	4.43942	0.528684	0.244532	2.43949	0.0147082	0.0494865
BC017643	325.024	-0.259338	0.110649	-2.34309	0.0191247	0.0603993
Narf	670.932	-0.326471	0.149804	-2.18285	0.0290468	0.0830029
Foxk2	1809.26	0.338745	0.0852491	3.97363	7.0785e-05	0.000624854
Wdr45b	1901.27	-0.301732	0.0713968	-4.22563	2.3827e-05	0.000246434
Fn3krp	303.07	-0.269101	0.106667	-2.51973	0.0117443	0.0416493
Ptchd3	12.7302	0.677242	0.272736	2.41697	0.0156501	0.0519619
Rab10	1996.66	-0.184713	0.0581171	-3.17878	0.00147898	0.00780606
Asxl2	1516.24	0.29952	0.105705	2.83328	0.00460724	0.0198454
Dtnb	728.184	0.245192	0.0827018	2.96487	0.0030281	0.0141105
Dnmt3a	6298.52	0.964746	0.211336	4.60453	4.13408e-06	5.3714e-05
Efr3b	331.446	0.741141	0.122825	6.03804	1.55995e-09	4.51978e-08
Dnajc27	510.49	0.423117	0.0876546	4.82651	1.38947e-06	2.02882e-05
Adcy3	427.291	0.461946	0.117847	3.92168	8.7932e-05	0.000749563
Itsn2	1080.33	0.219856	0.0872639	2.51946	0.0117536	0.041661
0610009D07Rik	1508.99	-0.437523	0.0844912	-5.17774	2.24593e-07	4.07328e-06
Ubxn2a	1438.25	-0.476375	0.077414	-6.15171	7.66496e-10	2.37828e-08
Klhl29	42.3232	1.5081	0.236506	6.29684	3.03772e-10	1.02061e-08
2810032G03Rik	6.30346	0.632615	0.263271	2.70793	0.00677037	0.0270572
Apob	38.4295	0.791644	0.243836	3.21127	0.00132148	0.00713054
Rhob	803.566	-0.561991	0.137395	-4.09213	4.27437e-05	0.000404824
Laptm4a	3525.04	-0.415969	0.0818118	-5.08467	3.68273e-07	6.27536e-06
Matn3	143.499	0.568638	0.175187	3.24253	0.00118472	0.00651987
Rdh14	115.449	-0.387131	0.163174	-2.37054	0.0177622	0.0572376
Kcns3	61.1507	-0.827829	0.22447	-3.65727	0.000254916	0.0018235
Mycn	3844.17	0.462373	0.115458	4.00424	6.22175e-05	0.000557811
Rock2	2727.98	0.318057	0.073778	4.31115	1.62409e-05	0.000176841
Nol10	2170.25	0.189024	0.0759807	2.48777	0.0128545	0.0446898
1700030C10Rik	246.91	0.369128	0.167624	2.20054	0.0277684	0.0803069
Asap2	777.904	0.400564	0.0964029	4.15453	3.25963e-05	0.000321918
Adam17	1173.74	-0.159424	0.0653834	-2.43936	0.0147134	0.0494941
Taf1b	625.519	-0.245739	0.107162	-2.29205	0.0219027	0.066764
Grhl1	166.253	0.648151	0.127934	5.05973	4.19856e-07	7.03185e-06
Rrm2	5636.61	-0.366463	0.0597554	-6.13181	8.68865e-10	2.63767e-08
Id2	667.781	0.715663	0.213623	3.38051	0.000723505	0.00432206
Rnf144a	262.687	0.422766	0.137642	3.07223	0.00212469	0.0104947
Sox11	1410.85	0.401967	0.0961555	4.18042	2.90977e-05	0.000292048
Rps7	19844.2	-0.321459	0.0994511	-3.23225	0.00122818	0.0067146
Rnaseh1	555.527	-0.325632	0.0958652	-3.39554	0.000684923	0.00412865
Adi1	803.088	-0.277989	0.0756278	-3.67433	0.000238475	0.00172438
Tssc1	686.883	-0.258999	0.0877734	-2.9507	0.00317052	0.0146591
Sntg2	10.0089	0.661271	0.275981	2.49911	0.0124504	0.0435921
Tmem18	446.847	-0.390851	0.102997	-3.79243	0.000149183	0.00116609
Acp1	2302.97	-0.250173	0.0813688	-3.07444	0.00210895	0.0104294
Fam110c	36.5672	0.566145	0.247545	2.33069	0.0197699	0.0619079
Lamb1	5920.19	0.730043	0.115822	6.30342	2.91151e-10	9.81692e-09
Bcap29	514.562	-0.466625	0.0952487	-4.89257	9.95277e-07	1.50751e-05
Cog5	689.922	-0.258067	0.116506	-2.21411	0.0268211	0.0782417
Prkar2b	215.279	1.14434	0.136495	8.3827	5.17285e-17	5.62285e-15
Ccdc71l	238.625	0.288579	0.129553	2.22852	0.0258457	0.0760376
Sypl	946.94	-0.218779	0.0945416	-2.31372	0.0206831	0.0639133
Efcab10	7.66124	-0.988425	0.274438	-3.21708	0.00129503	0.00701324
Twistnb	1322.62	-0.236868	0.103131	-2.29565	0.0216959	0.0662671
Twist1	127.993	0.386283	0.150328	2.5669	0.0102612	0.0373833
Hdac9	59.4515	0.834042	0.226488	3.73404	0.000188433	0.00141888
Tspan13	723.596	-0.359467	0.0824028	-4.3628	1.28406e-05	0.000144512
Bzw2	4787.52	-0.380194	0.0709987	-5.35468	8.571e-08	1.72991e-06
Ankmy2	811.753	-0.329956	0.0847027	-3.89431	9.84797e-05	0.000823023
Meox2	2.53414	-0.592332	0.203709	-2.23968	0.0251115	0.0744052
Arl4a	785.973	0.577196	0.0899681	6.41387	1.41875e-10	5.07423e-09
Scin	38.5666	0.827158	0.254419	3.613	0.000302672	0.00210705
Zfp277	1083.56	-0.468059	0.0820432	-5.70331	1.17503e-08	2.82398e-07
Nova1	120.637	-0.366403	0.17101	-2.15711	0.0309973	0.0870362
Foxg1	24.5461	0.682749	0.26321	2.75909	0.00579619	0.023899
G2e3	4653.58	0.333183	0.104445	3.1905	0.00142025	0.00754838
Scfd1	1176.5	-0.207097	0.072602	-2.85251	0.00433757	0.0188695
Hectd1	5404.43	0.455065	0.0942428	4.82874	1.37403e-06	2.01334e-05
Dtd2	514.657	-0.212659	0.0856099	-2.48496	0.0129565	0.0449197
Nubpl	455.521	-0.426203	0.124527	-3.4204	0.000625283	0.00380779
Sptssa	483.179	-0.345173	0.118879	-2.90704	0.00364861	0.0163911
Eapp	711.748	-0.221501	0.0941136	-2.3547	0.0185376	0.0590046
Snx6	2068.12	-0.297359	0.0995042	-2.98782	0.00280973	0.0132714
Cfl2	1086.94	0.160113	0.0713862	2.24293	0.0249014	0.0739762
Baz1a	1640.28	0.188087	0.0890676	2.11171	0.0347111	0.0944968
Brms1l	557.85	-0.209501	0.0967404	-2.16524	0.0303692	0.0858671
Nkx2-9	32.1455	0.989212	0.245555	4.04084	5.32612e-05	0.000487236
Prps1l3	2289.5	-0.173531	0.0822752	-2.10902	0.0349429	0.0950501
Sec23a	1806.06	-0.393426	0.0615861	-6.38799	1.68083e-10	5.92243e-09
Gemin2	761.463	-0.29223	0.0812107	-3.59631	0.000322765	0.00221631
Fkbp3	3477.69	-0.36996	0.0694614	-5.32569	1.00568e-07	1.99589e-06
Wdr20b	8.9012	-0.752202	0.269689	-2.40618	0.0161205	0.0531101
Rpl10l	447.726	-0.810605	0.155409	-5.21987	1.79053e-07	3.32719e-06
Lrr1	187.82	-0.556426	0.129621	-4.28625	1.81713e-05	0.000193847
Rpl36al	3494.15	-0.227021	0.107483	-2.11224	0.0346656	0.0944037
Pole2	829.388	-0.444796	0.0874063	-5.0875	3.62817e-07	6.21423e-06
Sos2	413.216	0.416919	0.105478	3.95305	7.71615e-05	0.000671871
L2hgdh	1294.23	-0.159121	0.0697968	-2.27964	0.0226292	0.0685263
Cdkl1	23.4404	-0.808412	0.264861	-3.2767	0.00105029	0.00589492
Map4k5	1115.62	0.319632	0.0862744	3.70513	0.000211284	0.00156033
Sav1	820.345	0.242564	0.0933323	2.59883	0.00935413	0.0347484
Psma3	5685.17	-0.226636	0.0777381	-2.9153	0.00355344	0.0160634
Dact1	383.803	0.627669	0.13665	4.59411	4.34597e-06	5.62036e-05
Daam1	824.845	0.199918	0.090919	2.1988	0.0278919	0.080561
Pcnxl4	453.16	-0.223098	0.101426	-2.1999	0.0278139	0.0804054
Dhrs7	536.44	-0.375864	0.129532	-2.90217	0.00370586	0.0165811
Ppm1a	3143.9	0.12564	0.0571273	2.19922	0.0278619	0.0804998
4930447C04Rik	386.944	0.537743	0.184004	2.93399	0.00334639	0.0153057
Six1	462.872	1.71226	0.218444	7.94589	1.92803e-15	1.62766e-13
Six4	912.388	0.608895	0.138042	4.41037	1.03194e-05	0.000119099
Tmem30b	190.96	1.67866	0.152754	10.9255	8.7072e-28	3.44784e-25
2210039B01Rik	5.97335	0.681931	0.272048	2.43787	0.0147743	0.0496385
Prkch	66.9835	0.695539	0.221336	3.21819	0.00129001	0.00698834
Snapc1	427.375	-0.241146	0.107394	-2.24518	0.0247568	0.0736285
Esr2	10.0571	0.598962	0.275416	2.31134	0.0208142	0.0641632
Mthfd1	9633.99	-0.209449	0.0667959	-3.13541	0.00171614	0.00881985
Plekhg3	504.47	-0.380971	0.133529	-2.85227	0.00434087	0.0188789
Gpx2	328.073	-1.16036	0.112581	-10.2712	9.49791e-25	2.43015e-22
Rab15	579.693	0.297306	0.131949	2.25491	0.024139	0.0721524
Fntb	1208.27	-0.299899	0.0754837	-3.97307	7.09525e-05	0.000625722
Pigh	130.023	-0.304847	0.144879	-2.1002	0.0357113	0.0965285
Vti1b	996.75	-0.194645	0.0810736	-2.40204	0.0163041	0.0536618
Slc39a9	581.868	-0.212407	0.0888567	-2.39099	0.0168028	0.0549228
Ccdc177	9.37789	0.688955	0.271796	2.88574	0.003905	0.0173184
4933426M11Rik	1163.15	0.545732	0.0742989	7.34448	2.06555e-13	1.25169e-11
Slc8a3	9.17721	0.635414	0.275725	2.4024	0.0162879	0.0536191
Cox16	309.739	-0.351118	0.131776	-2.66741	0.00764381	0.0297784
Synj2bp	865.288	-0.408996	0.075388	-5.42533	5.7846e-08	1.21806e-06
Map3k9	553.557	0.43001	0.123771	3.47457	0.000511666	0.00323556
Rgs6	2.31879	0.262882	0.207209	2.21973	0.0264369	0.0774617
Dpf3	7.72935	0.618976	0.275335	2.39743	0.0165104	0.054212
Rbm25	5091.91	0.181755	0.0859347	2.11502	0.0344279	0.094049
Acot1	708.766	0.932912	0.143261	6.5155	7.24477e-11	2.73215e-09
Ptgr2	656.545	-0.329449	0.0789159	-4.1734	3.00084e-05	0.000299202
Zfp410	708.634	-0.248355	0.0645861	-3.84431	0.000120893	0.000976563
Coq6	500.48	-0.295149	0.0898165	-3.28358	0.00102498	0.00577649
Rnf113a2	521.386	-0.43523	0.0893849	-4.864	1.15038e-06	1.71121e-05
Aldh6a1	529.441	-0.501503	0.0954128	-5.25551	1.47613e-07	2.80246e-06
Lin52	318.358	-0.352625	0.0978756	-3.60179	0.000316036	0.00218272
Abcd4	599.863	0.23263	0.104755	2.22116	0.0263399	0.0772183
Npc2	2304.51	-0.2388	0.109848	-2.17429	0.0296837	0.0843592
Isca2	357.242	-0.349422	0.119868	-2.91543	0.00355204	0.0160634
Ltbp2	33.7112	0.982931	0.267832	3.7798	0.000156953	0.00121748
Fcf1	1671.55	-0.207939	0.0858559	-2.42189	0.01544	0.0514251
Ylpm1	1750.67	0.508614	0.10731	4.73946	2.14292e-06	2.97487e-05
Eif2b2	954.755	-0.201037	0.0777351	-2.58601	0.00970945	0.0357885
Mlh3	922.616	-0.340828	0.0752122	-4.52841	5.9429e-06	7.38136e-05
Acyp1	179.88	-0.428809	0.167417	-2.55718	0.0105525	0.0382899
Nek9	2332.58	0.179309	0.0683308	2.62413	0.00868701	0.0328947
Tmed10	2686.9	-0.200077	0.0607772	-3.29196	0.000994932	0.0056512
Jdp2	157.628	-0.958728	0.156261	-6.10442	1.03176e-09	3.09176e-08
0610007P14Rik	842.057	-0.403215	0.0895761	-4.50191	6.73463e-06	8.25986e-05
Ift43	202.224	-0.343721	0.159763	-2.15938	0.0308209	0.0867167
Esrrb	5623	-0.677782	0.0812835	-8.33487	7.7582e-17	8.16624e-15
Ngb	13.5094	0.889049	0.271499	3.27747	0.00104743	0.00588112
Tmed8	869.465	0.273314	0.0995938	2.74395	0.00607053	0.0247813
Noxred1	58.4871	-0.528506	0.187152	-2.78913	0.00528495	0.0222179
Vipas39	848.532	-0.288256	0.0733569	-3.92908	8.52699e-05	0.000729863
Ahsa1	5605.83	-0.203919	0.0620198	-3.28786	0.00100951	0.00570669
Sptlc2	1417.98	-0.356048	0.078657	-4.5263	6.00257e-06	7.44991e-05
Gm8300	162.193	-0.915122	0.228208	-3.99966	6.34336e-05	0.000565664
BB287469	28.9003	-0.899279	0.273428	-3.46152	0.000537128	0.003357
Gm1995	30.1735	-0.779494	0.272741	-2.82084	0.00478974	0.020504
Gm2016	114.654	-1.10488	0.244567	-4.46757	7.91134e-06	9.50675e-05
Gm2022	87.8063	-0.72627	0.235604	-3.07643	0.00209495	0.0103787
Gm5662	235.118	-0.965862	0.240868	-3.96082	7.4693e-05	0.00065381
Gm5039	204.911	-0.896163	0.254921	-3.45619	0.000547871	0.00341516
Cep128	396.636	-0.328907	0.101798	-3.22951	0.00124004	0.00676533
Tshr	5.87891	0.576846	0.258245	2.33371	0.0196109	0.0615375
Ston2	982.689	0.343762	0.135745	2.53409	0.0112741	0.0403656
Flrt2	38.8549	0.471646	0.226574	2.08134	0.0374032	0.0998158
Ptpn21	554.266	0.635216	0.106796	5.94853	2.70569e-09	7.38888e-08
Zc3h14	2931.18	-0.17986	0.0798262	-2.25313	0.0242509	0.0723827
Foxn3	400.96	0.358822	0.104713	3.42801	0.000608031	0.00372115
Efcab11	128.388	-0.854723	0.149029	-5.71436	1.10116e-08	2.66569e-07
Psmc1	6407.92	-0.152317	0.0702197	-2.16908	0.0300765	0.0851988
Calm1	7191.19	-0.220409	0.0700951	-3.14453	0.00166355	0.00860439
Ttc7b	1086.55	0.37578	0.0764254	4.91685	8.79489e-07	1.35684e-05
9030617O03Rik	91.0935	-1.52611	0.219216	-6.78791	1.13766e-11	5.05895e-10
Ccdc88c	1897.27	0.644848	0.0887646	7.26455	3.74287e-13	2.16138e-11
Tc2n	27.677	0.543183	0.265394	2.23178	0.0256295	0.0756288
Fbln5	13.4567	0.66273	0.275518	2.3141	0.0206623	0.0638618
Atxn3	1082.55	-0.31513	0.0748364	-4.20917	2.56315e-05	0.000261039
Rin3	89.1694	0.932422	0.225944	4.21056	2.54738e-05	0.000259911
Chga	185.372	-0.595421	0.134559	-4.4262	9.59094e-06	0.00011225
Tmem251	189.815	-0.38982	0.142489	-2.73329	0.0062705	0.0254191
Btbd7	756.056	0.256699	0.107782	2.38159	0.0172381	0.0559061
Asb2	4.91011	0.502397	0.257388	2.16874	0.0301026	0.0852438
Ifi27l1	5.61789	-0.690243	0.260347	-2.73712	0.00619797	0.0251964
Ppp4r4	164.856	-0.655264	0.258258	-2.48973	0.0127838	0.0444973
Serpina3m	52.7818	1.37964	0.236154	5.74711	9.078e-09	2.23338e-07
Gsc	11.2287	-0.762641	0.274301	-2.64291	0.00821969	0.0315366
Dicer1	2816.09	0.226975	0.0901233	2.51843	0.0117881	0.0417384
Tcl1	646.595	-1.49078	0.131586	-11.2933	1.41606e-29	6.03857e-27
2810011L19Rik	42.8539	-0.788549	0.2201	-3.52016	0.000431294	0.00281202
D430019H16Rik	49.5692	0.585794	0.217979	2.74299	0.00608834	0.0248296
Atg2b	1483.55	0.241403	0.0911333	2.64878	0.00807834	0.031107
Vrk1	2185.87	-0.184647	0.0634165	-2.91143	0.0035978	0.0162111
Bcl11b	115.271	0.76297	0.161193	4.71056	2.47041e-06	3.38988e-05
Ccdc85c	384.896	0.388315	0.134868	2.87508	0.00403923	0.0178234
Cyp46a1	12.8044	0.633079	0.2745	2.36029	0.0182606	0.0584136
Yy1	2478.36	0.145441	0.0582366	2.49741	0.0125104	0.0437378
Begain	79.4846	0.437906	0.195113	2.24243	0.0249337	0.0740355
Dlk1	196.672	1.73776	0.149458	11.5403	8.26804e-31	4.16684e-28
Meg3	4815.27	1.12819	0.166909	6.77719	1.22533e-11	5.36277e-10
Rian	7122.67	0.957076	0.124297	7.70367	1.32214e-14	9.56026e-13
AF357425	7.51059	1.09859	0.269286	3.71364	0.000204302	0.00151753
AF357426	8.58773	0.969702	0.274991	3.29005	0.00100169	0.00567604
AF357359	587.948	1.00744	0.142048	7.09574	1.28658e-12	6.56355e-11
Mirg	258.015	0.769287	0.199469	3.87805	0.000105298	0.000870381
Mir3072	14.4152	1.03638	0.274508	3.97188	7.1307e-05	0.000628128
Dio3	30.1221	-0.61767	0.250846	-2.41101	0.0159083	0.0525964
Ppp2r5c	4062.36	-0.159295	0.0731806	-2.17652	0.0295161	0.0839976
Dync1h1	10332.5	0.465013	0.120553	3.8575	0.000114551	0.000932498
1700001K19Rik	7.54241	-0.501014	0.265002	-2.13362	0.0328737	0.0909384
Stk30	220.673	-0.631029	0.143988	-4.37155	1.23367e-05	0.000139572
Zfp839	397.941	0.406501	0.115274	3.52718	0.000420017	0.00275763
Rcor1	544.554	0.225522	0.105939	2.12863	0.0332851	0.091665
Traf3	802.329	0.374358	0.100043	3.74229	0.000182353	0.00138102
Cdc42bpb	2415.34	0.283649	0.0884464	3.2071	0.00134079	0.00721172
Tnfaip2	78.6474	-0.553459	0.226473	-2.41537	0.0157194	0.0520984
Gm266	19.4524	0.585472	0.260832	2.21801	0.0265539	0.0777224
Eif5	7740.64	0.197766	0.0846463	2.33639	0.0194711	0.0612461
Mark3	2461.66	0.193473	0.0565298	3.42248	0.000620519	0.00378703
Ckb	2384.33	-0.796077	0.140785	-5.65046	1.6002e-08	3.71689e-07
Trmt61a	385.673	-0.252934	0.116682	-2.16688	0.030244	0.0855713
Bag5	475.795	-0.362983	0.101836	-3.56542	0.000363273	0.002445
Apopt1	452.216	-0.237354	0.0916382	-2.59083	0.00957434	0.0354082
Zfyve21	699.528	-0.393145	0.102557	-3.83314	0.000126517	0.00101144
Aspg	278.22	-0.573368	0.131885	-4.3453	1.39087e-05	0.000155558
Inf2	682.478	0.523549	0.134479	3.89373	9.87127e-05	0.000824142
Akt1	1769.85	0.668935	0.0932975	7.1697	7.5165e-13	4.11207e-11
Zbtb42	72.9268	0.852655	0.183876	4.61459	3.93863e-06	5.14257e-05
Cep170b	2606.2	1.20674	0.127353	9.47368	2.70159e-21	4.83119e-19
Cdca4	1969.55	0.393833	0.066361	5.93435	2.95004e-09	8.00361e-08
Jag2	1262.01	1.27382	0.0973317	13.0831	4.11315e-39	4.88613e-36
Nudt14	427.779	0.423947	0.134076	3.16105	0.00157199	0.00820328
Brf1	559.072	0.766174	0.104517	7.32539	2.38199e-13	1.43532e-11
Btbd6	329.595	0.721246	0.0994556	7.2436	4.36937e-13	2.4801e-11
Pacs2	1013.08	0.855945	0.0999229	8.56197	1.10955e-17	1.37709e-15
Mta1	3446.25	0.930393	0.0768426	12.1068	9.72108e-34	7.34869e-31
Crip2	977.272	0.634388	0.101156	6.26945	3.62318e-10	1.19795e-08
4930427A07Rik	984.687	0.610553	0.0716502	8.51988	1.59725e-17	1.92492e-15
Tmem121	258.215	0.779127	0.129498	6.01386	1.81162e-09	5.15907e-08
D430020J02Rik	119.149	-0.400261	0.155418	-2.56099	0.0104375	0.0379342
Ptprn2	17.9557	0.771388	0.270424	2.90612	0.00365938	0.0164218
Cdca7l	774.177	-0.317048	0.13001	-2.43585	0.0148569	0.0498758
Dnahc11	15.8045	-0.884538	0.270862	-3.22791	0.00124699	0.00679736
Sp4	307.715	-0.28134	0.119571	-2.35536	0.0185049	0.0589344
Abcb5	9.69617	-0.93158	0.27469	-2.90677	0.00365176	0.0164009
2810429I04Rik	134.168	0.602873	0.163267	3.69599	0.00021903	0.00160612
1700024F13Rik	14.4969	0.567991	0.265125	2.09526	0.0361477	0.0974979
BC016423	2486.98	0.31641	0.107159	2.95264	0.00315074	0.014588
Net1	1325.22	0.174293	0.0668798	2.60605	0.0091592	0.0342
Akr1c14	5.56684	-0.997268	0.264745	-3.39162	0.000694814	0.00417918
Akr1e1	331.765	-0.616891	0.110618	-5.5748	2.47814e-08	5.59971e-07
Klf6	1412.31	0.512584	0.0966481	5.30497	1.1269e-07	2.20749e-06
Pfkp	3213.51	-0.747909	0.1372	-5.44653	5.1362e-08	1.09936e-06
Wdr37	741.439	-0.213696	0.0747098	-2.85902	0.00424952	0.0185837
Idi1	1284.16	-0.316274	0.0999527	-3.16385	0.00155696	0.00815297
Nid1	1805.23	-0.875187	0.126897	-6.89475	5.3959e-12	2.52077e-10
B3galnt2	667.078	-0.163452	0.0752152	-2.17347	0.0297447	0.0844988
Hecw1	3.99569	0.330734	0.244584	2.11256	0.0346386	0.0943767
Mrpl32	524.207	-0.309502	0.0958149	-3.22921	0.00124132	0.00676867
Psma2	4526.87	-0.268631	0.0812025	-3.30814	0.000939179	0.00537861
Mplkip	733.307	-0.377029	0.115107	-3.27661	0.0010506	0.00589492
Cdk13	1955.86	0.225658	0.0746475	3.02299	0.0025029	0.0120724
Pou6f2	4.83655	-0.572078	0.255595	-2.27676	0.0228006	0.0689324
Stard3nl	881.569	-0.284008	0.0914421	-3.10547	0.00189977	0.00957425
Elmo1	401.759	0.68994	0.0977572	7.05584	1.71564e-12	8.4667e-11
Trim27	2878.08	0.168173	0.0566621	2.968	0.00299746	0.0139952
Zscan12	390.38	-0.203105	0.0951129	-2.13225	0.0329864	0.0910837
Pgbd1	110.874	-0.369678	0.16287	-2.26198	0.0236989	0.0710661
Hist1h2ai	23.205	-0.590368	0.27113	-2.19636	0.0280665	0.0808972
Hist1h2ak	16.1772	-0.722504	0.275687	-2.66382	0.00772588	0.0299928
Hist1h2ah	16.2161	-0.84488	0.27435	-3.141	0.0016837	0.00869614
Hist1h2bk	28.4955	-0.545672	0.25229	-2.20733	0.0272909	0.0793765
Hist1h4i	164.485	-0.774026	0.15739	-4.91345	8.94867e-07	1.37929e-05
Hist1h2bj	33.2939	-0.662342	0.253114	-2.66395	0.0077228	0.0299928
Hist1h2ae	48.8329	-0.562889	0.226258	-2.49531	0.0125848	0.043924
Hist1h2ad	7.85904	-0.596211	0.271939	-2.24408	0.0248273	0.0737987
Hist1h1c	125.361	-0.427038	0.17052	-2.50694	0.0121781	0.0428372
Hist1h3c	66.2915	-0.485404	0.207792	-2.34687	0.018932	0.0599973
Hist1h4b	27.8104	-0.620738	0.268663	-2.48611	0.0129149	0.0448223
Lrrc16a	807.936	0.448195	0.0997326	4.49496	6.95845e-06	8.49054e-05
Gmnn	2165.12	-0.564987	0.0927612	-6.09046	1.12589e-09	3.33349e-08
Aldh5a1	292.824	0.457055	0.110807	4.12712	3.6733e-05	0.000356006
Nrsn1	54.2308	1.07796	0.214966	5.02844	4.94483e-07	8.07041e-06
Sox4	949.177	0.272025	0.0909706	2.98997	0.00279003	0.0132046
E2f3	1153.13	0.195196	0.0841643	2.3192	0.0203841	0.0632124
Uqcrfs1	2562.73	-0.20919	0.0651969	-3.20834	0.00133503	0.0071924
Irf4	6.4164	0.596367	0.25397	2.52506	0.0115678	0.0411603
Hus1b	18.7099	-1.23844	0.259149	-4.55844	5.15353e-06	6.52767e-05
Foxq1	90.2826	0.605955	0.234946	2.56329	0.0103685	0.0377243
Gmds	214.195	0.297914	0.123318	2.41707	0.0156459	0.0519583
Serpinb1a	35.4198	-2.04264	0.250366	-7.50956	5.93268e-14	3.9625e-12
Serpinb6b	8.09288	-1.52268	0.270272	-4.61646	3.90333e-06	5.1075e-05
Serpinb9	154.474	-2.0254	0.266993	-7.64352	2.11369e-14	1.49586e-12
Serpinb9b	129.482	-0.825684	0.209444	-3.93163	8.43722e-05	0.000722924
Serpinb6c	135.422	-1.37484	0.155313	-8.73493	2.43808e-18	3.32358e-16
Serpinb6a	1411.5	-0.50915	0.0946182	-5.38165	7.38076e-08	1.51543e-06
Nqo2	544.152	-0.320238	0.10276	-3.11481	0.00184061	0.00934123
Ripk1	320.418	-0.361472	0.116375	-3.10815	0.00188265	0.0095103
Bphl	156.445	-0.35579	0.159463	-2.22937	0.0257892	0.0759249
Tubb2a	490.824	-0.932933	0.114237	-8.16133	3.3135e-16	3.09589e-14
Tubb2b	4208.37	-1.05541	0.1098	-9.6084	7.36883e-22	1.37698e-19
Psmg4	396.127	-0.477038	0.126791	-3.76334	0.000167662	0.00128556
Pxdc1	112.998	-1.05935	0.194667	-5.46384	4.65946e-08	1.00769e-06
Eci2	663.131	-0.337777	0.105495	-3.20158	0.00136678	0.00733383
Cdyl	1578.13	0.336721	0.0893848	3.76742	0.000164945	0.00126932
Fars2	292.576	-0.371813	0.116989	-3.17299	0.00150878	0.00793063
Nrn1	7.76382	0.605492	0.270152	2.62931	0.00855576	0.0324891
Ssr1	3726.02	0.137304	0.0505388	2.71683	0.00659096	0.0265025
Bmp6	111.447	0.849855	0.210871	4.02796	5.62637e-05	0.000511044
Slc35b3	122.924	-0.460626	0.160256	-2.87008	0.00410365	0.018055
Tmem14c	1029.51	-0.509119	0.0887409	-5.73616	9.68445e-09	2.36856e-07
Mak	61.9391	-0.407693	0.194075	-2.10158	0.0355905	0.0962917
Tbc1d7	280.554	-0.355561	0.0990888	-3.57906	0.000344829	0.00233599
Ccdc90a	189.08	-0.303236	0.128816	-2.35157	0.0186943	0.059401
Cd83	9.12357	0.929908	0.272088	3.58281	0.000339921	0.0023107
Jarid2	7419.93	0.394299	0.12933	3.0483	0.00230141	0.0112309
Mylip	161.403	-0.810366	0.144852	-5.58669	2.31439e-08	5.24396e-07
Kif13a	1726.56	0.2539	0.0799339	3.17641	0.0014911	0.00785261
Tpmt	220.382	-0.327204	0.124388	-2.62446	0.00867868	0.0328707
Id4	62.6294	-0.663211	0.204639	-3.22514	0.00125913	0.00685452
Ptpdc1	189.225	0.509646	0.156441	3.26321	0.00110156	0.00613942
Barx1	66.6232	1.36233	0.224135	6.10187	1.04838e-09	3.13589e-08
Fam120a	3561.66	0.227859	0.0732236	3.11181	0.00185943	0.00941087
Fam120aos	143.588	-0.377779	0.142575	-2.6403	0.00828328	0.0317272
Wnk2	220.179	0.620616	0.163108	3.81588	0.0001357	0.00107776
Ninj1	403.853	-0.434444	0.14219	-3.05502	0.00225044	0.0110274
1110007C09Rik	263.249	-0.479647	0.143001	-3.35803	0.000785008	0.00463289
Cenpp	495.488	-0.278725	0.106819	-2.60923	0.00907461	0.0339833
Spin1	2709.83	0.157667	0.053332	2.95623	0.00311424	0.0144391
S1pr3	59.9172	0.565538	0.230189	2.50408	0.0122772	0.0431037
Cks2	2379.85	-0.324671	0.112077	-2.89728	0.00376408	0.0167987
4921525O09Rik	2.81685	-0.458876	0.229128	-2.91328	0.00357649	0.0161413
Syk	843.737	0.262064	0.117816	2.22404	0.0261457	0.0767571
Auh	270.952	-0.465327	0.135365	-3.43987	0.000582003	0.00358977
Sptlc1	742.92	-0.30437	0.0779789	-3.90432	9.44921e-05	0.000795293
4833439L19Rik	1866.79	0.180956	0.07645	2.36698	0.0179341	0.0576685
Higd2a	551.445	-0.357367	0.111589	-3.20125	0.00136834	0.00733383
Cltb	525.925	-0.432535	0.10557	-4.09514	4.21904e-05	0.000400496
Rnf44	3548.61	0.246629	0.0787741	3.13089	0.00174277	0.00891267
Gprin1	44.1042	1.03958	0.237557	4.40536	1.05606e-05	0.00012163
Unc5a	63.5544	-0.621535	0.231327	-2.70816	0.00676569	0.0270481
Uimc1	833.462	-0.198132	0.0748487	-2.64699	0.00812117	0.0312574
Nsd1	6184.83	0.41674	0.102302	4.0738	4.62527e-05	0.000432151
Prelid1	4244.79	-0.254294	0.0715186	-3.55559	0.000377135	0.00252074
Grk6	2896.44	0.147992	0.0674602	2.19376	0.0282524	0.0813481
Prr7	214.107	0.497294	0.150503	3.3065	0.0009447	0.00540465
Pdlim7	1940.21	0.629395	0.0939862	6.69869	2.10291e-11	8.83168e-10
Fam193b	1294.89	0.298369	0.0978176	3.04996	0.00228871	0.011182
B4galt7	214.421	-0.299596	0.127719	-2.3462	0.018966	0.0600232
Caml	331.505	-0.198243	0.0951937	-2.08317	0.0372353	0.0995116
B230219D22Rik	2115.3	0.214061	0.0808397	2.64783	0.00810111	0.0311874
H2afy	2351.48	-0.252647	0.100859	-2.50424	0.0122715	0.0430926
Cxcl14	48.4888	-0.561281	0.205528	-2.73549	0.00622866	0.0252902
Tgfbi	68.8404	-0.595538	0.211848	-2.78213	0.0054004	0.0226004
Idnk	224.734	-0.709656	0.181946	-3.90959	9.24538e-05	0.000781698
Ubqln1	5123.61	0.251992	0.0703106	3.58391	0.000338492	0.00230527
Agtpbp1	496.33	-0.237973	0.1025	-2.32078	0.0202987	0.0629944
Naa35	1706.71	-0.198812	0.0640113	-3.10578	0.00189777	0.00956709
Golm1	2720.05	-0.237169	0.0645568	-3.67334	0.0002394	0.00172881
Spata31d1b	41.7832	-0.716935	0.225813	-3.1182	0.00181961	0.00924593
Isca1	1081.25	-0.445069	0.0742517	-5.99372	2.05096e-09	5.72309e-08
Dapk1	1306.71	-0.254125	0.103315	-2.45946	0.0139147	0.0474113
BC052688	181.631	-1.10802	0.161225	-6.85571	7.09571e-12	3.25991e-10
6720489N17Rik	150.72	-0.424476	0.146095	-2.91387	0.00356975	0.0161153
Ptch1	1003.05	0.855594	0.109178	7.83665	4.62719e-15	3.56272e-13
Zfp367	677.546	-0.218691	0.0998139	-2.19014	0.0285138	0.0818878
Ctsl	4805.21	0.281527	0.0766701	3.67192	0.000240733	0.00173693
Hiatl1	1341.09	-0.251644	0.0751835	-3.3471	0.000816611	0.00477829
Gm10324	215.639	-0.711451	0.182631	-3.89794	9.70143e-05	0.000812409
2410141K09Rik	233.683	-0.443197	0.144346	-3.07061	0.00213625	0.0105456
Uqcrb	1959.45	-0.242688	0.112298	-2.16131	0.0306718	0.0863848
Mterfd1	469.265	-0.265485	0.124001	-2.13917	0.0324216	0.0899723
Ptdss1	701.725	-0.25733	0.0706986	-3.63803	0.000274736	0.00194597
Zfp708	114.418	-0.345095	0.145701	-2.36017	0.0182667	0.0584219
Zfp458	22.3252	-0.596614	0.259915	-2.30895	0.0209461	0.0644981
Zfp595	74.2203	-0.440848	0.190973	-2.28845	0.0221112	0.0672514
Zfp459	372.142	-0.900297	0.113612	-7.9079	2.61776e-15	2.17206e-13
Zfp874a	343.255	-0.24515	0.110492	-2.21696	0.0266256	0.0778508
Zfp85-rs1	92.1113	-0.542319	0.183086	-2.94786	0.00319982	0.0147577
Adcy2	51.0936	0.575534	0.225285	2.59229	0.00953384	0.035282
Papd7	814.542	0.280991	0.0884918	3.17529	0.00149685	0.00787787
Med10	720.752	-0.331634	0.0880076	-3.76954	0.000163551	0.00125985
Irx1	10.7131	0.72419	0.275772	2.77607	0.00550204	0.0229105
Irx4	19.3468	0.866804	0.266336	3.40034	0.000673032	0.00406603
Mrpl36	761.431	-0.540929	0.117881	-4.58567	4.52543e-06	5.79182e-05
D630045M09Rik	348.95	-0.971979	0.144081	-6.73963	1.58793e-11	6.80641e-10
Tert	318.66	0.420901	0.114589	3.6715	0.000241128	0.00173903
Slc12a7	1469.32	-0.23498	0.105384	-2.22884	0.0258248	0.0759895
Nkd2	125.318	0.860875	0.158154	5.43542	5.46668e-08	1.16113e-06
Ahrr	27.2895	0.96671	0.253766	3.82349	0.000131574	0.001049
Pdcd6	1337.39	-0.264221	0.0796138	-3.31901	0.000903373	0.00519502
Zfp825	282.177	-0.417785	0.118421	-3.52504	0.000423425	0.00277025
Erap1	418.033	-1.21175	0.234487	-5.23366	1.66188e-07	3.10897e-06
Cast	841.416	-0.240623	0.0927093	-2.5957	0.00943975	0.0350039
Pcsk1	37.8075	0.794931	0.228816	3.50401	0.000458304	0.00294629
Mir682	192.847	-0.481825	0.195466	-2.46699	0.0136255	0.0466457
Ell2	1642	-0.19868	0.081715	-2.43058	0.0150748	0.0504749
Glrx	119.211	-1.22273	0.205955	-5.94912	2.69585e-09	7.37412e-08
A830082K12Rik	2.36916	-0.671109	0.22031	-3.3282	0.000874103	0.0050494
Arrdc3	2411.45	0.217588	0.0909721	2.39185	0.0167639	0.0548496
Polr3g	2529.71	-0.261565	0.0807113	-3.24018	0.00119454	0.00656305
Cetn3	1662.26	-0.444347	0.0822353	-5.40298	6.55428e-08	1.36597e-06
Mef2c	12.5775	0.650316	0.275404	2.41662	0.0156654	0.0520024
Ccnh	971.892	-0.285292	0.0846188	-3.37115	0.000748549	0.00445407
Vcan	769.408	-0.84525	0.149881	-5.62892	1.8134e-08	4.17711e-07
Tmem167	1480.87	-0.345726	0.0743004	-4.65304	3.27074e-06	4.35165e-05
Rasgrf2	5.94593	0.55244	0.257952	2.27492	0.022911	0.0692157
Dhfr	1442.8	-0.260807	0.0792675	-3.29028	0.00100089	0.00567339
Thbs4	38.8772	1.65367	0.243616	6.59191	4.34206e-11	1.71935e-09
Mtx3	429.6	0.604484	0.123864	4.88204	1.04994e-06	1.57312e-05
Jmy	638.511	0.349728	0.109359	3.19677	0.00138976	0.00742351
Bhmt	7.02273	-0.993656	0.269263	-3.11428	0.00184392	0.00935515
Bhmt2	6.39261	-0.735765	0.258049	-2.35885	0.0183316	0.0585731
Dmgdh	9.7151	-1.44906	0.272859	-4.26222	2.02409e-05	0.00021346
Arsb	37.8958	0.513472	0.235926	2.20834	0.0272207	0.0792278
Lhfpl2	158.397	0.461721	0.163679	2.8228	0.00476063	0.0204004
Ap3b1	2221.51	-0.163039	0.0735858	-2.21537	0.026735	0.0780736
Wdr41	460.501	0.209509	0.0854252	2.4525	0.0141868	0.0481412
Zbed3	345.813	0.301913	0.0908482	3.32216	0.000893241	0.00514565
Aggf1	2443.05	0.180297	0.0691596	2.60696	0.00913494	0.0341477
Crhbp	8.16752	0.8103	0.274397	2.87822	0.00399927	0.0176658
F2r	1228.44	0.396171	0.0967563	4.0943	4.23447e-05	0.000401731
Iqgap2	1062.81	0.627199	0.086503	7.25026	4.15969e-13	2.39376e-11
Polk	606.715	0.395053	0.11487	3.43892	0.000584047	0.00359751
Col4a3bp	1334.39	0.308272	0.0690393	4.46516	8.0009e-06	9.60051e-05
Gcnt4	33.622	-0.574198	0.25653	-2.2672	0.023378	0.0703004
Fam169a	5592.64	0.603817	0.136868	4.41288	1.02004e-05	0.000118053
Nsa2	3380.14	-0.214626	0.0712476	-3.01244	0.00259154	0.0124387
Hexb	919.477	-0.590837	0.11403	-5.18075	2.2099e-07	4.02111e-06
Enc1	4501.82	0.553365	0.116034	4.76999	1.84238e-06	2.59667e-05
Ankra2	480.137	-0.272072	0.104458	-2.60442	0.00920306	0.0343252
Btf3	12911.7	-0.285893	0.0796993	-3.58713	0.000334341	0.00228448
Map1b	2442.76	0.733344	0.127296	5.7605	8.38658e-09	2.07865e-07
Bdp1	1919.22	0.316562	0.0999217	3.1678	0.00153596	0.00805311
Ocln	336.029	0.35102	0.114942	3.05325	0.00226377	0.0110895
Marveld2	264.338	0.635189	0.153396	4.14562	3.38898e-05	0.000331874
Taf9	3049.04	-0.221466	0.0785768	-2.81833	0.00482745	0.0206442
Ccdc125	150.755	0.363586	0.139858	2.59549	0.00944565	0.035018
Cdk7	1769.43	-0.176272	0.0762281	-2.31227	0.020763	0.0641093
Mrps36	334.283	-0.285927	0.122943	-2.32403	0.0201237	0.0625669
Slc30a5	1296.98	0.162396	0.0665964	2.43854	0.0147468	0.0495765
Mast4	313.691	0.308878	0.137178	2.25151	0.0243534	0.0726105
Srek1	1501.45	0.331785	0.0857347	3.86968	0.000108979	0.000895029
Erbb2ip	854.04	0.328474	0.0970873	3.3827	0.000717763	0.00430012
Sgtb	188.367	-0.296072	0.126834	-2.33358	0.0196176	0.0615469
Trim23	901.19	-0.267112	0.0908034	-2.93983	0.00328392	0.0150703
Adamts6	21.0272	-0.573782	0.267372	-2.3297	0.0198223	0.0620369
Rgs7bp	7.85365	0.624168	0.27336	2.38946	0.016873	0.0550368
Zswim6	579.63	0.546511	0.11774	4.64286	3.43621e-06	4.54635e-05
Elovl7	166.072	-0.616452	0.145518	-4.21502	2.49758e-05	0.000256244
Pde4d	330.815	-0.379447	0.110551	-3.42795	0.000608147	0.00372115
Plk2	1129.79	0.745482	0.182346	4.10043	4.1238e-05	0.000393347
Map3k1	1087.59	0.35429	0.147894	2.39554	0.0165959	0.0544069
Il6st	1748.22	0.277965	0.0808497	3.43794	0.000586147	0.00360778
Ddx4	995.45	0.610082	0.11456	5.32677	9.99721e-08	1.98642e-06
Ppap2a	404.177	-0.447993	0.124274	-3.60339	0.000314091	0.00217105
Skiv2l2	5601.25	0.164025	0.0755437	2.17124	0.0299132	0.0848375
Dhx29	2068.59	0.166162	0.0675265	2.46068	0.0138674	0.0472889
Ccno	72.6419	1.05497	0.213828	5.00923	5.46481e-07	8.83238e-06
Mcin	2.7834	0.564005	0.220044	3.26493	0.00109491	0.00610644
Snx18	1818.64	0.328036	0.0702827	4.66735	3.05109e-06	4.08886e-05
Arl15	1038.69	-0.311114	0.0840825	-3.69734	0.000217871	0.00159974
Ndufs4	1190.38	-0.198229	0.0905468	-2.18922	0.0285809	0.0820383
Emb	5593.05	0.370055	0.0916183	4.0396	5.35419e-05	0.000488993
Hcn1	15.7498	1.00685	0.275142	3.82651	0.000129972	0.00103672
Nnt	820.247	0.326546	0.0980082	3.33186	0.000862674	0.00500188
Gm7120	67.6759	0.687985	0.190144	3.6077	0.000308927	0.00214431
Ccl28	9.92268	0.79546	0.274784	2.95218	0.00315541	0.0146055
Tcstv1	28.1255	-1.00489	0.268855	-3.66747	0.000244962	0.00176133
B020031M17Rik	16.9354	-0.645176	0.274777	-2.24288	0.0249049	0.0739762
AF067061	20.0047	-1.02047	0.274122	-3.67894	0.000234205	0.00169754
BC147527	17.5401	-0.791551	0.275729	-2.72576	0.00641541	0.0259031
Gm5796	23.0758	0.943431	0.255269	3.71667	0.000201864	0.0015015
Gm3696	37.3025	0.495225	0.230793	2.14357	0.0320675	0.0892875
Gm3558	67.3777	0.551095	0.190116	2.91424	0.00356551	0.0161004
Flnb	11842.3	0.395239	0.102599	3.85245	0.000116943	0.000948722
Abhd6	184.237	-0.697827	0.145229	-4.79326	1.6409e-06	2.33845e-05
Rpp14	912.535	-0.18134	0.0757362	-2.39292	0.0167151	0.0547114
Fam107a	12.8351	-0.555828	0.273544	-2.11449	0.0344738	0.0941315
4930452B06Rik	280.098	-0.295079	0.127278	-2.31581	0.0205687	0.0636307
Ptprg	927.668	0.496148	0.13441	3.69127	0.000223137	0.00162977
Thoc7	1074.3	-0.220385	0.083072	-2.6523	0.00799444	0.0308267
Psmd6	3231.6	-0.211223	0.0761514	-2.77371	0.00554213	0.0230459
Slc4a7	2063.36	0.552952	0.0831411	6.65013	2.92844e-11	1.20254e-09
Oxsm	161.426	-0.302461	0.138151	-2.17917	0.0293193	0.0835948
Nr1d2	580.723	-0.192492	0.0832194	-2.31204	0.0207753	0.0641145
Rpl15	14165.3	-0.386691	0.0835756	-4.62674	3.71458e-06	4.88744e-05
Nudt13	107.561	-0.334145	0.147913	-2.2544	0.024171	0.072235
Mrps16	773.195	-0.364495	0.116704	-3.12303	0.00178998	0.00911489
Anxa7	2453.48	-0.443661	0.0738243	-6.00953	1.86057e-09	5.2804e-08
Ppp3cb	1861.07	0.136464	0.0639697	2.13312	0.0329149	0.0909769
Synpo2l	124.368	0.487882	0.200134	2.47289	0.0134024	0.0460243
Fut11	201.474	-0.472047	0.13251	-3.56031	0.000370417	0.00248103
Zswim8	744.368	0.314354	0.120635	2.60634	0.0091516	0.0341793
Ndst2	232.243	0.305041	0.123449	2.4708	0.0134812	0.0462568
Plau	56.7556	0.730163	0.25372	3.05933	0.00221833	0.0108925
Adk	3018.15	0.313752	0.103228	3.03907	0.00237308	0.0115164
Vdac2	5796.15	-0.193104	0.0667587	-2.89246	0.00382235	0.0170063
Kcnma1	14.3344	0.632409	0.274332	2.43522	0.0148826	0.0499419
Rps24	16489.9	-0.239624	0.0891328	-2.68832	0.00718131	0.0283284
Anxa11	1791.24	0.759639	0.0988987	7.68177	1.56902e-14	1.12476e-12
Slmap	1548.48	0.23237	0.0736927	3.15319	0.00161498	0.00840651
Dennd6a	1137.62	0.183882	0.0687031	2.67646	0.00744038	0.0291087
Asb14	13.0475	0.661949	0.271479	2.41917	0.0155558	0.0517624
Hesx1	24.2711	-0.5821	0.256939	-2.12451	0.0336275	0.0924242
Arhgef3	503.755	0.567421	0.107717	5.27067	1.35924e-07	2.60132e-06
Erc2	113.056	-0.606091	0.15189	-3.98414	6.77238e-05	0.000600061
Chdh	11.1837	0.538584	0.272745	2.41147	0.0158884	0.0525433
Dcp1a	1151.52	0.249093	0.0983821	2.53171	0.0113508	0.0405783
Nek4	441.571	-0.189295	0.0892834	-2.11771	0.0341993	0.0935937
Spcs1	718.588	-0.479743	0.10563	-4.54175	5.57894e-06	6.99723e-05
Glt8d1	268.448	-0.292929	0.110854	-2.64223	0.0082361	0.0315828
Pbrm1	2660.13	0.392075	0.0814431	4.81377	1.48112e-06	2.14196e-05
Nt5dc2	3798.02	0.26031	0.0574697	4.52952	5.91169e-06	7.35358e-05
Nisch	7678.37	0.398088	0.0727493	5.47199	4.45007e-08	9.64917e-07
Bap1	2626.34	0.193771	0.050923	3.80519	0.000141697	0.00111897
Dnahc1	72.3589	0.945171	0.180477	5.20589	1.93065e-07	3.56367e-06
Sh3bp5	132.734	1.01876	0.156237	6.52062	7.00167e-11	2.6525e-09
Hacl1	172.839	-0.564827	0.15594	-3.63057	0.0002828	0.00199459
Dph3	738.666	-0.246967	0.106079	-2.32801	0.0199114	0.0622223
Ncoa4	1857.89	-0.300206	0.0797193	-3.76616	0.000165779	0.00127313
Ogdhl	2336.92	0.258724	0.0774445	3.34078	0.000835441	0.00487969
Chat	2.06571	0.492408	0.199114	2.44178	0.014615	0.0492329
Ptpn20	10.5081	0.922275	0.275294	3.53794	0.000403267	0.00266352
Syt15	4.90099	0.513966	0.248413	2.52085	0.0117072	0.0415499
Fam35a	577.375	0.269677	0.114769	2.34935	0.018806	0.059699
Glud1	10831.7	0.590053	0.0888132	6.64439	3.04468e-11	1.24413e-09
Fam25c	119.815	-0.782985	0.233831	-3.31014	0.000932502	0.00534589
Cdhr1	61.6656	-0.993027	0.215891	-4.62112	3.81678e-06	4.99818e-05
Sh2d4b	38.6292	-1.60072	0.250952	-6.0338	1.60144e-09	4.62389e-08
Tspan14	964.328	-0.46403	0.0892406	-5.19937	1.99963e-07	3.67875e-06
Mat1a	4.95212	-0.456809	0.248057	-2.09079	0.0365472	0.0983203
Txndc16	196.234	-0.404077	0.185349	-2.17788	0.0294152	0.0837882
Psmc6	4603.95	-0.261149	0.0788156	-3.3131	0.00092269	0.00529329
Gnpnat1	1209.48	-0.34236	0.112279	-3.0483	0.00230141	0.0112309
Fermt2	2710.97	-0.351322	0.0583535	-6.02007	1.74339e-09	4.98183e-08
Ddhd1	424.525	0.316762	0.117817	2.68878	0.00717137	0.028316
Bmp4	271.645	-0.731108	0.186442	-3.90679	9.35309e-05	0.000788
Mapk1ip1l	3787.72	0.26904	0.0822629	3.27041	0.00107393	0.00600152
Lgals3	140.044	-0.878456	0.229301	-3.84439	0.000120853	0.000976563
Fbxo34	945.131	0.277788	0.0635358	4.37204	1.23093e-05	0.000139357
Atg14	751.465	-0.469925	0.0882106	-5.32422	1.01388e-07	2.00735e-06
6720456H20Rik	183.73	-0.285775	0.124036	-2.31187	0.0207851	0.0641314
Otx2	437.752	-0.489858	0.16647	-2.9568	0.0031085	0.0144164
Naa30	1293.15	0.245654	0.0769757	3.19131	0.00141627	0.00753488
Ttc5	1310.64	-0.247375	0.0773659	-3.19834	0.0013822	0.00738908
Ccnb1ip1	236.177	-0.463362	0.110124	-4.19318	2.75074e-05	0.00027827
Osgep	1329.62	-0.383057	0.0778233	-4.92166	8.58122e-07	1.32881e-05
Pnp2	158.334	-0.488975	0.146177	-3.33382	0.000856608	0.00497599
Rnase1	1.81266	-0.458403	0.199228	-2.23684	0.0252968	0.0748331
Ndrg2	566.939	-0.497341	0.209996	-2.36091	0.0182303	0.058384
Zfp219	2250.28	0.224646	0.058356	3.84955	0.000118333	0.000958593
Chd8	3687.96	0.300986	0.0849546	3.54291	0.000395744	0.0026232
Rab2b	253.843	-0.397541	0.117712	-3.37643	0.000734338	0.00438048
Dad1	990.468	-0.453568	0.0806153	-5.62572	1.84731e-08	4.24931e-07
Mrpl52	664.169	-0.490178	0.113589	-4.31346	1.60719e-05	0.000175159
Ajuba	4652.13	0.495064	0.0849804	5.82599	5.6775e-09	1.44156e-07
Cdh24	235.779	0.607061	0.137487	4.42342	9.71521e-06	0.000113385
Acin1	5233.77	0.194502	0.0672575	2.89189	0.00382929	0.0170326
4930579G18Rik	232.425	0.376863	0.152035	2.47886	0.0131802	0.0454867
Bcl2l2	480.513	0.263546	0.120845	2.18092	0.0291891	0.0832952
Efs	982.747	0.348137	0.0920458	3.78253	0.000155239	0.00120701
Myh6	170.364	1.03556	0.170505	6.09334	1.10576e-09	3.28391e-08
Ngdn	1176.18	-0.312698	0.0934194	-3.34693	0.000817116	0.00477829
Ap1g2	227.567	-0.334018	0.110922	-3.00401	0.00266442	0.0127005
Jph4	176.345	0.804419	0.148857	5.40043	6.6482e-08	1.38208e-06
Dhrs4	459.71	-0.274216	0.10304	-2.66209	0.00776577	0.0300985
Lrrc16b	65.3036	-0.654552	0.211271	-3.07544	0.00210189	0.0104037
Pck2	1046.57	-0.501464	0.096464	-5.19452	2.05248e-07	3.75933e-06
Dcaf11	867.286	-0.276623	0.0749004	-3.69157	0.000222874	0.00162928
Psme1	1266.38	-0.713583	0.129951	-5.49193	3.97567e-08	8.75753e-07
Psme2	1372.35	-1.11535	0.192429	-5.82615	5.67221e-09	1.44156e-07
Irf9	200.53	-0.278042	0.126512	-2.18855	0.0286297	0.0821357
Rec8	314.339	1.08011	0.145828	7.3993	1.36909e-13	8.5922e-12
Mdp1	665.417	-0.229554	0.0868695	-2.64159	0.00825176	0.0316283
Nedd8	2297.37	-0.28028	0.0946103	-2.96253	0.00305118	0.0141902
Gmpr2	675.417	-0.186503	0.0744505	-2.50425	0.012271	0.0430926
Dhrs1	491.398	-0.252454	0.11418	-2.20972	0.0271244	0.0790027
Ltb4r2	25.463	1.09006	0.267426	4.00128	6.30001e-05	0.000562704
Ltb4r1	15.9225	0.674435	0.269422	2.5132	0.011964	0.042227
Nfatc4	896.077	0.494744	0.189414	2.61191	0.00900377	0.033756
Sdr39u1	359.431	-0.342267	0.164173	-2.08585	0.0369918	0.0990517
Atp12a	29.8618	-0.751957	0.246241	-3.00244	0.00267824	0.0127554
Cenpj	433.811	-0.338212	0.0974802	-3.46819	0.000523969	0.00329332
Gja3	12.3155	0.572995	0.275393	2.16547	0.0303514	0.0858314
Sap18	164.269	-0.318617	0.143184	-2.22469	0.0261022	0.0766969
Rcbtb1	2063.64	0.261244	0.0733156	3.56305	0.000366577	0.00246149
Phf11d	536.294	-1.28264	0.121808	-10.5074	7.98938e-26	2.46058e-23
Cab39l	791.732	-0.364164	0.0816457	-4.45998	8.19681e-06	9.77213e-05
Shisa2	129.02	-0.656054	0.155222	-4.22258	2.41526e-05	0.000249337
Atp8a2	25.2693	0.602968	0.265339	2.42749	0.0152038	0.0508147
Spata13	914.542	0.21969	0.0956908	2.29599	0.0216765	0.0662323
Mipep	820.413	-0.265724	0.0815799	-3.25603	0.00112984	0.00626147
Rnaseh2b	968.347	-0.517954	0.0897101	-5.77348	7.76498e-09	1.93612e-07
Ctsb	2237.56	-0.386328	0.0942027	-4.10038	4.12481e-05	0.000393347
Fdft1	2815.42	-0.389195	0.10665	-3.64959	0.000262659	0.00187239
Gata4	303.708	0.738081	0.264208	2.77835	0.00546357	0.0228017
Tdh	4300.44	-0.953482	0.129583	-7.34421	2.06972e-13	1.25169e-11
Msra	108.973	-0.540911	0.164477	-3.28627	0.00101525	0.00573332
Extl3	1393.51	0.288159	0.0847621	3.39969	0.000674629	0.00407251
Fzd3	482.7	0.53041	0.104893	5.05545	4.29369e-07	7.16952e-06
Zfp395	651.654	0.344614	0.110021	3.13162	0.00173846	0.00890277
Nuggc	52.8185	0.730357	0.217721	3.35734	0.000786965	0.00463819
Scara5	24.9967	0.744418	0.254059	2.98954	0.002794	0.0132196
Pbk	790.684	-0.18883	0.0808245	-2.3358	0.0195016	0.061287
Esco2	3510.15	-0.284481	0.0859423	-3.30983	0.000933527	0.00534993
Scara3	45.5194	1.7536	0.243722	7.02316	2.169e-12	1.05785e-10
Clu	1222.93	0.935446	0.0852141	10.9791	4.81749e-28	1.95414e-25
Gulo	99.9234	-0.497958	0.182949	-2.74906	0.00597672	0.0245066
Ephx2	310.8	-0.951663	0.242469	-3.87939	0.00010472	0.000866898
Ptk2b	342.476	0.452612	0.124756	3.63189	0.000281355	0.00198693
Stmn4	14.6993	0.435391	0.276015	2.18564	0.0288423	0.082554
Bnip3l	3398.91	-0.293696	0.135781	-2.16318	0.0305271	0.0861525
Ppp2r2a	2593.77	0.217995	0.0602458	3.61843	0.000296396	0.00206942
Ebf2	9.84425	0.628568	0.274813	2.58459	0.00974956	0.0359284
Kctd9	523.088	0.32716	0.0826455	3.95884	7.53161e-05	0.00065856
Dock5	1862.77	0.229113	0.107745	2.12666	0.0334484	0.0920253
Nefm	65.7117	-0.52117	0.229804	-2.29548	0.0217057	0.0662727
Nkx3-1	60.5294	0.577759	0.194671	2.98033	0.00287941	0.0135543
Loxl2	1083.48	-0.373736	0.145325	-2.57174	0.0101188	0.0369453
Tnfrsf10b	857.994	0.338277	0.0933042	3.62577	0.000288101	0.00202596
Bin3	342.173	-0.263592	0.109647	-2.40915	0.0159899	0.0527843
9930012K11Rik	106.798	-0.576477	0.163858	-3.51233	0.00044419	0.00287445
Slc39a14	1236.68	0.364527	0.172107	2.11728	0.034236	0.0936638
Polr3d	843.289	0.189332	0.0876132	2.16098	0.0306966	0.0864254
Hr	67.7848	-0.552522	0.210723	-2.60279	0.00924694	0.0344348
Xpo7	3599.72	-0.368148	0.0785828	-4.68562	2.79109e-06	3.77387e-05
Dok2	714.465	0.636752	0.206686	3.10948	0.00187418	0.00947403
Fndc3a	1557.59	0.273579	0.0790251	3.46177	0.000536644	0.0033565
Rb1	390.443	0.327024	0.11107	2.94477	0.00323194	0.0148936
Lpar6	579.091	-0.485251	0.209596	-2.31323	0.0207099	0.0639842
Itm2b	1359.92	-0.311677	0.079557	-3.91802	8.92788e-05	0.000759098
Med4	1034.34	-0.165157	0.0792269	-2.08464	0.0371018	0.0992504
Sucla2	2132.82	-0.189583	0.0696006	-2.7235	0.00645941	0.026068
Gm4285	26.584	-0.747787	0.257976	-2.89724	0.00376458	0.0167987
1200011I18Rik	1091.15	-0.263209	0.0682969	-3.85297	0.000116694	0.000947161
Tsc22d1	5025.49	-0.298288	0.0759429	-3.92741	8.58643e-05	0.000734573
4930444M15Rik	104.522	-0.586742	0.187036	-3.10728	0.00188821	0.00952737
1700108F19Rik	8.54166	-1.0901	0.273391	-3.73331	0.000188977	0.00142019
Lacc1	175.543	0.461627	0.144112	3.20663	0.00134299	0.00721889
Dgkh	304.718	0.315362	0.146715	2.14751	0.0317523	0.0886617
Vwa8	637.905	0.230067	0.0877427	2.62201	0.00874121	0.0330699
Rgcc	32.6987	-0.803153	0.264919	-2.99103	0.00278038	0.0131777
Mtrf1	296.531	-0.286189	0.100783	-2.8332	0.00460851	0.0198457
Sugt1	3116.38	-0.203849	0.0785986	-2.59357	0.0094984	0.0351665
Pcdh9	2.52628	0.255845	0.21702	2.13688	0.0326075	0.0903977
Mzt1	1211.57	-0.180466	0.0827238	-2.18162	0.0291375	0.0832194
Dis3	2996.02	0.175424	0.077259	2.27058	0.0231722	0.069802
Pibf1	411.204	-0.250943	0.110057	-2.27854	0.0226945	0.0686964
Klf12	159.307	0.692989	0.181072	3.81928	0.00013384	0.00106553
Tbc1d4	148.963	0.976433	0.159509	6.10828	1.00708e-09	3.02432e-08
Commd6	373.021	-0.405614	0.104354	-3.88666	0.000101634	0.000844296
Uchl3	1633.47	-0.196049	0.087196	-2.24845	0.0245477	0.073098
Lmo7	339.243	-0.303236	0.118019	-2.5747	0.0100328	0.0367201
Kctd12	181.45	1.10843	0.141181	7.84449	4.34716e-15	3.3784e-13
Mycbp2	1969.66	0.416403	0.121745	3.42126	0.000623307	0.00379994
Slain1	246.995	0.398104	0.113667	3.50357	0.000459067	0.00295005
Pou4f1	114.587	0.645773	0.19381	3.3318	0.00086287	0.00500188
Gm17066	842.348	0.252612	0.0908341	2.78084	0.00542187	0.0226788
Rbm26	2088.75	0.284354	0.0971507	2.92674	0.00342535	0.0156079
Spry2	1618.09	0.439013	0.146797	2.99013	0.00278858	0.0132015
Slitrk5	67.9224	0.535227	0.221909	2.41275	0.0158326	0.0524109
Mir17hg	1695.66	0.79708	0.184297	4.32045	1.55711e-05	0.000170483
Gpc5	5.58211	0.670523	0.269835	2.26276	0.0236503	0.0709595
Tgds	501.648	-0.266961	0.0854799	-3.12346	0.00178736	0.00910429
Gpr180	365.843	-0.632714	0.107417	-5.88493	3.98219e-09	1.05291e-07
Sox21	104.077	0.657099	0.179255	3.66211	0.000250149	0.00179475
Abcc4	2152.2	0.826257	0.170846	4.83595	1.32513e-06	1.95202e-05
Uggt2	198.652	0.313212	0.139016	2.25359	0.0242219	0.0723466
Hs6st3	6.15051	0.623788	0.272175	2.21538	0.0267337	0.0780736
Mbnl2	1012.6	0.30893	0.119864	2.5781	0.00993441	0.0364401
Rap2a	473.558	0.198927	0.086955	2.28769	0.0221553	0.0673364
Farp1	567.974	0.492445	0.163659	3.01656	0.00255663	0.012292
Stk24	1672.19	0.281804	0.0725207	3.8858	0.000101995	0.000846867
Slc15a1	75.8012	-1.38849	0.228757	-5.87906	4.12606e-09	1.08234e-07
Dock9	788.328	0.324635	0.110086	2.94944	0.00318345	0.0146985
Ubac2	698.966	-0.271219	0.0802953	-3.37623	0.000734867	0.00438206
2610035F20Rik	104.092	-0.687809	0.18888	-3.67727	0.000235742	0.00170759
Zic2	1035.18	-0.34581	0.152004	-2.28068	0.0225671	0.0683757
Nalcn	23.2858	1.4758	0.258411	5.54624	2.91873e-08	6.52439e-07
Fgf14	13.687	0.568276	0.275944	2.14182	0.0322082	0.0895525
Ghr	221.036	-0.953464	0.194802	-4.89748	9.70732e-07	1.47436e-05
A630020A06	9.1132	-0.614658	0.275455	-2.12236	0.0338075	0.0927809
Oxct1	2013.73	-0.309079	0.0999705	-3.09124	0.00199323	0.00998174
Ptger4	38.7437	0.557836	0.258202	2.19714	0.0280106	0.0808477
Dab2	501.436	0.561857	0.24161	2.30356	0.0212475	0.0651898
Osmr	14.2882	0.796268	0.270624	3.01137	0.00260072	0.0124719
Lifr	1180.67	0.43061	0.147123	2.92447	0.00345039	0.0156989
Gdnf	3.6143	-1.17186	0.24705	-3.47243	0.000515767	0.00325406
2410089E03Rik	729.528	0.34681	0.107475	3.22678	0.00125194	0.00682207
Nipbl	2866.51	0.323211	0.105861	3.053	0.00226567	0.0110955
Nadkd1	1989.13	-0.246495	0.0787102	-3.13158	0.00173869	0.00890277
Capsl	128.87	-0.47452	0.175233	-2.69661	0.00700496	0.0277975
Dnajc21	2399.49	-0.22479	0.0702358	-3.20005	0.00137402	0.00735953
Rad1	731.463	-0.34388	0.0858522	-4.00287	6.25784e-05	0.000559956
Rai14	2392.16	0.384951	0.112307	3.42812	0.000607771	0.00372115
Adamts12	5.76537	-0.808641	0.265306	-2.85849	0.00425664	0.018605
Tars	6161.06	-0.215101	0.0912752	-2.35639	0.0184535	0.0588158
Sub1	5121.04	-0.248413	0.0920107	-2.69967	0.00694088	0.0276091
Mtmr12	987.508	-0.246583	0.0884073	-2.78866	0.00529269	0.0222415
Pdzd2	367.03	0.922425	0.18016	5.12579	2.96291e-07	5.19244e-06
Drosha	3794.49	0.355661	0.0861931	4.12631	3.68625e-05	0.000357053
Cdh10	67.5953	-0.572412	0.22838	-2.52122	0.011695	0.0415155
Basp1	3211.3	0.533478	0.0911114	5.85578	4.74785e-09	1.22231e-07
Myo10	6178.13	0.390985	0.0972744	4.01995	5.82114e-05	0.000525863
Fbxl7	33.5881	0.55778	0.248874	2.30632	0.0210928	0.0648658
Trio	957.964	0.300595	0.119559	2.51512	0.0118993	0.0420433
Dap	140.164	0.443011	0.143585	3.09267	0.00198365	0.00993979
Sdc2	350.685	-0.425115	0.137463	-3.08989	0.00200231	0.0100182
Mtdh	3899.5	0.326684	0.0798299	4.09221	4.27276e-05	0.000404824
Laptm4b	1336.52	0.397857	0.0882604	4.50753	6.55852e-06	8.07363e-05
Matn2	76.9552	0.731909	0.185437	3.95323	7.71045e-05	0.000671851
9430069I07Rik	6.72318	1.23522	0.272184	4.07497	4.60203e-05	0.000430221
Stk3	528.955	-0.364549	0.0979478	-3.71927	0.000199796	0.00149027
Cox6c	2701.13	-0.351032	0.134437	-2.61081	0.00903284	0.0338574
Fbxo43	21.8261	0.739575	0.266314	2.87153	0.00408485	0.0179818
Polr2k	332.721	-0.393231	0.147444	-2.66611	0.00767335	0.0298376
Grhl2	532.399	0.54299	0.123618	4.3959	1.10317e-05	0.000126268
Rrm2b	248.122	-0.397329	0.125058	-3.17178	0.00151509	0.00796129
Ubr5	15036.8	0.248222	0.0915388	2.71171	0.0066937	0.0268054
Klf10	1702.27	-0.373695	0.107057	-3.48966	0.000483636	0.00308411
Fzd6	297.403	0.337248	0.0988198	3.41299	0.000642543	0.0038972
Dcaf13	1900.94	-0.179895	0.0839966	-2.14179	0.0322104	0.0895525
Dpys	198.061	-0.751688	0.203941	-3.70707	0.000209671	0.00155118
Lrp12	248.713	-0.230093	0.108001	-2.12884	0.0332678	0.0916627
Angpt1	6.42174	-0.751669	0.241079	-2.55454	0.0106327	0.0384754
Rspo2	2.19336	-0.27142	0.197216	-2.23996	0.0250932	0.0743895
Emc2	1099.53	-0.35922	0.0858419	-4.18393	2.8651e-05	0.000288247
Nudcd1	1748.37	-0.193299	0.0797981	-2.42184	0.0154421	0.0514251
Sybu	4.25314	0.45792	0.248669	2.1856	0.028845	0.082554
Ext1	1169.89	0.401214	0.0797183	5.03252	4.84064e-07	7.92369e-06
Samd12	39.1289	0.774867	0.227894	3.38136	0.000721272	0.00431182
Mal2	85.2052	1.12646	0.21701	5.29025	1.22152e-07	2.37049e-06
Enpp2	349.599	-0.704613	0.239605	-2.96592	0.00301778	0.0140782
Dscc1	306.661	-0.454239	0.121765	-3.72932	0.000191998	0.00143899
Deptor	478.466	0.31472	0.118146	2.66304	0.00774387	0.0300481
Derl1	1243.91	-0.217473	0.0649458	-3.34893	0.00081124	0.00475899
Fam83a	3.68421	-0.722961	0.245359	-2.61574	0.00890355	0.0335087
Zhx1	204.086	-1.29949	0.150866	-8.59398	8.40055e-18	1.05841e-15
Trmt12	102.03	-0.426355	0.168056	-2.52823	0.011464	0.0409049
Rnf139	680.137	-0.257984	0.0783315	-3.29156	0.000996326	0.00565719
Ndufb9	1197.33	-0.347209	0.0897398	-3.86917	0.000109205	0.000895999
Mtss1	1776.4	0.394891	0.114557	3.44707	0.000566711	0.00351285
Nsmce2	770.292	-0.263728	0.0951949	-2.76955	0.00561333	0.0232864
Fam84b	190.331	0.515958	0.14687	3.50871	0.000450288	0.00290599
9930014A18Rik	19.168	0.81881	0.267434	3.00987	0.00261356	0.01252
Fam49b	2563.28	-0.167965	0.0597178	-2.81243	0.00491688	0.0209512
Efr3a	2479.16	-0.282787	0.082232	-3.43927	0.000583293	0.00359501
Phf20l1	626.044	0.229563	0.107894	2.1276	0.0333706	0.0918547
Ndrg1	543.349	-0.62187	0.254081	-2.44686	0.0144109	0.0487326
St3gal1	89.8658	1.05535	0.210367	5.11206	3.18661e-07	5.52047e-06
Zfat	205.058	0.380577	0.138395	2.75229	0.00591796	0.0243136
Khdrbs3	709.643	0.386053	0.0815714	4.73395	2.2019e-06	3.0491e-05
Col22a1	53.735	1.0356	0.215585	4.80626	1.53779e-06	2.21428e-05
Peg13	43.4801	1.71969	0.227008	7.16702	7.66498e-13	4.17955e-11
Chrac1	449.678	-0.292244	0.126938	-2.30248	0.0213084	0.0653355
Dennd3	177.947	-0.515511	0.143839	-3.58276	0.000339985	0.0023107
Slc45a4	1044.51	0.208728	0.0854194	2.4436	0.0145416	0.0490352
Bai1	214.243	-0.326712	0.136913	-2.37986	0.0173191	0.0561141
Them6	381.221	0.288803	0.118801	2.43084	0.0150639	0.0504486
Lynx1	27.2735	-0.629746	0.259545	-2.52309	0.0116328	0.0413298
Top1mt	311.665	0.260097	0.10498	2.47748	0.0132314	0.0455877
Mafa	131.265	0.609409	0.15949	3.80733	0.000140475	0.00111143
Naprt1	417.83	0.992001	0.152867	6.49436	8.33899e-11	3.10683e-09
Eef1d	7281.62	-0.197332	0.0639741	-3.08462	0.00203814	0.0101456
Tsta3	1016.94	-0.259935	0.0693411	-3.74857	0.000177844	0.00135185
Fam83h	648.793	0.658736	0.108935	6.04727	1.47317e-09	4.27579e-08
Scrib	2580.65	0.246192	0.0764917	3.21851	0.00128857	0.00698282
Eppk1	244.983	0.649057	0.159843	4.05408	5.03318e-05	0.000465038
Parp10	250.615	-0.982613	0.204233	-4.85838	1.18347e-06	1.75579e-05
Gpaa1	528.886	-0.204775	0.0898921	-2.27773	0.0227428	0.0688077
Maf1	1172.45	-0.157619	0.071525	-2.20483	0.0274659	0.0797181
Mroh1	841.134	0.406653	0.116995	3.47566	0.0005096	0.0032274
Scx	25.2183	0.60012	0.25727	2.3842	0.0171165	0.0556094
Cpsf1	3072.38	0.249814	0.0849673	2.94012	0.00328086	0.0150604
Vps28	803.055	-0.387617	0.0845748	-4.58196	4.60633e-06	5.88386e-05
Tonsl	796.256	0.187993	0.0831399	2.26115	0.0237497	0.0711933
Commd5	424.168	-0.476074	0.0987277	-4.81694	1.45776e-06	2.11369e-05
Zfp647	216.972	0.297489	0.129451	2.29818	0.0215514	0.0659226
Rbfox2	3025.84	0.236302	0.0688916	3.43004	0.000603486	0.0037008
Myh9	9118.76	-0.616603	0.159463	-3.86707	0.000110151	0.000901979
Foxred2	336.583	0.490973	0.103107	4.7577	1.95809e-06	2.73656e-05
Tst	169.242	-0.669438	0.142972	-4.65713	3.20653e-06	4.27648e-05
Mpst	238.094	-0.510551	0.14018	-3.63032	0.000283074	0.00199538
Kctd17	316.435	0.282876	0.106591	2.65338	0.00796898	0.0307428
Rac2	5.40618	-0.855538	0.265078	-2.44627	0.0144343	0.0488006
Mfng	152.12	0.439169	0.136222	3.21923	0.00128535	0.0069699
Gga1	681.398	0.286646	0.0820571	3.49234	0.000478805	0.00306005
Sh3bp1	306.571	-0.656262	0.147102	-4.44076	8.96412e-06	0.000105807
Pdxp	431.7	0.228169	0.0850201	2.68344	0.0072869	0.0286414
Lgals1	1669.57	0.476635	0.166722	2.86335	0.00419189	0.0183751
H1f0	1118.48	-0.84481	0.121108	-6.96247	3.34359e-12	1.59791e-10
Gcat	993.059	-0.410261	0.112099	-3.65401	0.000258172	0.00184357
Ankrd54	321.44	-0.249042	0.0914744	-2.71502	0.0066272	0.0265904
Micall1	308.021	0.700456	0.150277	4.65904	3.17685e-06	4.24713e-05
Sox10	19.3287	0.864108	0.270118	3.10066	0.00193087	0.00970453
Pick1	663.821	0.288903	0.0875606	3.29867	0.000971428	0.00553661
Pla2g6	1087.84	0.372171	0.0703891	5.28619	1.24892e-07	2.41521e-06
Tmem184b	677.233	0.200974	0.0903424	2.22448	0.026116	0.0766969
Kcnj4	92.5133	0.615411	0.18188	3.36264	0.000772	0.00457071
Kdelr3	327.233	-0.804271	0.143015	-5.59007	2.26976e-08	5.16394e-07
Ddx17	9503.06	0.240511	0.0615451	3.90776	9.31542e-05	0.000786021
Dmc1	353.918	0.604682	0.135706	4.45221	8.499e-06	0.000100962
Cby1	567.488	-0.2475	0.109375	-2.26444	0.0235473	0.070689
Tomm22	2262.66	-0.267888	0.0965582	-2.77413	0.00553491	0.0230243
Gtpbp1	2308.17	0.198607	0.0684617	2.90101	0.00371966	0.016634
Cbx6	1162.97	0.309606	0.0820953	3.77127	0.000162421	0.00125463
D730005E14Rik	28.4161	-0.597595	0.246748	-2.33448	0.0195704	0.0614685
Apobec3	1805.97	-0.563402	0.0953628	-5.90627	3.4993e-09	9.32643e-08
Cbx7	4268.81	0.451832	0.0822244	5.4955	3.89614e-08	8.59372e-07
Rpl3	42138.2	-0.179015	0.0768457	-2.3295	0.0198324	0.0620568
Syngr1	547.011	-0.28537	0.0963727	-2.96271	0.00304941	0.0141859
Tab1	466.721	0.377024	0.0921466	4.09167	4.28271e-05	0.000405383
Smcr7l	1217.42	0.290591	0.071162	4.08342	4.43786e-05	0.000417455
Rps19bp1	666.193	-0.228782	0.100248	-2.28326	0.0224148	0.0680258
Cacna1i	9.31752	0.483833	0.268073	2.08419	0.0371431	0.0993268
Tnrc6b	1501.54	0.493759	0.122062	4.04497	5.23308e-05	0.000480571
Mkl1	429.338	0.324837	0.130558	2.48833	0.0128344	0.0446546
Rbx1	2181.97	-0.226277	0.0940089	-2.40707	0.0160811	0.0530119
Ep300	2870.26	0.428329	0.11075	3.86757	0.000109924	0.000901006
L3mbtl2	2579.17	0.21884	0.0827228	2.64547	0.00815777	0.0313616
Chadl	37.8737	0.886069	0.238457	3.67356	0.000239194	0.00172881
Rangap1	7038.47	0.281851	0.0522536	5.39396	6.89222e-08	1.43102e-06
Zc3h7b	3018.32	0.212028	0.0704484	3.00968	0.00261526	0.01252
Tob2	313.909	0.270867	0.125477	2.15905	0.0308464	0.0867627
Phf5a	1913.93	-0.257927	0.104062	-2.47818	0.0132055	0.0455456
Aco2	6994.37	-0.128686	0.0541223	-2.37762	0.0174248	0.0563468
Pmm1	3863.24	0.181462	0.0852333	2.12896	0.0332573	0.091649
1700029P11Rik	222.186	-0.815019	0.144337	-5.63315	1.76946e-08	4.08153e-07
Desi1	810.835	0.271268	0.083631	3.24386	0.00117922	0.00649178
Nhp2l1	4832.12	-0.257288	0.0869505	-2.95885	0.00308793	0.0143331
Srebf2	5576.49	0.31532	0.0876612	3.59719	0.000321673	0.00221064
Cenpm	811.425	-0.784325	0.110834	-7.07066	1.54195e-12	7.72412e-11
Sept3	415.14	0.545005	0.121385	4.49122	7.08155e-06	8.61546e-05
Fam109b	54.8684	0.511462	0.198222	2.57766	0.00994714	0.0364626
Ndufa6	1096.28	-0.297121	0.100281	-2.96336	0.00304304	0.0141682
Tcf20	4444.91	0.271336	0.0670428	4.04719	5.18368e-05	0.000476824
Tbrg3	19.318	0.718553	0.276158	2.45508	0.0140851	0.0478941
Nfam1	36.5901	-0.733544	0.238944	-3.09201	0.00198804	0.00995878
Cyb5r3	3134.16	-0.291684	0.0773378	-3.77146	0.000162292	0.00125422
A4galt	427.384	-0.814669	0.160601	-5.08006	3.77321e-07	6.41639e-06
Arfgap3	237.412	-0.325507	0.145391	-2.23999	0.0250918	0.0743895
Tspo	350.731	-0.661935	0.16778	-3.94045	8.13282e-05	0.000701985
Scube1	21.4839	0.535979	0.265679	2.14175	0.0322135	0.0895525
Mpped1	22.1654	0.852628	0.268119	3.25722	0.00112509	0.00624545
Pnpla3	60.1101	-0.896243	0.196446	-4.51405	6.3602e-06	7.85275e-05
Parvb	786.308	-0.322046	0.138794	-2.31458	0.0206361	0.0638155
1810041L15Rik	36.077	0.575648	0.244534	2.42406	0.0153482	0.051197
Ldoc1l	198.885	0.898645	0.136656	6.56354	5.25442e-11	2.03698e-09
Nup50	3058.46	0.216737	0.0652949	3.31934	0.000902298	0.00519064
Fam118a	673.283	-0.304295	0.0751206	-4.05002	5.12125e-05	0.000472388
Fbln1	667.908	-0.581332	0.160714	-3.61431	0.000301151	0.00209733
Atxn10	5565.08	0.335891	0.0571275	5.87981	4.10741e-09	1.08086e-07
Wnt7b	233.132	0.993795	0.243122	4.26127	2.03267e-05	0.000214093
Gtse1	3601.88	0.215735	0.0595632	3.62193	0.000292409	0.00204847
Tbc1d22a	404.833	-0.223182	0.0859133	-2.59769	0.00938524	0.0348406
Fam19a5	166.209	1.42878	0.176768	8.09279	5.83143e-16	5.24229e-14
Creld2	981.022	-0.284894	0.0764921	-3.72482	0.000195454	0.00146094
Pim3	3563.67	-0.199865	0.0574559	-3.47838	0.000504447	0.0031972
Mov10l1	372.89	0.397897	0.137351	2.89925	0.00374057	0.016714
Panx2	38.6915	0.510175	0.237401	2.18004	0.0292545	0.0834409
Mapk12	558.269	0.596062	0.0988563	6.03133	1.62618e-09	4.68718e-08
Dennd6b	297.243	0.368474	0.133571	2.7576	0.00582276	0.0239936
Ppp6r2	373.677	0.482246	0.109382	4.41052	1.03121e-05	0.000119098
Sbf1	1920.53	0.31037	0.0864985	3.58804	0.000333167	0.00227927
Odf3b	10.8497	0.661265	0.275607	2.28055	0.022575	0.068387
Klhdc7b	1.95475	0.634167	0.198513	2.39629	0.0165619	0.0543277
Syce3	14.6828	0.991913	0.26796	3.65726	0.000254923	0.0018235
Shank3	409.995	0.751531	0.115638	6.50224	7.91348e-11	2.95751e-09
Rabl2	195.307	-0.47651	0.132238	-3.6038	0.000313596	0.00217105
Cpne8	85.5753	1.16419	0.18185	6.38142	1.75455e-10	6.15611e-09
Slc2a13	5.59869	0.735405	0.264578	2.85202	0.00434425	0.0188887
Lrrk2	130.685	-0.625883	0.18861	-3.33954	0.000839186	0.0048953
Pphln1	1476.13	-0.347021	0.111783	-3.10429	0.00190736	0.00960378
Prickle1	264.879	-1.4079	0.250058	-5.64714	1.63142e-08	3.77884e-07
Irak4	60.831	-0.437426	0.209539	-2.08643	0.0369395	0.0989436
Twf1	1895.85	-0.145594	0.0603529	-2.4122	0.0158568	0.0524804
Nell2	46.8349	1.13238	0.229618	4.94493	7.61705e-07	1.19735e-05
2610037D02Rik	389.919	1.38164	0.153192	9.05091	1.41777e-19	2.22443e-17
Arid2	3198.03	0.541288	0.0922061	5.87091	4.33398e-09	1.12975e-07
Scaf11	4834.33	0.251588	0.0725298	3.46865	0.000523079	0.00328897
Slc38a1	3515.72	0.273991	0.100317	2.73121	0.00631024	0.0255529
Slc38a2	5974.03	0.484632	0.165084	2.93858	0.00329721	0.0151271
Pced1b	773.599	0.296869	0.0854324	3.47502	0.000510812	0.00323139
Rapgef3	115.065	-1.03292	0.233737	-4.34191	1.41249e-05	0.000157553
Vdr	16.9282	-0.577375	0.270052	-2.3243	0.0201095	0.0625591
Tmem106c	318.206	-0.27646	0.127266	-2.16884	0.0300945	0.0852353
Col2a1	250.9	0.379368	0.137879	2.74792	0.0059975	0.0245555
Senp1	1564.49	0.328303	0.0754208	4.35269	1.3448e-05	0.000150812
Cacnb3	516.551	0.602593	0.127705	4.72279	2.32626e-06	3.20796e-05
Wnt10b	12.0234	0.413643	0.254469	2.18113	0.0291739	0.0832661
Prkag1	728.282	-0.247357	0.0714458	-3.4636	0.000533006	0.00333893
Mll2	1978.42	0.363109	0.132001	2.75052	0.00595013	0.0244156
Tuba1b	32894	-0.235839	0.0683129	-3.45231	0.000555805	0.00345297
Tuba1a	7979.95	-0.271112	0.106949	-2.53555	0.011227	0.0402581
Troap	605.554	0.204896	0.0864701	2.36955	0.0178095	0.0573567
Dnajc22	207.003	0.419282	0.13981	2.99309	0.00276167	0.0130965
Spats2	1987.87	0.470114	0.0688817	6.82495	8.79559e-12	3.94284e-10
Kcnh3	84.3021	-0.475329	0.180965	-2.59121	0.00956402	0.0353858
Fmnl3	673.056	0.419928	0.0940007	4.46719	7.92547e-06	9.51686e-05
Tmbim6	4771.65	-0.139147	0.0611706	-2.27479	0.0229185	0.0692258
Aqp5	21.6399	0.701561	0.264977	2.6657	0.00768289	0.0298607
Aqp6	28.0968	0.959973	0.246159	3.87828	0.000105196	0.000869976
Asic1	307.557	0.552371	0.111282	4.96461	6.88376e-07	1.08825e-05
Smarcd1	3005.67	0.288563	0.0709057	4.06959	4.70967e-05	0.000438558
Dip2b	1042.05	0.612983	0.108395	5.65523	1.55642e-08	3.6304e-07
Mettl7a1	180.584	0.408197	0.164819	2.48025	0.0131289	0.0453662
Slc11a2	865.575	0.204953	0.0734791	2.78919	0.005284	0.0222179
Csrnp2	328.32	-0.263289	0.125843	-2.09059	0.0365645	0.0983511
Pou6f1	166.476	-0.598665	0.141713	-4.22157	2.42609e-05	0.000250144
Galnt6	401.924	-1.37935	0.12162	-11.3125	1.13863e-29	5.26014e-27
Slc4a8	338.425	0.440316	0.116875	3.77018	0.000163131	0.00125895
Fignl2	483.922	-0.426248	0.170489	-2.49926	0.0124454	0.0435838
9430023L20Rik	1056.49	-0.304375	0.0753673	-4.0384	5.38165e-05	0.00049123
Krt7	468.805	0.916653	0.260387	3.89538	9.80456e-05	0.000819807
Krt8	6171.45	0.845154	0.259316	3.48353	0.00049485	0.00314357
Krt18	4737.69	0.898178	0.258302	3.73639	0.000186678	0.00140864
Eif4b	21396.3	0.141624	0.0614748	2.30377	0.0212356	0.0651845
Tenc1	200.532	0.363047	0.136068	2.66981	0.0075895	0.0295946
Igfbp6	36.6652	0.522981	0.271465	2.13364	0.0328723	0.0909384
Zfp740	2419.65	0.271788	0.0993099	2.73647	0.00621029	0.025228
Rarg	2585.94	0.640436	0.200896	3.18831	0.00143106	0.00759653
Espl1	4536.65	0.221789	0.0759597	2.91983	0.00350221	0.0158744
Pfdn5	1251.05	-0.352973	0.0830019	-4.25237	2.11518e-05	0.000222081
Myg1	889.051	-0.184826	0.0843808	-2.1903	0.0285026	0.081884
Prr13	373.262	-0.481369	0.126787	-3.79127	0.000149878	0.00116969
Pcbp2	7336.38	0.184724	0.0509836	3.62321	0.000290968	0.00204095
Map3k12	425.582	0.331266	0.100768	3.28703	0.0010125	0.00572165
Atp5g2	2586.05	-0.224776	0.0957888	-2.34647	0.0189521	0.0600025
[truncated: 4,239 more rows]

## Sheet: DE-P5A-KO siP5B rel to WT siGLO
Table S2. Differentially expressed genes for Pds5a-KO siPds5b mESCs relative to WT siGLO mESCs
	baseMean	log2FoldChange	lfcSE	stat	pvalue	padj
Mrpl15	2894.35	-0.338775	0.084228	-4.02209	5.76847e-05	0.000294777
Tcea1	4644.2	-0.306643	0.0702122	-4.36738	1.25745e-05	7.43683e-05
Rgs20	40.8159	-0.51999	0.256839	-2.111	0.0347722	0.0775361
Atp6v1h	1844.9	-0.308682	0.0868323	-3.5551	0.000377836	0.0015881
Oprk1	13.8832	0.642445	0.275273	2.33463	0.0195628	0.0480589
Rb1cc1	1096.21	0.220339	0.0948038	2.32401	0.020125	0.049241
Rrs1	1786.07	-0.267157	0.0810832	-3.2952	0.000983528	0.00367329
Adhfe1	24.4167	-0.722791	0.245288	-2.87593	0.00402842	0.0124306
Cspp1	922.73	0.262227	0.0729001	3.5971	0.000321786	0.0013763
Prex2	357.231	-1.43761	0.166813	-8.61462	7.01722e-18	2.52605e-16
A830018L16Rik	59.0615	-0.583579	0.214475	-2.75124	0.00593706	0.0174625
Sulf1	1385	-0.797436	0.148436	-5.3764	7.59886e-08	7.19992e-07
Prdm14	284.272	-2.63525	0.166693	-15.6057	6.6575e-55	3.06371e-52
Ncoa2	1046.91	0.334115	0.111724	2.99026	0.00278738	0.00903843
Tram1	1658.76	0.185643	0.0621091	2.98896	0.00279928	0.00906837
Lactb2	1807.3	-0.874563	0.0917094	-9.53465	1.50395e-21	7.62135e-20
Msc	63.6829	-2.01491	0.205781	-9.42845	4.16176e-21	2.03627e-19
Rpl7	35162.9	-0.294022	0.0760587	-3.86569	0.000110774	0.000531479
Rdh10	216.919	0.971294	0.171482	5.65329	1.57402e-08	1.70597e-07
Stau2	262.481	0.617426	0.131512	4.69808	2.62617e-06	1.81182e-05
Tmem70	624.077	-0.410515	0.0826209	-4.96892	6.73282e-07	5.28051e-06
Crispld1	20.5158	0.647221	0.264456	2.50928	0.0120976	0.0319804
Pkhd1	24.4361	2.17613	0.258241	7.61239	2.69077e-14	6.63996e-13
Mcm3	9597.97	-0.298595	0.0525954	-5.67708	1.37017e-08	1.49838e-07
Paqr8	114.077	-0.285619	0.144202	-1.98751	0.046866	0.0991411
Tram2	88.4896	0.425563	0.203654	2.08577	0.0369991	0.0814563
Tmem14a	59.2052	-0.447142	0.211155	-2.10947	0.0349039	0.0777688
Gsta3	22.1627	-1.59561	0.267976	-5.51675	3.45335e-08	3.49793e-07
Smap1	622.079	-0.391606	0.0960481	-4.07808	4.54088e-05	0.000237316
1110058L19Rik	213.31	-0.590741	0.124578	-4.73712	2.16782e-06	1.52149e-05
Lmbrd1	287.333	0.323759	0.11842	2.73455	0.00624654	0.0182168
Phf3	3486.78	0.243952	0.0804362	3.03288	0.00242235	0.00802262
Prim2	1180.83	-0.499677	0.0721651	-6.92252	4.43682e-12	8.3476e-11
Zfp451	1331.99	-0.319864	0.0691664	-4.62539	3.73887e-06	2.50637e-05
Gm15455	22.757	-0.583837	0.245381	-2.27764	0.0227478	0.0545531
Bend6	68.6249	0.609937	0.219009	2.77495	0.00552108	0.0163919
Dst	6964.88	0.363909	0.151829	2.3973	0.0165162	0.041681
Ccdc115	589.178	-0.18749	0.0868166	-2.1587	0.0308734	0.070175
Ptpn18	39.4457	0.630627	0.227719	2.76531	0.00568687	0.0168254
Lman2l	297.203	0.223117	0.105425	2.11639	0.0343118	0.0767004
Cnnm4	244.096	0.39847	0.125669	3.17233	0.00151219	0.00532865
Cnnm3	584.556	0.196783	0.0987389	1.99299	0.0462624	0.0980501
Ankrd23	78.1654	0.483139	0.179036	2.70141	0.00690464	0.0197916
Ankrd39	143.63	0.364946	0.146411	2.49327	0.0126573	0.0332637
Sema4c	277.885	0.539831	0.148344	3.63644	0.000276427	0.001201
Fam178b	239.824	-0.323712	0.127531	-2.54087	0.0110578	0.0296226
Cnga3	162.111	1.32937	0.146116	9.04228	1.53432e-19	6.4347e-18
Inpp4a	189.258	0.97834	0.135249	7.21782	5.28269e-13	1.11599e-11
Coa5	1939.5	-0.23824	0.0625779	-3.80651	0.000140943	0.000657672
2010300C02Rik	33.4086	0.619323	0.236448	2.61161	0.00901182	0.0248425
Mitd1	436.206	-0.231804	0.102377	-2.26268	0.0236552	0.0563483
Aff3	266.922	1.19736	0.193783	6.18407	6.2469e-10	8.47537e-09
Lonrf2	23.1394	-1.43685	0.242358	-5.64853	1.6183e-08	1.74928e-07
Chst10	111.069	-0.540938	0.161218	-3.35402	0.000796469	0.00304821
Npas2	5.84686	0.756882	0.255996	2.701	0.00691309	0.0198064
Cnot11	1162.89	-0.4414	0.0695947	-6.34174	2.27179e-10	3.33464e-09
Snord89	29.1239	-0.809701	0.26218	-3.06	0.00221336	0.00741137
Rnf149	928.082	0.266538	0.0779911	3.41765	0.000631653	0.00249597
Creg2	3.75617	0.602547	0.236543	2.63658	0.00837472	0.0233077
Il1r2	8.52776	1.3218	0.275444	4.02146	5.78376e-05	0.000295381
Il1r1	18.8817	1.02281	0.272019	3.80485	0.000141891	0.000661729
Il1rl2	6.39424	0.630122	0.270126	2.34021	0.0192729	0.0474563
Mrps9	1328.48	-0.459568	0.0808136	-5.68633	1.29802e-08	1.42406e-07
AI597479	841.297	-0.377057	0.0923021	-4.08415	4.42378e-05	0.000231623
Fhl2	74.4497	2.33077	0.226693	9.85867	6.28769e-23	3.71738e-21
Nck2	370.158	0.583394	0.110702	5.26746	1.38325e-07	1.24092e-06
Uxs1	591.803	-0.20389	0.0906725	-2.24804	0.0245734	0.0582422
Kdelc1	798.221	-0.659845	0.0847237	-7.78547	6.94553e-15	1.81383e-13
Bivm	562.01	-0.464728	0.0950197	-4.89166	9.99898e-07	7.58363e-06
Col5a2	18.2186	1.07668	0.274479	3.8098	0.000139082	0.000649518
Slc40a1	173.438	1.98759	0.171821	11.436	2.76382e-30	2.76821e-28
Tmeff2	13.391	0.897965	0.271297	3.18883	0.0014285	0.00507258
Sdpr	1.13318	0.306697	0.152831	2.0995	0.0357729	0.0792281
Myo1b	1483.39	-0.191481	0.0633235	-3.02312	0.00250181	0.00823157
Stat4	208.16	0.245617	0.119148	2.06003	0.0393956	0.0858885
1700019D03Rik	573.665	0.281061	0.116843	2.40628	0.016116	0.040824
1700019A02Rik	12.9013	1.00542	0.275939	3.3758	0.000736013	0.00285209
Pms1	932.348	-0.25276	0.105153	-2.40392	0.0162201	0.0410249
Dnahc7a	16.2907	1.30071	0.271587	4.72766	2.27123e-06	1.58554e-05
Stk17b	774.357	0.212157	0.10524	2.01685	0.0437117	0.0935847
Hecw2	176.281	1.57396	0.172343	9.0996	9.06673e-20	3.89846e-18
Pgap1	893.406	-0.800031	0.127743	-6.26254	3.78754e-10	5.3742e-09
Sf3b1	12972.4	-0.333026	0.0941427	-3.53749	0.000403943	0.0016866
Mob4	992.347	-0.188231	0.0892435	-2.10919	0.0349286	0.0778033
Boll	30.5406	2.02538	0.236054	7.98897	1.36068e-15	3.91357e-14
Plcl1	5.76671	0.646798	0.25846	2.07157	0.0383051	0.0839086
4930558J18Rik	85.0296	-0.855511	0.160594	-5.30504	1.1265e-07	1.02627e-06
Spats2l	152.854	-0.355042	0.160852	-2.2072	0.0273002	0.063573
Sgol2	3248.09	-0.272946	0.0996443	-2.73902	0.00616234	0.0180162
Aox3	14.3926	1.39554	0.266933	4.78868	1.6788e-06	1.2051e-05
Aox4	7.88739	0.827566	0.271755	2.82088	0.00478914	0.0144788
Nif3l1	1060.35	-0.337711	0.0918229	-3.67778	0.000235273	0.00103809
Cflar	259.489	0.424145	0.125796	3.37355	0.000742046	0.0028709
Casp8	107.225	-0.561332	0.186958	-2.99701	0.00272642	0.00887115
Tmem237	552.858	-0.23323	0.111703	-2.08681	0.036905	0.0812702
Als2	1276.23	0.643814	0.0803505	8.01134	1.13465e-15	3.29127e-14
Fzd7	2478.48	0.892176	0.0758491	11.7619	6.13543e-32	7.3569e-30
Sumo1	3562.24	-0.267285	0.076328	-3.50171	0.000462278	0.0019054
Nop58	7773.01	-0.319498	0.0896878	-3.56233	0.000367573	0.00154739
Fam117b	746.794	0.280942	0.107759	2.60575	0.00916744	0.025209
Nbeal1	626.098	-0.271231	0.136721	-1.98506	0.0471374	0.09955
Cyp20a1	421.209	0.200052	0.0903874	2.21307	0.0268931	0.0627986
Cd28	3.98937	1.13591	0.245306	4.43874	9.04884e-06	5.52041e-05
Nrp2	639.335	0.324967	0.124565	2.60891	0.00908324	0.0250178
Ndufs1	2997.55	-0.238167	0.0720471	-3.30566	0.000947525	0.00355913
Zdbf2	2318.62	-0.792511	0.122161	-6.48973	8.59928e-11	1.34949e-09
Klf7	141.429	0.950379	0.149127	6.35232	2.1209e-10	3.13205e-09
Ccnyl1	773.058	0.350658	0.0760483	4.61027	4.02152e-06	2.67542e-05
Fzd5	1658.67	-1.30749	0.111061	-11.7728	5.38827e-32	6.55329e-30
Map2	144.466	0.633583	0.145453	4.34438	1.3967e-05	8.20906e-05
Acadl	664.978	0.380492	0.089582	4.24657	2.17068e-05	0.000122101
Ikzf2	51.1641	0.590957	0.247285	2.40343	0.0162419	0.0410616
Spag16	49.7171	1.46754	0.22131	6.53245	6.47012e-11	1.03249e-09
Atic	6310.31	-0.203013	0.0654943	-3.09978	0.00193662	0.00660684
Mreg	1506.21	-0.877531	0.110589	-7.93592	2.08943e-15	5.88046e-14
Pecr	762.463	-0.689769	0.0917615	-7.51541	5.67338e-14	1.33059e-12
Xrcc5	4692.61	-0.672714	0.0862956	-7.79558	6.41111e-15	1.68981e-13
Igfbp5	93.711	-0.881646	0.212822	-4.05237	5.07019e-05	0.000262322
Tns1	155.09	-0.62959	0.163172	-3.82777	0.000129307	0.000608713
Aamp	2921.49	0.164154	0.0639559	2.56655	0.0102715	0.0278179
Gm216	10.7325	-0.618043	0.275633	-2.10983	0.0348731	0.0777205
Slc11a1	22.7391	-1.62558	0.263641	-5.8319	5.47999e-09	6.44391e-08
Vil1	36.4087	-1.13729	0.245993	-4.59659	4.29452e-06	2.83303e-05
Usp37	1597.83	-0.405498	0.0934257	-4.34032	1.42276e-05	8.3478e-05
Rqcd1	2973.35	-0.156253	0.0576157	-2.71198	0.00668822	0.0192626
Bcs1l	314.16	-0.359413	0.0950173	-3.78321	0.000154816	0.000715154
Cyp27a1	73.0608	1.17946	0.189528	6.20561	5.44856e-10	7.48166e-09
Cdk5r2	93.8302	1.30555	0.181415	7.14478	9.01401e-13	1.86264e-11
Fev	2.80306	0.529339	0.216534	2.21828	0.0265357	0.0621062
Zfand2b	221.132	0.305534	0.135706	2.2501	0.0244427	0.0579889
Ankzf1	496.414	-0.308002	0.103545	-2.97366	0.00294271	0.0094793
Stk16	658.298	-0.261083	0.0950302	-2.74767	0.0060021	0.0176233
Dnajb2	191.494	0.440856	0.146772	3.00544	0.00265198	0.00866204
Ptprn	327.278	0.699742	0.129819	5.384	7.28467e-08	6.92939e-07
Dnpep	1564.39	0.212511	0.0875448	2.4271	0.0152202	0.0389519
Obsl1	1140.88	-0.48775	0.126503	-3.85859	0.000114041	0.000545598
Inha	27.9191	-0.645689	0.262008	-2.49583	0.0125663	0.0330553
Epha4	327.039	-0.614727	0.138395	-4.4415	8.9336e-06	5.45989e-05
Pax3	6.62152	0.725516	0.272808	2.42407	0.0153476	0.0392153
Farsb	4366.33	-0.237697	0.0846271	-2.80869	0.00497441	0.014946
Utp14b	519.508	0.606043	0.122006	4.96334	6.92917e-07	5.4245e-06
Serpine2	586.374	0.799517	0.103193	7.74751	9.37154e-15	2.41771e-13
Rhbdd1	379.775	0.267958	0.0935874	2.86226	0.00420626	0.0129068
Agfg1	2983.35	-0.286527	0.0712341	-4.02213	5.76742e-05	0.000294777
Slc19a3	51.4553	1.07173	0.206202	5.12553	2.967e-07	2.49354e-06
Ccl20	2.44245	0.554008	0.200289	2.20964	0.0271303	0.0632544
Sphkap	3.44992	1.18592	0.231954	4.40041	1.08046e-05	6.47552e-05
Dner	42.5079	1.26982	0.271684	4.33186	1.47854e-05	8.63939e-05
Slc16a14	36.6561	1.26984	0.2259	5.53452	3.1208e-08	3.20301e-07
A530032D15Rik	1.7338	0.513915	0.189702	2.9007	0.00372336	0.0116262
C130026I21Rik	8.85512	1.96901	0.2736	5.66162	1.4995e-08	1.63039e-07
Sp110	38.2633	0.713489	0.273566	2.37484	0.0175567	0.0439615
Sp140	39.5419	2.44452	0.233459	9.71804	2.52591e-22	1.39638e-20
Cab39	2550.03	-0.260616	0.075967	-3.43034	0.000602832	0.00240104
Itm2c	984.02	0.338528	0.0957739	3.53386	0.000409535	0.00170743
Psmd1	8366.06	-0.142669	0.0624827	-2.28338	0.022408	0.0538672
B3gnt7	1553.77	0.460198	0.106019	4.34187	1.41278e-05	8.2921e-05
1700019O17Rik	1.68154	-0.725428	0.205539	-2.74689	0.00601641	0.0176593
Ptma	50668.4	-0.305978	0.0569933	-5.36871	7.93031e-08	7.46431e-07
Cops7b	838.954	-0.241245	0.0715965	-3.36927	0.000753666	0.00290792
Dis3l2	607.503	-0.339051	0.091759	-3.69557	0.000219398	0.000977161
Ecel1	44.0806	0.596409	0.232561	2.55755	0.0105413	0.0284133
Chrnd	8.52026	-0.596538	0.267402	-2.09413	0.0362483	0.0801142
Eif4e2	2588.65	-0.394101	0.0480533	-8.20101	2.38374e-16	7.46103e-15
Inpp5d	1478.26	0.258895	0.127308	2.03194	0.0421593	0.0908694
Dgkd	2122.41	0.267894	0.0649252	4.12627	3.68687e-05	0.000196544
Dnajb3	16.9868	0.776063	0.268407	2.8808	0.0039667	0.0122735
Sh3bp4	1287.53	-0.184908	0.0741918	-2.49197	0.0127039	0.0333655
Agap1	1034.4	0.672132	0.0839337	8.00645	1.18069e-15	3.41898e-14
Cxcr7	95.4688	1.10978	0.19396	5.63396	1.76116e-08	1.89194e-07
Cops8	1583.56	-0.127937	0.0621749	-2.05733	0.0396547	0.0863758
Lrrfip1	1332.83	0.546576	0.104733	5.21889	1.80002e-07	1.57659e-06
Rbm44	236.858	1.43209	0.146323	9.74743	1.89194e-22	1.06669e-20
Ramp1	2.12767	0.396603	0.218468	2.63569	0.00839672	0.0233613
Ube2f	809.217	0.177609	0.0880366	2.01729	0.0436654	0.0935091
Scly	313.007	0.766946	0.113366	6.76092	1.37117e-11	2.42692e-10
Espnl	5.65554	0.880121	0.269285	2.847	0.00441328	0.0134741
Klhl30	19.4318	-0.861899	0.272152	-3.0693	0.00214563	0.00721725
Fam132b	126.215	0.699016	0.174662	3.99727	6.40778e-05	0.000324911
Hes6	774.615	1.83119	0.149328	12.2385	1.93682e-34	2.81865e-32
Asb1	342.468	-0.297489	0.128133	-2.32187	0.0202401	0.0494658
Twist2	16.9544	1.09293	0.270629	3.98255	6.81801e-05	0.000343056
Gpc1	1149.63	0.646693	0.113276	5.70967	1.13196e-08	1.25727e-07
Dusp28	81.0926	-0.460696	0.182057	-2.5275	0.0114878	0.0305965
Capn10	476.803	-0.437149	0.101801	-4.29314	1.76165e-05	0.000101063
Gpr35	7.90906	1.41908	0.27443	4.55686	5.19246e-06	3.36168e-05
Kif1a	947.927	1.24736	0.228828	5.46949	4.51324e-08	4.46266e-07
2310007B03Rik	27.0061	1.3126	0.274838	4.59378	4.35296e-06	2.86834e-05
Mterfd2	340.384	-0.283963	0.0995613	-2.851	0.00435814	0.0133177
Pask	1179.46	-0.229205	0.066853	-3.42863	0.00060663	0.0024139
Ppp1r7	1436.56	0.205941	0.065793	3.13023	0.00174671	0.00603517
Ano7	17.5011	0.649737	0.270599	2.38553	0.0170544	0.0428487
Farp2	36.5545	0.598457	0.227067	2.62596	0.00864048	0.0239416
Stk25	1348.2	0.300984	0.0732653	4.10785	3.99352e-05	0.000211238
Thap4	909.58	-0.157616	0.0667867	-2.36036	0.0182574	0.0453427
Atg4b	1027.75	-0.402051	0.064933	-6.19071	5.98945e-10	8.17046e-09
Dtymk	3021.58	-0.424654	0.0908754	-4.67266	2.97331e-06	2.03156e-05
D2hgdh	151.327	-0.603258	0.165477	-3.64231	0.0002702	0.0011754
Pam	406.683	0.87561	0.118328	7.39275	1.43825e-13	3.22649e-12
B230216N24Rik	1.74795	0.517115	0.209389	2.07898	0.0376195	0.0826085
Rnf152	27.1666	-0.568044	0.242901	-2.30783	0.0210085	0.0510069
Tnfrsf11a	31.1896	0.62474	0.249283	2.50848	0.012125	0.032043
Bcl2	77.4287	-0.411116	0.18985	-2.1703	0.0299838	0.0685728
Vps4b	2355.17	-0.177077	0.0595305	-2.97448	0.00293487	0.00945903
Serpinb8	12.633	1.10498	0.254305	4.57751	4.70543e-06	3.08033e-05
Tsn	2479.45	-0.315181	0.0574506	-5.48583	4.11528e-08	4.10732e-07
Mki67ip	2273.13	-0.363923	0.107672	-3.38026	0.000724183	0.00281329
Tfcp2l1	3186.82	-2.06116	0.16391	-12.5542	3.76889e-36	6.29145e-34
Gli2	697.092	-1.71156	0.14056	-12.1837	3.79861e-34	5.43521e-32
Inhbb	347.805	-3.46798	0.221348	-15.2915	8.71567e-53	3.29781e-50
Tmem185b	239.181	-0.742263	0.119768	-6.19048	5.99817e-10	8.17046e-09
Epb4.1l5	662.268	0.395196	0.110539	3.57576	0.000349206	0.00147872
Ptpn4	304.228	-0.384297	0.148586	-2.58658	0.00969326	0.0264499
Tmem177	262.515	-0.592414	0.129056	-4.58512	4.53716e-06	2.97704e-05
Gm101	1.74248	0.449933	0.185365	2.76671	0.00566256	0.0167689
Tmem37	121.078	0.727895	0.195	3.70721	0.000209554	0.000939214
3110009E18Rik	60.8247	0.439821	0.207723	2.11261	0.0346338	0.0772681
Steap3	315.174	1.45176	0.150874	9.58399	9.33695e-22	4.8917e-20
C1ql2	2.68858	0.537616	0.224399	2.20635	0.0273595	0.0636841
En1	56.5028	-0.781462	0.270161	-2.92231	0.00347442	0.0109371
B230209K01Rik	2.44413	0.475901	0.20575	2.9965	0.00273103	0.00888433
Ccdc93	532.207	-0.482818	0.0955518	-5.05319	4.34502e-07	3.51628e-06
Ddx18	4613.51	-0.406426	0.0793106	-5.12446	2.98396e-07	2.50408e-06
Nckap5	3.06541	0.30206	0.227418	2.47222	0.0134276	0.0349217
Mgat5	73.3904	0.393394	0.189371	2.07536	0.037953	0.0832122
Rab3gap1	941.222	0.30335	0.0801142	3.78633	0.000152887	0.000707199
Zranb3	994.581	-0.170627	0.0705172	-2.41929	0.0155507	0.0396203
Mcm6	8600.57	-0.275972	0.0575741	-4.79326	1.6409e-06	1.18038e-05
Dars	4814.5	-0.171724	0.0746478	-2.30034	0.0214287	0.0518792
Cd55	163.594	0.530212	0.137411	3.84576	0.000120178	0.000570786
Zp3r	4.4828	0.511767	0.252531	2.0114	0.0442834	0.0946422
AA986860	49.755	0.954839	0.216849	4.34344	1.40272e-05	8.23874e-05
Il24	5.35264	0.821606	0.244335	3.24426	0.00117755	0.00429707
Mapkapk2	1085.15	0.802417	0.116765	6.87165	6.3465e-12	1.16321e-10
Rassf5	42.0854	0.731706	0.209182	3.47204	0.000516515	0.00210249
Ikbke	34.7785	0.584269	0.241681	2.42768	0.0151959	0.0388966
5430435G22Rik	11.5973	1.54579	0.274515	5.07219	3.93262e-07	3.21463e-06
Pm20d1	132.598	0.774035	0.168273	4.58826	4.46961e-06	2.94065e-05
Slc41a1	720.783	-0.311426	0.0846406	-3.67693	0.000236053	0.001041
Rab7l1	89.1993	-0.705535	0.168004	-4.1723	3.01542e-05	0.000164405
Nucks1	8947.89	-0.281894	0.0475581	-5.92741	3.07745e-09	3.74551e-08
Klhdc8a	34.3353	2.0982	0.265448	7.47752	7.57381e-14	1.74742e-12
Tmcc2	277.532	0.423927	0.171885	2.46682	0.0136318	0.0353855
Dstyk	462.529	-0.512532	0.11628	-4.40664	1.04988e-05	6.30779e-05
Rbbp5	1665.53	-0.578725	0.0633694	-9.13131	6.76784e-20	2.96236e-18
Nfasc	307.27	-0.377004	0.128164	-2.9378	0.00330548	0.0104829
Lrrn2	34.5774	-0.8389	0.25484	-3.18606	0.00144224	0.005115
Mdm4	2390.28	-0.437079	0.108113	-4.04365	5.26248e-05	0.00027079
Pik3c2b	235.236	-1.17438	0.154854	-7.57788	3.51234e-14	8.48292e-13
Ppp1r15b	2446.2	-0.180176	0.0851597	-2.11597	0.0343478	0.0767405
Kiss1	2.23286	-0.6664	0.195755	-3.26075	0.00111119	0.00408202
Sox13	520.744	-0.887941	0.110474	-8.03656	9.23929e-16	2.7077e-14
Atp2b4	199.04	0.688517	0.261359	2.5689	0.0102023	0.0276703
Btg2	947.091	0.459567	0.15258	3.01067	0.00260669	0.00854033
Tmem183a	2187.31	0.154401	0.0674386	2.28945	0.0220535	0.0531819
Adipor1	2811	0.162421	0.056909	2.854	0.00431728	0.0132165
Klhl12	1240.75	-0.245446	0.0633381	-3.87524	0.00010652	0.000512348
Rabif	935.651	-0.310166	0.094485	-3.28127	0.00103341	0.00383602
4931440L10Rik	12.2379	-0.720788	0.269366	-2.62805	0.00858761	0.0238184
Lgr6	24.9847	0.679845	0.236686	2.79829	0.00513736	0.0153895
Ptprv	123.69	-0.814667	0.17398	-4.67405	2.95317e-06	2.01942e-05
Ptpn7	29.6197	-0.945877	0.247092	-3.77121	0.000162461	0.000747426
Arl8a	713.108	0.324567	0.125029	2.59611	0.0094286	0.0258187
Lmod1	80.8838	1.84452	0.232671	7.8192	5.31581e-15	1.41425e-13
Shisa4	75.5038	0.525424	0.207695	2.52876	0.0114465	0.0305152
Csrp1	2506.47	1.12812	0.176858	6.36437	1.96095e-10	2.90339e-09
Lad1	210.999	1.31526	0.205023	6.43806	1.21012e-10	1.85964e-09
Pkp1	2.73157	0.671032	0.234203	2.86821	0.00412801	0.0126987
Cacna1s	55.1182	1.2151	0.223616	5.37013	7.86779e-08	7.40956e-07
Kif21b	755.296	-0.305462	0.129704	-2.35346	0.0185997	0.046065
5730559C18Rik	426.716	0.499444	0.145427	3.43475	0.00059311	0.00236785
Zfp281	2629.67	-0.354143	0.0857603	-4.13005	3.62688e-05	0.000193711
Gm16880	148.688	0.624972	0.149255	4.18659	2.83171e-05	0.000155534
Nr5a2	637.175	-1.94273	0.113569	-17.0643	2.73712e-65	2.21929e-62
Nek7	717.66	0.46073	0.0892361	5.1613	2.45236e-07	2.09726e-06
Lhx9	5.91078	1.0081	0.26611	3.46316	0.000533868	0.00216175
Crb1	2.45174	0.50838	0.213783	2.24312	0.0248888	0.0588913
Aspm	3158.31	-0.212353	0.0969054	-2.19154	0.028413	0.0656874
Glrx2	294.862	0.589319	0.110073	5.35094	8.74979e-08	8.13702e-07
Trove2	1016.24	-0.198322	0.0911285	-2.17684	0.0294922	0.0676771
Uchl5	1934.84	-0.126899	0.0595468	-2.13118	0.0330741	0.0743149
Pla2g4a	17.6244	1.06995	0.274748	4.06131	4.87981e-05	0.000253087
Ptgs2	28.3709	0.792862	0.268717	2.82919	0.00466653	0.0141483
2310030A07Rik	1.60309	-0.410191	0.171258	-2.55932	0.0104878	0.0283005
Tpr	6731.25	-0.218257	0.0979783	-2.22794	0.0258843	0.0607822
Hmcn1	25.5256	0.945019	0.263928	3.44697	0.000566903	0.00227765
Ivns1abp	5828.78	-0.536324	0.0716079	-7.48972	6.90219e-14	1.60551e-12
Swt1	823.318	-0.234097	0.0801159	-2.92132	0.00348549	0.0109659
Trmt1l	715.265	-0.334319	0.07482	-4.4687	7.86949e-06	4.87605e-05
Rnf2	2925.76	-0.278495	0.0704141	-3.95483	7.65889e-05	0.000381536
Edem3	1087.94	0.283459	0.0897606	3.1575	0.0015913	0.00556825
1700025G04Rik	274.155	0.320217	0.114801	2.78868	0.00529237	0.0158038
Tsen15	409.517	0.484871	0.108046	4.4845	7.30835e-06	4.56658e-05
Arpc5	2931.86	0.773523	0.0796474	9.71113	2.70327e-22	1.4896e-20
Smg7	2892.2	-0.191504	0.0876411	-2.18529	0.0288676	0.0665487
Nmnat2	650.886	-1.04789	0.0971249	-10.7851	4.0466e-27	3.37753e-25
Lamc2	1208.6	0.962684	0.215936	4.45426	8.41847e-06	5.18329e-05
E330020D12Rik	30.2955	-1.48879	0.260839	-5.54204	2.98965e-08	3.07954e-07
Rgs16	85.6849	0.719641	0.185603	3.87353	0.00010727	0.000515813
Rnasel	10.1048	-0.488505	0.27574	-2.02854	0.0425054	0.0915199
Mr1	3.18679	-0.620499	0.237084	-2.3221	0.0202276	0.0494424
Xpr1	480.261	-0.43889	0.121081	-3.62281	0.000291417	0.00126002
Qsox1	319.791	1.07057	0.13882	7.69719	1.39094e-14	3.55075e-13
Tor1aip1	305.356	-0.24187	0.0964649	-2.50658	0.0121905	0.0321911
Tor1aip2	2933.23	-0.131164	0.0576662	-2.27423	0.0229521	0.0549657
Tdrd5	165.14	0.648013	0.15504	4.17587	2.96847e-05	0.000162157
Soat1	1386.04	0.492614	0.126667	3.88737	0.000101335	0.000490876
Fam20b	690.611	0.267963	0.0905282	2.95942	0.00308215	0.00985474
Ralgps2	1039.37	0.221989	0.0634447	3.49873	0.000467482	0.00192452
Fam5b	22.6683	0.661924	0.261456	2.55921	0.0104909	0.0283044
Astn1	7.16042	0.762104	0.274371	2.72641	0.00640277	0.0185755
4930523C07Rik	3.66663	0.656402	0.244073	2.62096	0.00876828	0.0242524
Mrps14	976.593	-0.294317	0.100323	-2.93321	0.00335482	0.0106235
Cacybp	8846.52	-0.2973	0.0794922	-3.73993	0.000184073	0.000836905
Rabgap1l	323.772	1.36187	0.0919819	14.757	2.77504e-49	8.43761e-47
Gas5	3825.46	-0.285323	0.111316	-2.56289	0.0103804	0.028055
Dars2	1443.16	-0.497709	0.0943272	-5.27701	1.31311e-07	1.18235e-06
Klhl20	479.809	-0.229723	0.1047	-2.19364	0.0282612	0.0654088
Ankrd45	65.3855	-0.777358	0.191873	-4.01898	5.84516e-05	0.000298249
4930469G21Rik	1.79059	-0.322189	0.197721	-2.34762	0.0188936	0.0466572
Prdx6	5746.75	0.419414	0.070695	5.93269	2.98013e-09	3.63747e-08
Suco	1229.26	0.280948	0.0858161	3.27353	0.00106214	0.00392557
Kifap3	1418.72	0.143933	0.0564505	2.5497	0.0107816	0.0289926
Mettl18	225.898	-0.350815	0.135392	-2.58916	0.00962096	0.0262905
Selp	5.18968	1.07095	0.229793	3.6653	0.000247051	0.00108444
F5	108.711	1.62735	0.184724	8.71001	3.03839e-18	1.12958e-16
4930455F23Rik	250.652	-0.449832	0.122138	-3.6805	0.000232775	0.00102867
Nme7	700.79	-0.617672	0.114586	-5.3882	7.11683e-08	6.78869e-07
Atp1b1	1606.03	-0.176794	0.079493	-2.2231	0.026209	0.0614177
Sft2d2	705.084	0.161338	0.0766224	2.10566	0.0352343	0.0782999
Dcaf6	380.628	0.53474	0.0988122	5.40656	6.42481e-08	6.17703e-07
Mpzl1	1339.93	0.287299	0.0724278	3.96627	7.30055e-05	0.000365621
Mael	432.627	1.60414	0.202584	7.87418	3.42998e-15	9.40454e-14
Ildr2	34.876	0.563389	0.248028	2.23515	0.0254074	0.0598689
Pogk	89.7078	0.696016	0.174469	3.9754	7.02625e-05	0.000352909
Aldh9a1	2270.67	0.212667	0.0565105	3.76347	0.000167572	0.000768102
Mgst3	295.451	0.76672	0.122382	6.25495	3.97655e-10	5.60967e-09
Hsd17b7	317.667	0.216151	0.1066	2.02764	0.0425975	0.0916332
Uap1	1042.07	0.230736	0.0706627	3.26522	0.00109378	0.00403114
Uhmk1	297.371	0.40742	0.123266	3.30138	0.000962095	0.00360431
Gm7694	37.6712	1.38162	0.224024	6.0134	1.81667e-09	2.2964e-08
Nos1ap	25.8799	1.22958	0.25215	4.83596	1.32504e-06	9.72895e-06
Olfml2b	45.9053	1.16555	0.223022	5.13521	2.8183e-07	2.3756e-06
Dusp12	744	-0.225934	0.101526	-2.22485	0.0260912	0.0611837
Fcgr2b	31.7251	-0.976921	0.236376	-3.92933	8.51827e-05	0.000419799
1700009P17Rik	24.6213	-0.662484	0.241619	-2.75769	0.0058212	0.0171704
Ndufs2	3897.45	-0.18342	0.0651087	-2.81702	0.00484719	0.0146223
Adamts4	92.9312	0.538572	0.218094	2.45452	0.0141072	0.0364717
B4galt3	505.499	0.276493	0.0904737	3.0557	0.00224534	0.00750223
Ufc1	1077.61	-0.268527	0.0816154	-3.29113	0.000997864	0.00371897
Dedd	929.469	0.433993	0.0659105	6.58361	4.59163e-11	7.48866e-10
Nit1	287.874	-0.209571	0.101343	-2.06721	0.0387144	0.0846308
Klhdc9	88.6555	-0.568483	0.157566	-3.59841	0.000320168	0.00137076
Arhgap30	104.458	-0.841357	0.182398	-4.56191	5.069e-06	3.29679e-05
Usf1	1620.11	0.833479	0.0856498	9.72913	2.26518e-22	1.25633e-20
Tstd1	34.3899	0.835818	0.224969	3.6778	0.000235253	0.00103809
F11r	1031.04	0.757282	0.107268	7.05793	1.69006e-12	3.37754e-11
Ncstn	1004.25	0.190245	0.0864488	2.20062	0.0277629	0.0644294
Pex19	1604.94	0.390289	0.0651891	5.98643	2.14497e-09	2.69141e-08
Dcaf8	2731.79	0.19879	0.0575907	3.45179	0.00055688	0.00224214
Pea15a	948.492	0.541615	0.147928	3.65949	0.000252717	0.00110617
Casq1	80.7449	-0.543357	0.19005	-2.84953	0.00437839	0.0133724
Igsf8	703.373	0.212972	0.106869	1.99269	0.0462951	0.0981042
Igsf9	654.828	0.497206	0.121059	4.10897	3.97425e-05	0.000210284
Dusp23	14.7509	0.73107	0.273182	2.54601	0.0108962	0.0292495
Cadm3	37.3901	0.851509	0.237491	3.56608	0.000362367	0.00152799
Aim2	1301.05	0.363987	0.105751	3.44109	0.00057937	0.00232062
Spta1	1337.15	1.59547	0.197043	8.12629	4.42612e-16	1.34099e-14
Fh1	2479.04	-0.2888	0.0589964	-4.89513	9.82401e-07	7.46756e-06
Wdr64	26.8631	0.947079	0.236381	3.85615	0.000115188	0.000549694
Exo1	1583.92	-0.188509	0.0685734	-2.749	0.00597771	0.0175639
Cep170	745.683	-0.367995	0.113425	-3.24412	0.00117814	0.00429819
Sdccag8	152.649	-0.578079	0.139579	-4.13655	3.52566e-05	0.000188897
Zbtb18	418.126	0.274385	0.0969253	2.83031	0.0046503	0.0141067
Cox20	599.288	-0.267983	0.0982536	-2.72786	0.0063747	0.0185102
Kif26b	22.895	0.950386	0.265865	3.38354	0.00071559	0.0027869
Tfb2m	334.524	-0.275188	0.115382	-2.38335	0.0171558	0.0430844
Adck3	211.219	-0.327995	0.146185	-2.24101	0.0250257	0.0591331
Psen2	199.549	0.964898	0.108785	8.84465	9.18167e-19	3.60222e-17
Gm5069	7.48118	-0.505155	0.272788	-2.00182	0.0453043	0.0964125
Itpkb	265.163	0.84788	0.23409	3.61511	0.000300215	0.00129281
6330403A02Rik	1.65171	0.476166	0.180996	2.78357	0.0053765	0.0160213
Parp1	13219.3	-0.187623	0.0666286	-2.81598	0.00486283	0.0146625
Acbd3	857.654	0.399637	0.0880051	4.54038	5.6153e-06	3.61208e-05
Lefty2	1859.56	-0.86193	0.174891	-4.94238	7.71737e-07	5.99743e-06
Pycr2	4089.37	-0.199941	0.0896525	-2.23081	0.0256937	0.0604431
Tmem63a	521.126	-0.416267	0.148508	-2.80692	0.00500183	0.0150179
Nvl	3738.35	0.17459	0.0634606	2.75114	0.00593887	0.0174648
Wdr26	3172.86	0.455966	0.0726489	6.27616	3.47045e-10	4.96149e-09
Lbr	5878.63	0.356674	0.0415421	8.58587	9.01494e-18	3.20454e-16
Enah	6959.92	0.500342	0.118985	4.20563	2.60358e-05	0.000143932
Srp9	1756.76	0.291661	0.0881701	3.30743	0.000941566	0.00353986
Fbxo28	1013.45	0.231966	0.0762093	3.0436	0.00233764	0.00777553
Trp53bp2	910.06	0.268962	0.089583	3.00258	0.00267698	0.00873032
Capn2	1544.37	0.514542	0.114095	4.51073	6.46047e-06	4.08931e-05
Susd4	170.994	1.58549	0.15723	10.0108	1.3658e-23	8.58135e-22
Tlr5	13.8535	1.45926	0.275208	4.91188	9.02073e-07	6.9094e-06
Disp1	224.768	0.619724	0.134245	4.61174	3.99305e-06	2.65852e-05
Aida	842.108	0.225514	0.0616866	3.65534	0.000256845	0.00112309
Mia3	1742.38	0.236498	0.0965588	2.44956	0.0143029	0.0368993
Dusp10	74.2908	1.60804	0.203074	7.76632	8.0798e-15	2.0908e-13
Hlx	6.74741	1.2625	0.272153	4.12532	3.70218e-05	0.000197137
Iars2	2803.01	-0.240189	0.0675878	-3.5539	0.000379561	0.00159457
Bpnt1	863.5	-0.579483	0.0648808	-8.93079	4.22991e-19	1.70267e-17
Eprs	14577.9	-0.341799	0.0850858	-4.01722	5.88886e-05	0.000300388
Slc30a10	23.7699	-0.56511	0.25175	-2.16779	0.0301743	0.0688895
Lyplal1	284.699	0.289456	0.134624	2.1502	0.0315393	0.0714178
Gpatch2	528.122	-0.188617	0.0905899	-2.08275	0.0372742	0.0819561
Kctd3	2210.92	0.385395	0.0728576	5.28999	1.2232e-07	1.10902e-06
Kcnk2	5.50131	0.550399	0.259746	1.9901	0.0465795	0.0986087
Ptpn14	2358.96	0.678218	0.128479	5.27957	1.29484e-07	1.16776e-06
Smyd2	778.761	0.317626	0.0732589	4.33589	1.4517e-05	8.50299e-05
1700022P22Rik	10.9315	1.20235	0.274002	4.38582	1.15551e-05	6.90106e-05
Tatdn3	127.356	-0.635466	0.142805	-4.44804	8.66582e-06	5.31339e-05
Nsl1	722.467	-0.274145	0.0956907	-2.86526	0.00416671	0.0128016
Tmem206	226.397	-0.335779	0.116245	-2.88723	0.00388645	0.0120646
Ppp2r5a	1344.8	-0.422888	0.127566	-3.31424	0.000918932	0.00346702
Dtl	2378.66	-0.801999	0.0738602	-10.8579	1.82966e-27	1.55768e-25
Ints7	1560.87	-0.620456	0.0760798	-8.15628	3.45513e-16	1.0562e-14
Nek2	2324.73	-0.242078	0.0578117	-4.18779	2.81688e-05	0.000154819
Slc30a1	363.053	-0.278397	0.108188	-2.5722	0.0101056	0.0274255
Traf5	13.63	1.07469	0.273658	3.83164	0.000127293	0.000600558
Kcnh1	24.787	1.32388	0.259079	5.02835	4.94708e-07	3.96208e-06
Diexf	932.935	-0.298994	0.072457	-4.1273	3.67045e-05	0.00019573
A130010J15Rik	191.848	-0.478654	0.141182	-3.38804	0.000703946	0.00274595
Lamb3	65.2895	1.43203	0.228095	6.17756	6.50991e-10	8.80415e-09
Cd34	43.2593	1.49717	0.234033	6.19859	5.697e-10	7.79139e-09
Cr1l	423.21	0.258431	0.0946292	2.7301	0.00633159	0.018413
B020014A21Rik	6.87323	0.895589	0.270435	3.07495	0.0021054	0.00709313
H60c	9.25901	1.4132	0.274275	4.51602	6.30113e-06	3.99954e-05
Ppp1r14c	169.536	0.825561	0.206303	3.98902	6.63478e-05	0.000335057
Plekhg1	294.423	0.495522	0.155119	3.18769	0.00143412	0.00509148
Mthfd1l	3771.02	-0.508137	0.0670156	-7.58264	3.38595e-14	8.20094e-13
Akap12	24190	0.663245	0.0637166	10.4093	2.24832e-25	1.62903e-23
Zbtb2	388.895	0.462229	0.123535	3.73986	0.000184122	0.000836905
1700052N19Rik	1085.43	-0.255337	0.0736939	-3.46466	0.000530909	0.00215284
Syne1	113.561	1.05559	0.184437	5.68741	1.28978e-08	1.41593e-07
Fbxo5	2313.46	-0.182438	0.0647098	-2.81932	0.00481255	0.0145341
Pcmt1	1242.09	0.340751	0.0820819	4.15121	3.30721e-05	0.000178598
Nup43	1947.47	-0.285062	0.091181	-3.12583	0.00177304	0.00611372
Katna1	1160.07	-0.22641	0.0721375	-3.13807	0.00170067	0.00589282
Ust	74.3696	0.886047	0.184927	4.76449	1.89336e-06	1.34438e-05
Sash1	816.078	0.433931	0.138259	3.1388	0.00169642	0.00588047
Stxbp5	239.182	0.428976	0.132907	3.22951	0.00124001	0.0044875
Adgb	2.14876	0.58892	0.206676	2.67375	0.00750075	0.0212257
Rab32	59.2989	1.6275	0.210072	7.59228	3.14318e-14	7.66747e-13
Shprh	1464.92	-0.181254	0.0739444	-2.4511	0.0142422	0.0367649
Fbxo30	1368.85	-0.252509	0.0750739	-3.36349	0.000769633	0.00296014
Stx11	41.0944	1.55136	0.23305	6.4286	1.28789e-10	1.96671e-09
Sf3b5	1849.56	-0.526337	0.0831206	-6.33124	2.43205e-10	3.55151e-09
Fuca2	324.29	0.785107	0.132222	5.93046	3.02088e-09	3.68457e-08
Adat2	272.783	-0.626876	0.132209	-4.73552	2.18491e-06	1.53286e-05
Hivep2	141.749	0.370631	0.159369	2.32051	0.0203135	0.0496238
Cited2	1118.24	0.743247	0.112288	6.61834	3.63263e-11	6.0403e-10
Heca	486.608	0.565811	0.114906	4.92194	8.56923e-07	6.59622e-06
Abracl	476.121	0.294556	0.137059	2.14728	0.0317711	0.0718607
Reps1	1417.23	0.31407	0.0749054	4.1928	2.75537e-05	0.000151831
Ccdc28a	151.311	0.47642	0.143698	3.31327	0.000922105	0.00347628
Nhsl1	502.179	0.49307	0.140238	3.51812	0.000434618	0.00180098
Hebp2	135.196	0.351829	0.164028	2.14787	0.0317237	0.071782
Perp	1131.39	0.806087	0.189451	4.25439	2.09616e-05	0.00011834
Tnfaip3	111.391	1.24044	0.208388	5.9225	3.17088e-09	3.85097e-08
Ifngr1	239.453	0.604763	0.118201	5.11217	3.18486e-07	2.64918e-06
Map3k5	348.961	1.08925	0.0953638	11.3993	4.2133e-30	4.14681e-28
Myb	273.483	0.343515	0.160451	2.14507	0.0319469	0.0722102
Hbs1l	1648.71	0.29565	0.0741192	3.98886	6.63919e-05	0.000335148
Sgk1	5805.43	-0.721615	0.111931	-6.44619	1.14694e-10	1.77697e-09
Slc2a12	13.1668	0.941862	0.275956	3.27327	0.00106309	0.00392822
Tcf21	1.77396	0.266738	0.19588	2.13218	0.0329919	0.0742078
Rps12	17844	-0.31862	0.0942979	-3.37894	0.000727666	0.00282481
Slc18b1	103.795	-1.53367	0.187796	-8.08135	6.40547e-16	1.91344e-14
Vnn1	24.7623	2.07125	0.274292	6.96886	3.19519e-12	6.13355e-11
Stx7	714.47	0.358497	0.0846668	4.23343	2.30157e-05	0.000128783
Moxd1	115.256	2.02986	0.179986	11.0817	1.53857e-28	1.41606e-26
Ctgf	1964.26	2.73836	0.110997	24.6294	6.12613e-134	2.08619e-130
Enpp1	26.3581	1.0337	0.244174	4.18942	2.79664e-05	0.000153906
Med23	1102.93	-0.186522	0.0820375	-2.27318	0.0230152	0.0550858
Epb4.1l2	4318.09	0.508965	0.0622237	8.17942	2.85218e-16	8.82984e-15
Arhgap18	215.564	1.21879	0.144569	8.39763	4.55574e-17	1.52698e-15
Lama2	5.27372	0.576186	0.262446	2.30567	0.021129	0.0512702
Themis	13.2767	0.756687	0.269071	2.63372	0.00844553	0.023474
Soga3	192.532	-0.801607	0.209179	-3.83582	0.000125144	0.000592224
9330159F19Rik	22.2354	-1.43182	0.270294	-5.14226	2.71457e-07	2.29726e-06
Gm20300	78.0473	-0.506958	0.177095	-2.85314	0.00432893	0.0132403
Hey2	16.0483	0.822719	0.271529	2.89928	0.00374021	0.0116721
Hddc2	629.932	-0.383283	0.0984321	-3.89246	9.92347e-05	0.000482074
Tpd52l1	394.042	0.364429	0.111724	3.25939	0.00111651	0.00409892
Clvs2	61.7702	0.810265	0.219282	3.73086	0.000190824	0.000865015
Fam26e	19.3234	-1.24457	0.259341	-4.50685	6.57979e-06	4.15451e-05
Dse	2343.28	0.282111	0.0722878	3.90249	9.521e-05	0.000464341
Tspyl4	129.128	-1.27244	0.151182	-8.34761	6.96559e-17	2.27209e-15
Frk	18.8739	1.82429	0.266085	6.2424	4.30915e-10	6.03885e-09
Hdac2	3938.2	-0.367955	0.0726547	-5.06406	4.10417e-07	3.34522e-06
Lama4	68.3383	1.39322	0.201657	6.83363	8.27899e-12	1.49964e-10
Fam229b	34.1273	-0.819571	0.222654	-3.62453	0.000289487	0.00125295
Fyn	658.407	0.298906	0.091287	3.27355	0.00106207	0.00392557
Traf3ip2	175.413	-0.353687	0.153591	-2.29787	0.021569	0.0521596
Rev3l	1421.59	-0.245316	0.111695	-2.19638	0.028065	0.0650323
G630090E17Rik	3.31792	0.614652	0.235247	2.49407	0.0126287	0.0331938
AI317395	2.71669	0.472873	0.231003	2.45852	0.013951	0.0361228
Slc16a10	211.231	0.782837	0.146783	5.33326	9.64649e-08	8.90731e-07
Rpf2	1652.71	-0.464188	0.0934346	-4.96809	6.76172e-07	5.30073e-06
Gtf3c6	769.918	-0.470418	0.0967696	-4.86091	1.16845e-06	8.66895e-06
Cdc40	1346.01	-0.219704	0.083696	-2.62492	0.00866681	0.02401
Wasf1	648.461	-0.325551	0.0886758	-3.67257	0.000240124	0.00105757
Fig4	1617.41	-0.372486	0.0922714	-4.03561	5.44609e-05	0.000279646
Zbtb24	313.188	-0.297983	0.10972	-2.71388	0.0066501	0.0191657
Mical1	330.018	-1.43966	0.124564	-11.5235	1.00434e-30	1.08233e-28
Smpd2	235.275	-0.620393	0.107177	-5.77997	7.47135e-09	8.58979e-08
Ccdc162	16.7994	0.580467	0.262247	2.11309	0.0345935	0.0771882
Cep57l1	631.803	-0.437331	0.0859652	-5.08494	3.67743e-07	3.03077e-06
Armc2	6.66504	-0.680234	0.271945	-2.14575	0.0318926	0.0721067
Foxo3	595.557	-0.384514	0.150674	-2.55242	0.0106979	0.0287943
Lace1	250.343	-0.619434	0.127239	-4.86201	1.16199e-06	8.63231e-06
Bend3	1873.7	0.37688	0.122169	3.08703	0.00202168	0.00684903
1700021F05Rik	502.544	-0.776703	0.113248	-6.86121	6.828e-12	1.24609e-10
Cd24a	1193.83	0.481818	0.223679	2.17258	0.0298118	0.0682632
Rtn4ip1	500.733	-0.656168	0.0807678	-8.12209	4.58241e-16	1.38207e-14
Aim1	135.83	2.382	0.22179	10.5892	3.34281e-26	2.62295e-24
Prdm1	134.466	-0.859869	0.186433	-4.60657	4.09367e-06	2.71534e-05
Prep	2364.04	-0.290024	0.0816171	-3.55392	0.000379537	0.00159457
Bves	33.1016	0.855634	0.239247	3.51516	0.000439487	0.00181762
Lin28b	1573.64	-0.21931	0.0932448	-2.35306	0.0186198	0.0460946
Hace1	605.826	0.205458	0.0939627	2.18633	0.0287916	0.0664094
Ascc3	1549.26	0.23263	0.0920219	2.52787	0.0114757	0.030569
Sim1	6.9894	0.767554	0.260112	4.10411	4.05871e-05	0.000214318
Fam162b	2.08292	0.50686	0.220642	2.43329	0.0149622	0.0384256
Rfx6	14.6249	0.808681	0.274793	2.97124	0.00296603	0.00953599
Dcbld1	485.947	-0.703622	0.103252	-6.81043	9.73062e-12	1.75326e-10
Nus1	2099.43	0.181743	0.0575147	3.15985	0.00157851	0.00552575
Fam184a	143.459	1.12937	0.154423	7.29615	2.96126e-13	6.456e-12
Man1a	183.986	0.841312	0.134698	6.23628	4.48109e-10	6.24894e-09
Msl3l2	89.3021	0.401098	0.18239	2.19909	0.0278715	0.0646375
Gja1	6274.22	1.4499	0.10162	14.2653	3.59837e-46	9.57336e-44
Serinc1	1842.39	0.269837	0.0774576	3.48339	0.000495115	0.00202312
Pkib	12.9239	1.51968	0.275059	5.18819	2.12346e-07	1.84001e-06
Smpdl3a	12.2662	0.811861	0.275287	2.92157	0.0034827	0.0109592
Lims1	1773.15	0.134242	0.0645872	2.07843	0.0376696	0.0826973
Ranbp2	6362.81	-0.385129	0.0942061	-4.08851	4.34149e-05	0.000227804
Ccdc138	252.081	-0.489177	0.122596	-3.9894	6.62413e-05	0.000334686
Sh3rf3	51.8455	1.31543	0.217743	5.95287	2.63474e-09	3.23912e-08
Sept10	755.006	-1.13491	0.0951461	-11.9189	9.43859e-33	1.2268e-30
P4ha1	1917.88	0.370703	0.133785	2.76942	0.0056157	0.0166467
Ddit4	3142.35	0.60768	0.265911	2.24619	0.0246915	0.058457
Ascc1	753.604	-0.463283	0.0967314	-4.79099	1.65958e-06	1.1918e-05
Chst3	48.7446	-1.03263	0.242725	-4.20228	2.64243e-05	0.000145985
4632428N05Rik	63.0251	1.31157	0.240304	5.33717	9.44086e-08	8.73638e-07
Slc29a3	271.424	-0.476787	0.134707	-3.53197	0.000412479	0.00171718
Adamts14	144.431	-0.455506	0.169925	-2.6832	0.00729207	0.0207282
Pald1	2375.02	-0.573134	0.0905709	-6.32818	2.48072e-10	3.61947e-09
Lrrc20	118.568	-0.48436	0.176175	-2.76027	0.00577534	0.0170634
Npffr1	1.55916	-0.231133	0.173784	-1.9833	0.0473343	0.0998837
Ppa1	4446.78	-0.703609	0.065887	-10.6792	1.2731e-26	1.01295e-24
Aifm2	252.008	-0.585571	0.125604	-4.65484	3.24235e-06	2.19775e-05
H2afy2	615.583	-0.715285	0.0801855	-8.92548	4.4379e-19	1.78217e-17
Col13a1	52.3596	-1.00468	0.250266	-3.92764	8.57831e-05	0.000422391
Hkdc1	45.7603	0.533062	0.272026	2.02456	0.0429125	0.0921983
Vps26a	1793.72	-0.256987	0.0729347	-3.52398	0.00042512	0.00176377
2510003E04Rik	747.904	0.226258	0.07371	3.06923	0.00214612	0.00721746
Ddx50	1832.57	-0.262636	0.0848843	-3.09398	0.00197493	0.00672138
Ccar1	3641.21	-0.274953	0.0848037	-3.24218	0.0011862	0.00432491
Dna2	1840.88	-0.670089	0.0788244	-8.50141	1.87306e-17	6.53537e-16
Hnrnph3	379.36	0.280555	0.100143	2.80322	0.00505947	0.0151749
Mypn	27.0677	0.544327	0.253732	2.11468	0.0344572	0.0769345
Herc4	3591.89	0.159236	0.0606037	2.62747	0.00860216	0.0238432
Jmjd1c	5488.67	0.50137	0.113739	4.40753	1.04555e-05	6.28621e-05
Nrbf2	394.105	-0.220386	0.10338	-2.13188	0.033017	0.0742447
Egr2	11.5201	1.38021	0.273387	4.54665	5.45072e-06	3.51152e-05
Ado	1025.08	-0.277019	0.0879303	-3.15088	0.00162781	0.00567032
Arid5b	981.647	-0.334428	0.14949	-2.23983	0.0251019	0.0592884
Ank3	574.522	0.287644	0.129131	2.22702	0.0259462	0.0608941
Ccdc6	1768.87	0.534118	0.0904713	5.90359	3.55682e-09	4.29213e-08
Slc16a9	29.2312	1.02373	0.251422	3.92671	8.61148e-05	0.000423779
Fam13c	283.387	0.877402	0.137668	6.36783	1.91723e-10	2.84857e-09
Phyhipl	108.249	1.1419	0.170333	6.68125	2.36919e-11	4.07476e-10
Bicc1	82.5516	1.11894	0.192913	5.7787	7.52822e-09	8.64933e-08
Tfam	2105.62	-0.326404	0.0715398	-4.56239	5.05744e-06	3.29178e-05
Cisd1	1265.02	-0.499645	0.0983203	-5.08093	3.75591e-07	3.08797e-06
Zwint	2519.79	0.188235	0.0767227	2.45332	0.0141544	0.0365606
Gnaz	110.224	1.09771	0.192308	5.70051	1.19449e-08	1.32154e-07
Bcr	778.468	0.313618	0.119364	2.62767	0.00859713	0.0238332
Adora2a	17.4513	0.993787	0.264447	3.68005	0.000233192	0.00103025
Ggt1	107.597	-1.92193	0.173396	-10.8603	1.78146e-27	1.52427e-25
Gstt1	92.7473	1.27468	0.172878	7.29593	2.96602e-13	6.4581e-12
Gstt2	339.928	1.04486	0.150437	6.93869	3.95741e-12	7.4953e-11
Derl3	90.91	1.00361	0.181328	5.51101	3.56774e-08	3.60736e-07
Mmp11	655.483	-0.464982	0.126951	-3.666	0.000246374	0.00108203
Chchd10	4792.76	-0.401081	0.123684	-3.24407	0.00117836	0.00429819
Vpreb3	36.0619	-0.961259	0.239289	-4.03257	5.51696e-05	0.000282943
Gm5134	40.2817	-1.62527	0.243494	-6.32007	2.61452e-10	3.80165e-09
Zfp280b	1765.68	-0.411955	0.0925458	-4.45123	8.53791e-06	5.24679e-05
Slc5a4b	47.3242	1.10368	0.204859	5.28898	1.22998e-07	1.11398e-06
Prmt2	260.067	0.982961	0.130002	7.5466	4.46761e-14	1.0684e-12
Dip2a	425.538	0.630192	0.112788	5.58438	2.34538e-08	2.4545e-07
Pcnt	2558.83	-0.342801	0.0869836	-3.94156	8.09527e-05	0.000401042
Ybey	150.203	-0.289623	0.138523	-2.09298	0.0363506	0.0802993
Mcm3ap	2936.8	-0.629484	0.0617247	-10.1982	2.0196e-24	1.37003e-22
Lss	1276.57	0.440211	0.109683	4.01314	5.99155e-05	0.000304987
Ftcd	2.7898	0.545749	0.208361	2.15016	0.0315425	0.0714178
Col6a2	56.1477	2.27696	0.21651	9.97052	2.05156e-23	1.27025e-21
Col6a1	55.6649	2.00191	0.246523	7.8249	5.08041e-15	1.35799e-13
Pcbp3	398.623	0.215554	0.10007	2.154	0.03124	0.070857
Col18a1	6812.04	0.718986	0.0825177	8.71316	2.95522e-18	1.10106e-16
Pofut2	746.05	0.290841	0.0784025	3.70981	0.000207418	0.000931478
Gm17769	2.23543	0.506705	0.215849	3.00701	0.00263827	0.00862719
Sumo3	3731.55	-0.274718	0.0565677	-4.8564	1.19542e-06	8.84588e-06
Lrrc3	147.655	0.767516	0.140669	5.45458	4.90882e-08	4.81744e-07
Trpm2	8.60261	1.14772	0.274288	4.00176	6.28738e-05	0.000319092
Pfkl	8676.98	0.303984	0.105991	2.86784	0.00413282	0.0127104
Aire	753.432	0.973949	0.166299	5.83285	5.44892e-09	6.41623e-08
Dnmt3l	10214.1	1.51581	0.20384	7.42642	1.11577e-13	2.52973e-12
Icosl	466.631	0.990184	0.180787	5.47234	4.4414e-08	4.39672e-07
Agpat3	1100.16	-0.273527	0.117191	-2.33267	0.0196655	0.0482693
Rrp1	5301.98	-0.178965	0.0587468	-3.04652	0.00231503	0.00771542
Cstb	1078.75	0.313119	0.140224	2.23128	0.0256624	0.0603778
Pdxk	768.304	-0.205978	0.0901203	-2.28535	0.0222921	0.0536568
Casp14	3.29039	0.788457	0.236371	2.56296	0.0103784	0.028055
Slc1a6	20.1572	1.6649	0.254351	6.09858	1.07016e-09	1.40491e-08
2610008E11Rik	267.249	0.556106	0.126688	4.38507	1.15947e-05	6.91739e-05
Ppap2c	317.181	0.299617	0.123219	2.43064	0.015072	0.0386494
Mier2	742.356	0.206054	0.0796269	2.58762	0.00966405	0.0263786
C2cd4c	27.1123	0.700869	0.24437	2.86367	0.00418761	0.0128542
Shc2	227.822	0.347983	0.123504	2.82097	0.00478788	0.0144776
Madcam1	52.7116	-1.14779	0.233594	-5.04448	4.54763e-07	3.66978e-06
Hcn2	217.043	0.645066	0.14824	4.33916	1.43026e-05	8.386e-05
Rnf126	1259.07	0.248318	0.0824271	3.01258	0.00259041	0.00848864
Fstl3	27.9902	1.68824	0.264969	6.01789	1.76701e-09	2.23694e-08
Palm	904.385	0.88553	0.137047	6.46169	1.03541e-10	1.61152e-09
Prtn3	26.2269	0.916435	0.264801	3.36596	0.000762783	0.0029411
Med16	829.222	0.714756	0.0785915	9.09173	9.74781e-20	4.1598e-18
Kiss1r	14.0557	0.55391	0.270967	1.98713	0.0469079	0.0991877
Arid3a	688.107	0.681565	0.170721	3.9935	6.51052e-05	0.000329434
Tmem259	1486.24	0.259746	0.0786617	3.30195	0.000960159	0.00359918
Cnn2	2863.49	1.22215	0.127598	9.57465	1.02198e-21	5.30527e-20
Abca7	386.252	0.602178	0.172038	3.49249	0.000478548	0.00195994
Hmha1	426.768	-0.775189	0.135197	-5.72539	1.03197e-08	1.15449e-07
Gpx4	7971.54	0.347168	0.0998759	3.4753	0.000510275	0.00207957
Sbno2	1305.88	0.514615	0.0897784	5.73129	9.96685e-09	1.12165e-07
Stk11	1376.06	0.46208	0.0696592	6.63307	3.28769e-11	5.48818e-10
Dos	448.34	0.626162	0.120429	5.20171	1.97465e-07	1.71974e-06
Efna2	225.269	0.429539	0.126675	3.39281	0.00069179	0.00270225
Gamt	15.7875	-0.834991	0.259381	-3.10787	0.00188442	0.00645776
Dazap1	4088.91	0.134793	0.0675404	1.99578	0.0459584	0.0975363
Apc2	42.7911	1.25876	0.266978	4.6098	4.03059e-06	2.67977e-05
Pcsk4	87.0683	0.718397	0.198823	3.62426	0.000289791	0.00125395
Reep6	330.907	0.271952	0.129432	2.10148	0.0355993	0.0789565
Adamtsl5	50.0357	1.49608	0.23863	6.1734	6.68383e-10	9.01788e-09
Plk5	206.416	0.474464	0.13301	3.57085	0.000355826	0.00150451
Mbd3	2680.63	0.400565	0.073053	5.4834	4.17229e-08	4.16178e-07
Fam108a	1088.78	0.174454	0.0794654	2.19532	0.0281408	0.0651733
Csnk1g2	2790.39	0.221743	0.0615097	3.60506	0.000312076	0.00133948
Mknk2	1886.15	0.270014	0.092261	2.92657	0.00342721	0.0108165
Plekhj1	1030.21	0.25601	0.0946519	2.7046	0.00683873	0.0196396
Jsrp1	31.0112	-0.680385	0.258844	-2.71615	0.00660462	0.0190605
Lingo3	146.056	0.346605	0.141275	2.45876	0.0139419	0.0361049
Slc39a3	151.279	0.669683	0.157577	4.24069	2.22834e-05	0.000125056
Map2k2	1613.27	0.419964	0.0798942	5.25606	1.47172e-07	1.3113e-06
Zbtb7a	515.119	-0.801612	0.105255	-7.61101	2.71957e-14	6.70131e-13
Eef2	79309	0.32118	0.0713752	4.49986	6.79971e-06	4.28017e-05
Dapk3	1001.27	0.438734	0.0802867	5.46446	4.64321e-08	4.57523e-07
Zfr2	51.4369	0.642412	0.248861	2.54602	0.0108958	0.0292495
Pip5k1c	940.787	0.31985	0.0905055	3.53363	0.000409893	0.00170843
Tbxa2r	25.9815	0.503899	0.250847	2.08087	0.0374458	0.0822803
Mfsd12	135.861	0.510534	0.144934	3.51295	0.000443166	0.0018315
4930404N11Rik	99.2065	0.587997	0.174652	3.36528	0.00076466	0.00294634
Nfic	388.991	-0.528402	0.137973	-3.8283	0.000129031	0.00060775
Celf5	373.28	0.452033	0.124825	3.62131	0.000293113	0.00126671
Aes	2000.37	-1.46031	0.0952079	-15.3322	4.65988e-53	1.80327e-50
BC025920	62.0627	-0.693756	0.200751	-3.4424	0.000576577	0.00231052
Sirt6	387.247	-0.221525	0.0976711	-2.2678	0.0233417	0.0557262
Ankrd24	284.225	-0.258436	0.118003	-2.19003	0.0285218	0.0659032
Txnrd1	12275	0.359517	0.104109	3.45358	0.000553208	0.00222999
Chst11	164.268	1.04624	0.190059	5.47777	4.30713e-08	4.27873e-07
Aldh1l2	91.2459	-0.570465	0.173846	-3.28457	0.00102139	0.0037972
1500009L16Rik	541.532	0.360408	0.128107	2.81109	0.00493747	0.0148587
Nuak1	565.806	0.395463	0.171635	2.30527	0.0211514	0.0513173
C330046G13Rik	116.234	-1.04155	0.16177	-6.41056	1.44986e-10	2.19242e-09
Polr3b	2081.67	-0.323643	0.0759067	-4.264	2.00801e-05	0.000113816
Ric8b	551.881	-0.556889	0.10869	-5.12368	2.99625e-07	2.51069e-06
Mterfd3	181.055	-0.477135	0.143395	-3.32204	0.000893621	0.00338277
Cry1	833.565	0.523316	0.097306	5.37828	7.51998e-08	7.1333e-07
Pwp1	2934.5	-0.152408	0.0759474	-2.00663	0.0447896	0.0955201
Timp3	373.869	1.41823	0.138274	10.2291	1.46917e-24	1.01277e-22
1810014B01Rik	66.8091	-0.579766	0.173905	-3.32469	0.000885169	0.003356
Nt5dc3	422.285	-0.228078	0.112645	-2.02578	0.0427873	0.091979
Ascl1	10.4445	0.76765	0.27583	2.87815	0.00400012	0.0123612
Gnptab	1301.85	0.335326	0.0731031	4.58761	4.48354e-06	2.94754e-05
Sycp3	251.661	1.25919	0.17719	7.10074	1.24093e-12	2.51241e-11
Ano4	3.87492	0.891048	0.251959	3.13143	0.00173959	0.006013
Actr6	659.412	-0.212018	0.103157	-2.05518	0.0398616	0.0867716
Anks1b	13.9803	0.685342	0.271982	2.41833	0.0155921	0.0397079
Apaf1	1426.05	0.369902	0.0872489	4.23951	2.24005e-05	0.000125641
Tmpo	7667.22	-0.418491	0.0558715	-7.4903	6.87169e-14	1.60061e-12
Cdk17	1278.11	0.531699	0.10597	5.01891	5.19651e-07	4.14625e-06
Elk3	229.793	0.464351	0.147866	3.13425	0.00172294	0.00596271
Lta4h	1696.86	-0.280117	0.0698885	-4.00829	6.11588e-05	0.000310666
Hal	135.917	-1.74476	0.182472	-9.45775	3.14639e-21	1.55286e-19
Amdhd1	11.2748	-0.763629	0.275613	-3.04674	0.00231342	0.00771154
Ccdc38	15.6374	-0.742171	0.269438	-2.67915	0.00738092	0.0209633
Usp44	583.472	-0.381614	0.113932	-3.35349	0.000798002	0.00305202
Metap2	6779.91	-0.249359	0.0682035	-3.65621	0.000255976	0.00111986
Fgd6	266.247	0.502171	0.132039	3.80083	0.000144214	0.00067183
Nr2c1	245.132	-0.33554	0.13306	-2.52445	0.011588	0.0308248
Tmcc3	432.662	1.40374	0.162122	8.63833	5.70405e-18	2.06206e-16
Plxnc1	69.2747	1.6242	0.201763	7.91013	2.57115e-15	7.14176e-14
Cradd	223.88	-0.363586	0.118671	-3.06215	0.0021975	0.00736842
2310039L15Rik	7.57938	-0.705959	0.273308	-2.66891	0.00760987	0.0214917
Socs2	1248.64	-0.51247	0.134523	-3.81196	0.000137872	0.000644276
Mrpl42	1820.81	-0.446118	0.0816862	-5.46117	4.73015e-08	4.65551e-07
Nudt4	3861.6	0.179834	0.076077	2.36384	0.0180864	0.0450032
Atp2b1	1677.99	0.38361	0.0625672	6.13071	8.74859e-10	1.16377e-08
Dusp6	1997.47	0.568446	0.184991	3.07533	0.0021027	0.00708542
Kitl	37.2245	1.27243	0.228867	5.40445	6.50069e-08	6.23942e-07
Cep290	396.39	-0.433432	0.114659	-3.78213	0.000155495	0.000717703
4930430F08Rik	247.653	-0.282514	0.108966	-2.59149	0.00955623	0.0261388
Nts	6.83558	1.24146	0.242151	3.93593	8.28743e-05	0.000409608
Rassf9	15.1263	2.25099	0.271861	6.88106	5.94067e-12	1.09353e-10
Alx1	10.1175	0.749978	0.275854	2.69375	0.00706533	0.0201746
Slc6a15	336.465	-0.415742	0.12599	-3.29626	0.000979804	0.00366259
Tmtc2	28.9966	1.32675	0.251865	5.07507	3.87362e-07	3.1725e-06
Mettl25	128.626	-0.517308	0.154608	-3.34971	0.000808955	0.00309133
Ccdc59	733.753	-0.204672	0.0821318	-2.49143	0.0127229	0.0333948
Lin7a	2.7146	0.50756	0.217947	2.52197	0.0116701	0.0310171
Myf5	2.29411	0.499838	0.20296	2.50808	0.0121388	0.0320694
Pawr	2080.27	0.203008	0.0927517	2.18897	0.0285989	0.0660544
Syt1	29.3105	1.39352	0.2547	5.27063	1.35958e-07	1.22226e-06
Nav3	6.23142	0.760501	0.259858	2.60222	0.00926231	0.0254289
E2f7	713.267	0.271125	0.101341	2.6761	0.00744847	0.0211059
Bbs10	147.279	-0.678579	0.149215	-4.54235	5.56296e-06	3.57976e-05
Nap1l1	21545.3	0.178663	0.0604228	2.95686	0.00310786	0.00992774
Phlda1	335.378	0.817965	0.164344	4.97673	6.46663e-07	5.09049e-06
Krr1	2067.07	-0.220879	0.0891407	-2.47769	0.0132236	0.0345018
Caps2	36.6813	0.897214	0.227884	3.88429	0.000102628	0.000495589
Kcnc2	2.17229	0.613845	0.21532	2.15444	0.031206	0.0707987
Atxn7l3b	1388.73	-0.220284	0.0932542	-2.3619	0.0181816	0.0451938
Tph2	5.12699	0.92617	0.263766	3.02179	0.00251283	0.00826304
Rab21	631.548	0.364088	0.0908196	4.00845	6.11189e-05	0.000310555
Zfc3h1	1351.93	0.212763	0.104146	2.04274	0.0410779	0.0890218
Tspan8	17.5405	1.02034	0.273793	3.61576	0.000299468	0.00128992
4933416C03Rik	11.9223	0.83587	0.27594	2.89516	0.00378959	0.0118135
Ptprb	10.0828	0.821803	0.266951	3.42338	0.000618469	0.0024547
Rab3ip	831.477	0.254828	0.0907239	2.80874	0.00497357	0.014946
4933412E12Rik	38.6727	0.55712	0.229969	2.37427	0.0175836	0.0440093
Cct2	18903.2	-0.132613	0.0582352	-2.27721	0.0227734	0.0546021
Frs2	980.896	0.281325	0.10655	2.64048	0.00827893	0.0230901
Yeats4	1543.52	-0.360469	0.0767691	-4.6959	2.65438e-06	1.8298e-05
Cpm	68.0682	0.539361	0.168321	3.17	0.00152437	0.00536724
Mdm2	2840.51	0.18121	0.080366	2.25487	0.0241413	0.0573698
Nup107	4524.38	-0.151215	0.0689525	-2.19299	0.0283083	0.065472
Dyrk2	372.831	0.556339	0.100707	5.52295	3.33345e-08	3.39121e-07
Llph	761.258	-0.206635	0.0880556	-2.34628	0.0189619	0.0468124
Hmga2	854.977	-0.440975	0.183226	-2.40334	0.0162462	0.0410666
Msrb3	87.7925	1.14501	0.206334	5.49889	3.82196e-08	3.83706e-07
Wif1	4.54438	0.923406	0.263122	2.93902	0.00329252	0.0104456
Tbc1d30	9.92233	0.647437	0.275092	2.34455	0.0190501	0.0469941
Gns	998.694	0.383688	0.0875669	4.38166	1.17779e-05	7.01935e-05
Rassf3	1199.24	0.235808	0.0810961	2.90807	0.00363667	0.0113826
Xpot	5985.77	-0.295148	0.075482	-3.9103	9.21824e-05	0.000450514
Srgap1	171.271	1.03928	0.155398	6.67352	2.49739e-11	4.25656e-10
Tmem5	652.704	0.3456	0.0849478	4.06714	4.75937e-05	0.000247746
Ppm1h	108.083	0.847309	0.181261	4.70662	2.51852e-06	1.74462e-05
Slc16a7	4.96645	0.543607	0.254763	2.00348	0.0451259	0.0961169
Xrcc6bp1	277.196	-0.408025	0.111116	-3.67112	0.000241491	0.00106332
LOC100504608	4.78728	-0.606807	0.260188	-2.18134	0.0291579	0.0670727
Mettl1	297.271	-0.695117	0.108113	-6.42836	1.28987e-10	1.96797e-09
Cyp27b1	21.7778	-0.838008	0.2661	-3.16097	0.00157244	0.00550789
Cdk4	9159.04	-0.482872	0.0740501	-6.52079	6.9939e-11	1.11191e-09
LOC100504703	23.4521	-0.598937	0.266778	-2.22835	0.0258573	0.0607523
B4galnt1	209.874	-0.69122	0.143923	-4.81397	1.47964e-06	1.07436e-05
Mars	4254.27	-0.265406	0.0758695	-3.49834	0.00046817	0.00192599
Arhgap9	104.546	-1.75223	0.171574	-10.0414	1.00231e-23	6.44013e-22
Gli1	373.902	-2.21991	0.14761	-14.9493	1.57487e-50	5.15679e-48
Inhbc	14.4488	-0.5431	0.270376	-2.14906	0.0316297	0.0715883
R3hdm2	1216.64	0.183726	0.0867428	2.11806	0.0341704	0.0764244
Shmt2	3957.6	-0.643506	0.0706201	-9.11256	8.04598e-20	3.48598e-18
Nxph4	48.3734	-1.00685	0.240497	-4.17598	2.96702e-05	0.000162129
Lrp1	1718.43	-0.470558	0.216463	-2.16964	0.0300344	0.0686455
Stat6	667.245	-0.578094	0.104597	-5.52361	3.32103e-08	3.38201e-07
Nab2	243.122	-0.496104	0.143351	-3.46258	0.000535017	0.00216538
1700012D01Rik	7.47678	-0.686956	0.264163	-2.59042	0.00958575	0.0262111
Myo1a	17.3989	-0.611757	0.263868	-2.22225	0.0262664	0.0615353
Tac2	3.66425	-0.796093	0.227001	-2.75979	0.00578382	0.0170826
Zbtb39	544.997	-0.260173	0.102785	-2.53188	0.0113452	0.0302782
Gpr182	9.27859	-0.720227	0.275876	-2.43381	0.0149408	0.0383939
Hsd17b6	1.19877	-0.323187	0.171002	-2.14444	0.0319979	0.072316
Prim1	1557.9	-0.280874	0.0666591	-4.21305	2.51942e-05	0.000139688
Naca	15615.7	-0.207539	0.0747572	-2.77615	0.00550065	0.0163426
Ptges3	7346.13	-0.968713	0.0556537	-17.4064	7.37954e-68	6.28257e-65
Atp5b	30365.4	-0.962049	0.0403456	-23.8453	1.13423e-125	3.21877e-122
Baz2a	5297.12	-0.641079	0.0934163	-6.86341	6.7237e-12	1.22837e-10
Gls2	644.516	-0.402943	0.0923888	-4.36117	1.29368e-05	7.64048e-05
Spryd4	529.835	-0.446367	0.0925904	-4.81781	1.45145e-06	1.0566e-05
Stat2	669.261	0.527991	0.146488	3.60138	0.000316532	0.00135724
Il23a	80.5495	0.800183	0.178643	4.44962	8.60215e-06	5.27626e-05
Pan2	1487.28	-0.194426	0.0796655	-2.44097	0.014648	0.037721
Cnpy2	1371.74	-0.446051	0.0891559	-5.00282	5.64978e-07	4.48689e-06
Cs	5297.86	0.164809	0.0477523	3.45129	0.000557919	0.00224579
Nabp2	901.36	0.265844	0.0780971	3.4041	0.00066382	0.00260675
Rnf41	826.825	0.300891	0.0810938	3.71044	0.000206903	0.000930027
Myl6b	73.1254	-0.426105	0.192445	-2.21055	0.0270671	0.0631418
Esyt1	1351.32	-0.94912	0.110769	-8.5728	1.00999e-17	3.58274e-16
Zc3h10	467.414	-0.265384	0.0973046	-2.72885	0.00635553	0.0184731
Pa2g4	13627.9	-0.201484	0.0605181	-3.32932	0.000870578	0.00330878
Ikzf4	58.0399	0.440118	0.213612	2.0574	0.0396481	0.0863727
Cdk2	1978.73	-0.430062	0.0569283	-7.55351	4.2369e-14	1.01751e-12
Pmel	140.152	-0.766154	0.147017	-5.19508	2.04629e-07	1.77927e-06
Dgka	635.13	0.800705	0.0843178	9.48932	2.3255e-21	1.1646e-19
Mmp19	9.08196	-0.998216	0.274864	-3.44743	0.000565941	0.00227432
Dnajc14	861.622	0.176896	0.08297	2.13202	0.0330049	0.0742272
Sarnp	3168.91	-0.212858	0.0762594	-2.79124	0.00525059	0.0156955
Gdf11	29.6539	0.704165	0.238585	2.90487	0.00367409	0.0114875
Cd63	1636.56	0.483308	0.101172	4.7767	1.78197e-06	1.27112e-05
Itga7	55.276	-0.637224	0.213435	-2.93196	0.0033683	0.0106503
Pisd-ps1	1737.16	0.614439	0.112243	5.47338	4.4152e-08	4.37588e-07
Sfi1	277.763	1.00885	0.153595	6.54013	6.14638e-11	9.86375e-10
Eif4enif1	1965.43	-0.123244	0.0621337	-1.98372	0.0472868	0.0998081
Drg1	3118.05	-0.247489	0.0619569	-3.99472	6.47699e-05	0.000327933
Patz1	1462.89	-0.368539	0.102582	-3.59336	0.000326443	0.00139272
Limk2	1693.24	0.521582	0.128682	4.05259	5.06539e-05	0.000262153
Selm	309.967	0.747139	0.137582	5.4273	5.7213e-08	5.55714e-07
Smtn	990.568	0.849698	0.108182	7.85324	4.05433e-15	1.09576e-13
Osbp2	17.8603	0.886201	0.267746	3.30191	0.000960302	0.00359918
Slc35e4	119.828	0.795465	0.146599	5.41457	6.14347e-08	5.92998e-07
Tcn2	323.771	0.327969	0.129877	2.52411	0.0115991	0.0308446
Gal3st1	32.4676	0.666098	0.244685	2.69563	0.00702565	0.0200815
Mtfp1	164.396	-0.708664	0.15732	-4.52391	6.07063e-06	3.86699e-05
Sec14l2	122.271	-0.464094	0.16244	-2.86115	0.00422107	0.0129453
Gatsl3	699.809	0.27901	0.0932385	2.99355	0.00275752	0.00895694
Osm	11.7832	-0.517034	0.274865	-2.04274	0.0410785	0.0890218
Lif	148.028	0.884738	0.170866	5.16936	2.349e-07	2.01833e-06
Hormad2	91.7253	-0.866878	0.212824	-4.14718	3.36596e-05	0.000181598
Mtmr3	1460.01	0.236994	0.0728944	3.25113	0.00114949	0.00421001
Ascc2	1042.13	0.339203	0.0725055	4.67806	2.89596e-06	1.98428e-05
Cabp7	39.025	-0.903869	0.229126	-3.95869	7.53619e-05	0.00037608
Nipsnap1	2143.73	-0.139934	0.0647534	-2.16083	0.0307086	0.069903
Thoc5	1838.12	-0.22109	0.0823897	-2.68353	0.00728498	0.0207115
Nefh	951.382	0.253158	0.113668	2.22753	0.0259119	0.0608304
Ap1b1	1883.07	0.297604	0.0717915	4.14534	3.39309e-05	0.000182887
Gas2l1	520.907	0.630002	0.0977321	6.4449	1.1568e-10	1.78899e-09
Rasl10a	33.5921	0.51392	0.252087	2.05141	0.0402269	0.0874571
Emid1	107.865	1.01735	0.196829	5.17633	2.26289e-07	1.95386e-06
Kremen1	542.766	0.861779	0.14277	6.03474	1.59215e-09	2.0322e-08
Urgcp	212.233	0.564445	0.123854	4.55851	5.15184e-06	3.343e-05
2210015D19Rik	90.7613	-0.427385	0.183479	-2.33558	0.019513	0.0479573
Polm	244.049	-0.273303	0.125899	-2.1726	0.0298107	0.0682632
Aebp1	100.615	1.79939	0.215967	8.25881	1.47136e-16	4.68276e-15
Pold2	2223.15	-0.432761	0.0617424	-7.00889	2.40214e-12	4.65846e-11
Myl7	29.1428	-1.3251	0.247137	-5.17622	2.26422e-07	1.95402e-06
Gck	18.8677	-0.726627	0.275537	-2.51483	0.0119091	0.0315164
Ykt6	2200.58	-0.244509	0.0656152	-3.72665	0.000194043	0.000877782
Camk2b	402.382	-0.335302	0.128183	-2.61617	0.00889234	0.0245596
Ppia	33816.3	-0.335386	0.0740482	-4.52922	5.92021e-06	3.77824e-05
H2afv	1394.06	-0.219333	0.0881923	-2.48666	0.0128949	0.0337786
Myo1g	101.856	-2.04501	0.191862	-10.41	2.2327e-25	1.62463e-23
Gm11974	242.642	-0.340193	0.157871	-2.15469	0.0311863	0.070786
Ccm2	765.223	0.321456	0.0775454	4.14524	3.39457e-05	0.000182909
Nacad	20.7237	1.36031	0.266672	4.87335	1.09724e-06	8.24476e-06
Adcy1	373.231	0.443096	0.122301	3.62592	0.000287934	0.00124686
Igfbp3	1587.07	0.589782	0.219728	2.67749	0.00741768	0.0210431
Tns3	3517.33	-0.515073	0.116389	-4.42692	9.55901e-06	5.80461e-05
Hus1	1432.07	-0.388629	0.0909127	-4.27415	1.91867e-05	0.000109281
Gm11992	9.73639	-0.73932	0.275868	-2.5195	0.0117523	0.0311984
Ikzf1	58.1087	1.07829	0.210769	5.09994	3.39764e-07	2.81345e-06
Fignl1	2613.96	-1.16463	0.0740278	-15.731	9.27764e-56	4.64619e-53
Ddc	289.674	-1.28234	0.143461	-8.92213	4.57402e-19	1.83251e-17
1700042O10Rik	30.6496	-1.53235	0.246544	-5.98856	2.11709e-09	2.66035e-08
Cobl	2074.51	-1.70204	0.115147	-14.7776	2.04225e-49	6.32682e-47
Vstm2a	9.0709	0.777142	0.275164	2.67415	0.00749198	0.0212115
Egfr	177.44	0.681833	0.219226	3.10821	0.00188222	0.00645489
Fbxo48	54.1182	-0.659757	0.201237	-3.26173	0.00110734	0.00407141
Cnrip1	6.5223	0.747044	0.258807	3.18959	0.00142474	0.00506031
Ppp3r1	1834.82	0.283672	0.0703346	4.03314	5.50366e-05	0.000282431
Wdr92	882.113	-0.227305	0.0884894	-2.568	0.0102286	0.027724
C1d	956.14	-0.387311	0.0875941	-4.42073	9.83703e-06	5.95861e-05
Etaa1	1323.24	-0.326758	0.101223	-3.22775	0.00124769	0.00450859
Actr2	8501.87	-0.156386	0.0669797	-2.33482	0.0195527	0.048041
Rab1	5193.36	-0.127966	0.0453886	-2.8194	0.00481139	0.0145332
Cep68	1216.69	-0.581922	0.0966202	-6.02381	1.70355e-09	2.16304e-08
Slc1a4	882.697	-0.406694	0.117905	-3.44835	0.000564012	0.00226804
Sertad2	683.757	0.717823	0.0989853	7.24871	4.2075e-13	8.97759e-12
Lgalsl	623.134	-0.20029	0.0847032	-2.3647	0.0180447	0.0449379
Vps54	1728.53	-0.516703	0.0713291	-7.24349	4.37293e-13	9.29562e-12
Ugp2	670.133	0.219472	0.0819467	2.67767	0.00741361	0.0210351
Mdh1	3031.88	-0.330104	0.0942288	-3.50256	0.000460814	0.00190015
Otx1	16.0234	1.79005	0.259614	6.22491	4.8183e-10	6.69725e-09
Tmem17	70.5552	-0.401795	0.171511	-2.33544	0.0195203	0.0479682
B3gnt2	936.715	-0.290782	0.0891122	-3.26282	0.00110311	0.00405762
Cct4	16112.9	-0.19425	0.062984	-3.08409	0.00204173	0.0069087
Ahsa2	470.135	-0.218107	0.0921863	-2.36579	0.0179915	0.0448392
0610010F05Rik	692.204	-0.57396	0.080756	-7.10769	1.17997e-12	2.39754e-11
Pex13	1022.43	-0.34919	0.0811702	-4.30091	1.70095e-05	9.7845e-05
Pus10	1055.67	-0.456159	0.0851115	-5.3589	8.37282e-08	7.82888e-07
Papolg	773.251	-0.326052	0.0953634	-3.41861	0.000629424	0.00248938
5730522E02Rik	2.30092	-0.431805	0.219121	-2.27719	0.0227747	0.0546021
Ccdc85a	186.734	0.466397	0.154752	3.01451	0.00257397	0.00843963
Smek2	1821.85	-0.159096	0.079311	-2.00576	0.0448819	0.095657
Ccdc104	622.012	-0.371729	0.0969495	-3.83236	0.000126921	0.000599351
Ccdc88a	933.811	-0.330366	0.111137	-2.97285	0.00295051	0.00949685
Mtif2	1003.15	-0.584563	0.0732416	-7.9819	1.44098e-15	4.12363e-14
Eml6	33.5919	0.541172	0.23466	2.27021	0.023195	0.0554926
Sptbn1	7653.19	0.532109	0.0706346	7.5332	4.95114e-14	1.17578e-12
Acyp2	26.8743	0.874384	0.24869	3.47424	0.000512301	0.00208633
Erlec1	410.862	0.308864	0.0924854	3.33865	0.000841853	0.00320892
Stc2	381.13	0.432783	0.161049	2.68588	0.00723397	0.0205802
Snrnp25	627.548	-0.26247	0.112135	-2.33912	0.019329	0.0475599
Rhbdf1	541.909	0.638077	0.105675	6.03794	1.56092e-09	1.99533e-08
Nprl3	460.51	-0.353634	0.106739	-3.31467	0.00091752	0.00346322
Sh3pxd2b	424.685	-0.386163	0.153409	-2.52204	0.0116676	0.0310171
Fgf18	22.4231	1.17078	0.258762	4.21158	2.53594e-05	0.000140558
Npm1	74839.7	-0.382288	0.0794415	-4.81225	1.49238e-06	1.08269e-05
Kcnmb1	4.5904	0.592974	0.261755	2.03838	0.0415116	0.0897675
Rars	4843.25	-0.462065	0.0819222	-5.6401	1.69948e-08	1.82683e-07
Wwc1	1314.59	0.200478	0.0918436	2.183	0.0290358	0.0668549
Mat2b	1940.13	-0.232096	0.0790745	-2.93457	0.00334005	0.0105846
Nudcd2	3405.03	-0.216036	0.0887744	-2.4334	0.0149577	0.0384199
Gabrg2	1.53023	0.586512	0.186316	2.97298	0.00294921	0.00949624
Pttg1	1067.38	-1.01344	0.121487	-8.33852	7.52255e-17	2.4444e-15
Slu7	1114.99	-0.241269	0.0781239	-3.08773	0.00201694	0.00683662
Ttc1	1078.3	-0.340615	0.0719147	-4.7354	2.1862e-06	1.53313e-05
Ublcp1	1041.98	-0.256719	0.0848583	-3.02573	0.0024803	0.00817888
Ebf1	72.1738	0.622216	0.1962	3.19234	0.00141126	0.00502387
Nipal4	27.3112	1.68313	0.247891	6.47305	9.6047e-11	1.49898e-09
Gnb2l1	37101.6	-0.239528	0.076626	-3.1259	0.00177261	0.00611346
Trim41	966.649	0.182477	0.0734453	2.48455	0.0129715	0.0339375
Trim7	51.9782	-0.478886	0.216343	-2.1975	0.0279849	0.0648652
Irgm1	429.293	1.01577	0.242062	4.01501	5.94426e-05	0.000303033
Tgtp1	30.5674	2.12043	0.235226	8.30339	1.01182e-16	3.25061e-15
Ifi47	4.72236	1.12913	0.264428	3.08578	0.00203019	0.00687237
Zfp62	997.107	-0.327666	0.103422	-3.16886	0.00153039	0.00538609
Flt4	162.455	0.676615	0.161344	4.1906	2.78221e-05	0.000153161
Cnot6	1066.02	-0.364343	0.08938	-4.07635	4.57485e-05	0.000238652
Tbc1d9b	814.909	0.41485	0.111958	3.70541	0.000211047	0.000944929
3010026O09Rik	221.336	-0.427098	0.126895	-3.36423	0.000767579	0.00295424
Sqstm1	4036.2	0.533701	0.0757855	7.04166	1.89958e-12	3.76532e-11
Maml1	977.815	0.216888	0.0864277	2.50951	0.0120899	0.031965
Hnrnph1	10630.8	0.221392	0.0812521	2.72482	0.00643367	0.0186461
Rufy1	339.909	-0.228056	0.0965496	-2.36123	0.0182144	0.045249
Adamts2	37.7971	1.95838	0.227438	8.14685	3.73524e-16	1.13774e-14
Zfp354c	444.765	-0.532254	0.124033	-4.29408	1.75419e-05	0.000100669
Grm6	29.7454	1.05068	0.269429	3.71125	0.000206235	0.000927759
Col23a1	33.2047	2.44289	0.235111	9.53013	1.57085e-21	7.93674e-20
Agxt2l2	277.025	0.262556	0.117427	2.23649	0.0253197	0.0597366
Rmnd5b	819.575	-0.812747	0.0831938	-9.76466	1.5964e-22	9.09093e-21
N4bp3	696.274	-0.929304	0.0881317	-10.5388	5.72153e-26	4.38831e-24
D930048N14Rik	227.543	-0.465873	0.161462	-2.88736	0.00388489	0.012062
0610009B22Rik	418.748	-0.389136	0.114834	-3.38861	0.000702481	0.0027415
Phf15	878.388	1.31765	0.090904	14.4796	1.62934e-47	4.70215e-45
Cdkn2aipnl	1951.6	0.194207	0.0784285	2.47615	0.0132808	0.0346137
Ube2b	1563.25	0.311802	0.109614	2.84404	0.00445448	0.0135755
Cdkl3	149.79	0.410497	0.137364	2.98957	0.00279366	0.00905533
Olfr1372-ps1	69.8754	2.31146	0.210162	10.5393	5.69508e-26	4.38778e-24
Skp1a	8748.5	0.221834	0.0799986	2.7729	0.00555596	0.0164868
Tcf7	1112.55	0.369523	0.0862805	4.28246	1.84839e-05	0.000105542
Vdac1	11862.3	-0.202225	0.0547178	-3.69572	0.000219265	0.000977079
Hspa4	17427	-0.205902	0.0655469	-3.1413	0.00168198	0.00583755
Zcchc10	631.42	-0.325849	0.122466	-2.65853	0.0078483	0.0220517
Uqcrq	2365.88	-0.31297	0.130703	-2.39388	0.016671	0.0420404
Shroom1	17.079	1.06325	0.274392	3.98329	6.79689e-05	0.000342196
Sept8	585.86	-0.361118	0.141066	-2.56158	0.0104198	0.0281482
Irf1	1356.89	0.913522	0.207989	4.33482	1.45878e-05	8.53852e-05
Gm12216	3.91006	0.637121	0.250702	2.36397	0.0180802	0.045001
Slc22a21	41.7818	0.964134	0.217657	4.37028	1.24086e-05	7.34127e-05
Pdlim4	36.612	0.736625	0.209897	3.46817	0.000524011	0.00212791
P4ha2	613.567	0.744948	0.135523	5.49198	3.97451e-08	3.97848e-07
Acsl6	118.777	0.743577	0.171077	4.33732	1.44232e-05	8.45384e-05
Rapgef6	881.718	-0.252567	0.0984985	-2.56362	0.0103587	0.0280143
Cdc42se2	2231.46	-0.246949	0.0658191	-3.75203	0.000175407	0.000800069
Gpx3	551.679	1.06644	0.119056	8.9573	3.3272e-19	1.35532e-17
Tnip1	830.081	-0.272914	0.105748	-2.58078	0.00985784	0.0268302
Fat2	13.8979	-0.926866	0.272489	-3.29366	0.00098893	0.00368942
Sparc	6598.23	0.521801	0.0867793	6.01252	1.82656e-09	2.30718e-08
Mfap3	1152.7	0.190916	0.0849721	2.24659	0.024666	0.0584209
Sap30l	489.489	0.21587	0.105552	2.04484	0.0408705	0.0886385
Hand1	108.365	2.48755	0.234358	10.2328	1.41326e-24	9.82185e-23
Larp1	7342.71	0.467978	0.100651	4.64957	3.32631e-06	2.25018e-05
Cnot8	1635.22	0.209279	0.0635378	3.29367	0.000988892	0.00368942
Mrpl22	702.851	-0.269411	0.107622	-2.50243	0.0123345	0.032531
Igtp	171.167	0.602988	0.189536	3.14749	0.00164679	0.00572487
2810021J22Rik	233.251	-0.264939	0.115583	-2.29043	0.0219964	0.0530799
Zfp39	195.471	-0.286339	0.137662	-2.07871	0.0376437	0.082651
Obscn	41.6867	0.924858	0.250247	3.79474	0.000147796	0.000685888
Iba57	145.529	0.303716	0.137287	2.21159	0.0269952	0.063
Guk1	1366.9	-0.320498	0.0917517	-3.49295	0.000477723	0.00195722
Mrpl55	519.489	-0.316739	0.0925045	-3.42306	0.000619214	0.00245709
2310033P09Rik	397.206	-0.292006	0.099181	-2.94398	0.00324023	0.0102989
Arf1	7739.56	0.275793	0.0511772	5.38891	7.08869e-08	6.76565e-07
Wnt9a	157.984	1.87757	0.197175	9.44912	3.41703e-21	1.68156e-19
Zkscan17	1344.55	0.224986	0.0866465	2.59674	0.00941139	0.025784
Nlrp3	3.01682	-0.633438	0.239076	-2.4051	0.0161681	0.0409298
Mprip	3211.99	0.198759	0.0869196	2.28679	0.0222081	0.0534848
Cops3	2264.63	-0.21945	0.0822697	-2.66723	0.00764795	0.0215706
Med9	646.672	-0.341591	0.0893966	-3.82102	0.000132901	0.000622876
Rasd1	33.6177	0.511973	0.255406	2.00986	0.0444463	0.0949307
Rai1	866.538	0.317147	0.131792	2.40671	0.0160968	0.0407979
Tom1l2	217.367	0.323078	0.127551	2.53236	0.0113297	0.0302462
Atpaf2	591.261	-0.298658	0.0719454	-4.14927	3.33531e-05	0.000180058
Drg2	1704.59	-0.165985	0.0644323	-2.57566	0.0100048	0.0271781
Alkbh5	2356.74	0.308186	0.135064	2.28146	0.0225213	0.0540785
Llgl1	1851.1	-0.35269	0.0786151	-4.48669	7.23389e-06	4.52427e-05
Flii	1678.52	0.41535	0.0853203	4.8679	1.12788e-06	8.42301e-06
Top3a	598.235	-0.20141	0.0967847	-2.0808	0.0374526	0.0822845
Shmt1	2393.04	-0.671544	0.0657075	-10.2197	1.61828e-24	1.10661e-22
Tmem11	942.131	0.292021	0.102158	2.85846	0.004257	0.0130508
Map2k3	777.102	-0.200933	0.0925528	-2.17102	0.0299296	0.0684685
Kcnj12	69.108	-2.09722	0.192069	-10.5273	6.46597e-26	4.89316e-24
Usp22	3607.3	0.153986	0.063335	2.43129	0.0150452	0.0386039
Aldh3a2	721.605	0.398121	0.0840813	4.7331	2.21118e-06	1.54796e-05
Slc47a1	85.9714	-0.720712	0.221474	-3.28677	0.00101345	0.00377014
Mapk7	827.721	0.24698	0.0783292	3.15323	0.00161474	0.00563404
Fam83g	221.563	1.31475	0.156525	8.38785	4.95095e-17	1.65294e-15
Ulk2	324.359	0.34656	0.12073	2.87173	0.00408226	0.0125785
Specc1	794.058	1.15592	0.117889	9.80168	1.10724e-22	6.39086e-21
Zswim7	468.823	0.7184	0.115969	6.19091	5.98191e-10	8.16792e-09
Ttc19	501.581	0.205193	0.0848265	2.41865	0.015578	0.039678
Pigl	541.699	-0.226538	0.0980272	-2.31074	0.0208471	0.0507127
Trpv2	89.3389	1.7229	0.189261	8.96236	3.17817e-19	1.29771e-17
Zfp287	65.8262	0.550751	0.196686	2.79629	0.00516936	0.0154663
Zfp286	89.665	-0.594245	0.153046	-3.86291	0.000112044	0.000536948
Trim16	52.9012	0.481947	0.233637	2.03196	0.0421575	0.0908694
Pmp22	255.404	0.581796	0.269452	2.05003	0.040361	0.0876901
Hs3st3b1	178.489	0.331912	0.140655	2.35916	0.0183162	0.0454475
Myocd	6.17561	1.00316	0.271539	3.40139	0.00067044	0.0026279
Map2k4	1810.5	0.331352	0.0701663	4.72209	2.33428e-06	1.62294e-05
Shisa6	131.008	-0.646932	0.187222	-3.43663	0.00058899	0.00235416
Pirt	28.9411	-1.71807	0.254704	-6.41403	1.41725e-10	2.14885e-09
Adprm	399.014	-0.250783	0.111306	-2.253	0.0242591	0.0575854
Sco1	629.093	-0.206702	0.0939428	-2.19967	0.0278301	0.064559
Myh3	61.6918	-1.57813	0.224761	-6.99175	2.7148e-12	5.2588e-11
Myh13	44.1747	-0.574509	0.241063	-2.3191	0.0203896	0.0497741
Gas7	73.813	0.669483	0.199295	3.34985	0.000808549	0.00309096
Usp43	165.278	0.718923	0.166395	4.32674	1.51332e-05	8.81838e-05
Ntn1	693.087	-2.93438	0.162899	-17.925	7.52222e-72	8.53872e-69
Pik3r5	61.6464	1.84778	0.212605	8.48423	2.17158e-17	7.48491e-16
Mfsd6l	6.16238	0.48446	0.262392	2.11528	0.0344064	0.0768414
Ndel1	753.717	0.252995	0.0850905	2.97289	0.00295006	0.00949685
Arhgef15	119.351	-0.443555	0.151436	-2.9207	0.0034925	0.0109839
Slc25a35	41.9073	-0.477019	0.213105	-2.20984	0.0271165	0.0632396
2310047M10Rik	119.965	0.606879	0.177171	3.41772	0.000631491	0.00249591
Vamp2	314.577	0.403498	0.128245	3.14522	0.00165964	0.00576472
Per1	448.655	0.577999	0.139802	4.13306	3.57971e-05	0.000191371
Hes7	4.75861	0.644378	0.260393	2.32921	0.0198477	0.0486536
Aloxe3	19.4452	1.19453	0.252468	4.55699	5.1892e-06	3.36168e-05
Cntrob	731.319	-0.423685	0.0844735	-5.01501	5.30317e-07	4.22739e-06
Trappc1	528.975	-0.415896	0.115452	-3.60104	0.000316952	0.00135835
A030009H04Rik	62.9897	0.905093	0.205026	4.37931	1.19055e-05	7.08795e-05
Tmem88	278.746	0.598796	0.1364	4.38966	1.13526e-05	6.78963e-05
Wrap53	424.833	-0.235132	0.104572	-2.2486	0.024538	0.0581815
Atp1b2	342.413	-0.915467	0.166399	-5.48885	4.04564e-08	4.04492e-07
Sat2	53.6586	-0.483056	0.204384	-2.36391	0.018083	0.0450014
Fxr2	4673.02	0.154343	0.067165	2.29798	0.0215628	0.052152
Cd68	197.318	0.366881	0.1545	2.36595	0.017984	0.0448271
Eif4a1	50588.7	-0.174044	0.0780759	-2.22915	0.0258038	0.0606434
Senp3	5765.61	-0.413133	0.10371	-3.98384	6.78103e-05	0.0003416
Chrnb1	110.595	0.51076	0.157124	3.23863	0.00120104	0.00436968
Nlgn2	569.141	0.630139	0.131137	4.80371	1.55749e-06	1.12609e-05
Tmem256	291.895	-0.376292	0.155962	-2.41365	0.0157938	0.0401494
Tnk1	161.778	0.78546	0.147592	5.31947	1.04069e-07	9.54218e-07
Acap1	153.447	-1.15069	0.144944	-7.895	2.90316e-15	8.03773e-14
2810408A11Rik	130.074	-0.967417	0.163125	-5.92152	3.1898e-09	3.86843e-08
Ybx2	420.16	1.39734	0.136337	10.2298	1.45819e-24	1.00929e-22
Slc2a4	76.636	0.794002	0.19902	3.97568	7.01771e-05	0.000352688
Cldn7	615.078	1.5015	0.21378	7.03107	2.04957e-12	4.0438e-11
Phf23	1643.7	0.144338	0.0692916	2.08304	0.0372473	0.0819181
Dvl2	1714.01	0.316641	0.0713986	4.43492	9.2107e-06	5.6071e-05
Acadvl	554.282	0.613199	0.0884165	6.93188	4.15288e-12	7.83936e-11
Dlg4	166.346	0.538612	0.15626	3.44066	0.000580289	0.00232375
Slc16a11	40.1641	1.77771	0.227572	7.52109	5.43215e-14	1.28107e-12
Slc16a13	169.725	0.456895	0.144377	3.16515	0.00155005	0.00544066
Bcl6b	280.275	1.14382	0.119169	9.5859	9.16527e-22	4.81658e-20
0610010K14Rik	1040.69	-0.238901	0.093094	-2.5665	0.010273	0.0278179
Alox12	61.6709	0.644075	0.200979	3.1828	0.00145858	0.00516863
Alox12e	4.37628	0.999139	0.254462	3.17769	0.00148451	0.00524305
Alox15	47.5583	1.01463	0.217349	4.57508	4.76039e-06	3.11272e-05
Arrb2	665.974	-0.229065	0.0780982	-2.93312	0.00335574	0.0106244
Med11	397.199	-0.273368	0.093193	-2.93322	0.00335464	0.0106235
Cxcl16	142.963	2.46841	0.199252	12.1116	9.17026e-34	1.26945e-31
Tm4sf5	28.1956	-0.771881	0.240836	-3.15472	0.00160651	0.00561107
Pld2	227.462	0.915072	0.166643	5.47946	4.2663e-08	4.24313e-07
Slc25a11	1032.47	-0.259289	0.0726618	-3.56756	0.000360326	0.00152051
Rnf167	797.363	-0.24269	0.0949235	-2.55613	0.0105842	0.0285064
Pfn1	10951.1	0.186339	0.074058	2.51613	0.0118652	0.0314247
Eno3	876.142	0.493972	0.0810981	6.09054	1.12531e-09	1.47139e-08
Spag7	1535.03	-0.17515	0.0529884	-3.30544	0.000948281	0.00356118
Rpain	306.956	-0.277488	0.137113	-2.02227	0.043149	0.0926128
C1qbp	4540.67	-0.149366	0.0608991	-2.45278	0.0141755	0.0366095
Mis12	887.61	-0.269745	0.0886448	-3.04283	0.00234367	0.00778714
Wscd1	185.325	0.463587	0.146694	3.16612	0.00154489	0.00542368
Aipl1	32.9963	0.846534	0.251728	3.29997	0.000966956	0.00362013
Txndc17	1349.52	-0.287444	0.0908893	-3.16225	0.00156555	0.0054883
Slc13a5	47.04	-1.12302	0.245709	-4.49887	6.83149e-06	4.297e-05
Xaf1	74.7455	-1.12157	0.216441	-4.971	6.66077e-07	5.22881e-06
Fbxo39	1.40726	-0.617148	0.162912	-2.87027	0.00410118	0.0126311
Tekt1	43.3599	-1.90432	0.224681	-8.06675	7.21969e-16	2.14912e-14
Ggt6	7.5938	-0.830281	0.268853	-2.71964	0.00653527	0.018886
Cyb5d2	72.6671	0.42858	0.17816	2.40535	0.016157	0.0409194
Atp2a3	215.7	-1.28029	0.133845	-9.51574	1.80421e-21	9.08883e-20
P2rx1	4.84335	-0.645971	0.258572	-2.28517	0.0223027	0.0536746
Camkk1	126.037	-0.786914	0.140817	-5.56575	2.6102e-08	2.7133e-07
Itgae	53.2146	-0.559342	0.192181	-2.91022	0.00361176	0.0113154
P2rx5	32.667	-0.902454	0.245076	-3.61459	0.000300825	0.00129511
Emc6	1075.25	-0.236194	0.0938393	-2.51668	0.0118467	0.0313854
Tax1bp3	207.79	0.6244	0.130712	4.76965	1.8455e-06	1.31258e-05
Shpk	36.1251	0.566215	0.224367	2.52436	0.011591	0.0308279
Aspa	27.8014	2.29123	0.259285	8.00161	1.22799e-15	3.54992e-14
Spata22	21.6944	1.15279	0.255339	4.32728	1.50961e-05	8.79976e-05
Olfr376	3.98696	0.6865	0.237992	2.28711	0.0221897	0.0534555
E130309D14Rik	200.008	0.646276	0.149285	4.32663	1.51408e-05	8.81979e-05
Cluh	1760.66	-0.480922	0.108315	-4.44053	8.97361e-06	5.48018e-05
Mnt	788.93	0.433267	0.0909584	4.76391	1.89877e-06	1.3471e-05
Hic1	71.5322	2.01271	0.209573	9.3515	8.64104e-21	4.14453e-19
Dph1	332.071	-0.302614	0.114746	-2.63744	0.00835345	0.0232561
Rtn4rl1	71.0148	1.13236	0.199275	5.59818	2.16609e-08	2.28796e-07
Rpa1	6908.65	-0.217773	0.0643055	-3.38656	0.000707745	0.00275888
Smyd4	400.801	-0.173657	0.0857384	-2.0249	0.0428776	0.0921348
Serpinf1	175.188	-0.47932	0.140807	-3.39206	0.000693704	0.00270848
Wdr81	368.492	0.521621	0.126104	4.13663	3.52436e-05	0.000188887
Mir22hg	83.3399	0.479923	0.194179	2.45404	0.0141263	0.0365045
Rilp	6.35218	0.690511	0.2689	2.31854	0.0204198	0.0498335
Slc43a2	420.883	1.14013	0.102256	11.1364	8.343e-29	7.76263e-27
Pitpna	1425.47	-0.201389	0.0789961	-2.5495	0.0107878	0.0289996
Inpp5k	421.757	0.31605	0.111354	2.8361	0.00456677	0.013879
Myo1c	3255.05	0.268532	0.0866451	3.09915	0.00194077	0.00661836
Doc2b	5.8819	0.71165	0.253878	2.9675	0.00300229	0.00963437
Rph3al	30.9583	0.795246	0.23457	3.36574	0.000763386	0.00294276
Fam101b	69.7941	0.554248	0.200106	2.76757	0.00564763	0.0167297
Vps53	420.743	0.251062	0.118083	2.1266	0.0334532	0.0750372
Dbil5	4.69341	-0.587	0.251962	-2.01267	0.0441498	0.0943803
Glod4	1858.26	-0.256519	0.0750777	-3.41638	0.000634593	0.00250585
Nxn	1810.92	0.53638	0.0840442	6.38126	1.75635e-10	2.62789e-09
Timm22	587.004	0.197901	0.0930805	2.12573	0.0335258	0.0751742
Abr	1462.69	-0.177449	0.0847842	-2.09298	0.0363509	0.0802993
Cpd	962.37	0.394856	0.121053	3.26041	0.0011125	0.00408598
Slc6a4	3.84522	0.734538	0.230429	2.57693	0.00996817	0.0270958
Trp53i13	225.312	0.462894	0.127496	3.62865	0.000284903	0.00123593
Nufip2	3902.36	0.247489	0.109627	2.25753	0.0239749	0.0570221
Cryba1	3.04524	0.456058	0.206581	2.58867	0.0096347	0.0263192
Sez6	25.6821	1.3617	0.259748	5.02609	5.0057e-07	4.00527e-06
Eral1	630.706	-0.202139	0.0746477	-2.70767	0.00677577	0.0194949
Traf4	2170.74	0.136648	0.0611299	2.23544	0.0253886	0.0598328
Rab34	612.659	0.190156	0.0882786	2.15363	0.0312695	0.0708878
Supt6	5467.41	0.63082	0.0965278	6.53517	6.35382e-11	1.01488e-09
2610507B11Rik	8843.44	0.204796	0.070055	2.92333	0.00346309	0.0109126
Pigs	852.84	-0.200197	0.0712272	-2.81096	0.00493942	0.0148619
Unc119	379.083	0.320073	0.098152	3.25973	0.00111517	0.0040949
Slc46a1	161.964	0.460254	0.165285	2.79078	0.00525813	0.0157153
Sarm1	113.957	-0.412273	0.184748	-2.23188	0.0256231	0.060302
Tmem199	646.559	-0.278313	0.107506	-2.58821	0.00964749	0.0263419
Poldip2	1576.33	-0.433574	0.0691435	-6.27049	3.59915e-10	5.13256e-09
Tnfaip1	1181.37	0.287105	0.0693893	4.13758	3.50989e-05	0.000188289
Ift20	578.955	0.457327	0.0950166	4.81074	1.50369e-06	1.09043e-05
Tmem97	1649.54	-0.164463	0.0779956	-2.10829	0.0350063	0.0779256
Nlk	960.185	0.156613	0.0611566	2.56078	0.0104439	0.0282043
Lgals9	139.582	0.41781	0.172119	2.41638	0.0156757	0.039891
Ksr1	163.25	0.692365	0.170885	4.04151	5.31071e-05	0.000273024
Nf1	537.149	-0.337443	0.151122	-2.23446	0.0254527	0.0599424
Rab11fip4	672.636	0.566701	0.121554	4.66491	3.08759e-06	2.10206e-05
Suz12	4215.85	-0.243051	0.0566745	-4.28836	1.79994e-05	0.000103086
Crlf3	1963.71	-0.519635	0.0566605	-9.171	4.68636e-20	2.07259e-18
Atad5	1746.3	-0.527451	0.102275	-5.15799	2.49617e-07	2.1283e-06
Tefm	572.278	-0.341361	0.0950186	-3.59144	0.000328855	0.00140196
Rhbdl3	29.9914	0.641416	0.252105	2.51766	0.0118139	0.0313179
5730455P16Rik	542.655	-0.3654	0.0891604	-4.09759	4.17473e-05	0.000219732
Zfp207	7195.58	-0.230799	0.0666663	-3.46197	0.00053624	0.00216981
Psmd11	3524.47	0.211931	0.0489925	4.32576	1.52008e-05	8.84687e-05
Myo1d	205.515	0.914577	0.152974	5.98019	2.22881e-09	2.7843e-08
Tmem98	258.685	0.866713	0.150673	5.75195	8.82184e-09	1.00073e-07
Ccl2	5.89011	0.899068	0.263128	2.98903	0.00279868	0.00906815
Tmem132e	8.68187	1.40506	0.273765	4.51641	6.28958e-06	3.99451e-05
Zfp830	575.513	-0.204201	0.09007	-2.26796	0.0233314	0.0557095
Rffl	585.534	0.33693	0.0839553	4.01341	5.98478e-05	0.000304734
Nle1	924.407	-0.235462	0.0783042	-3.0077	0.0026323	0.00860931
Slfn5	18.182	1.03823	0.273171	3.65959	0.000252618	0.00110602
Slfn9	158.261	0.845983	0.171504	4.89329	9.91655e-07	7.5254e-06
Slfn2	18.6366	-0.820324	0.276065	-2.74115	0.00612249	0.0179305
AI662270	36.0355	2.01076	0.232811	8.12716	4.39469e-16	1.33384e-14
AI450353	53.8643	-0.789496	0.216088	-3.63921	0.000273474	0.00118878
Ap2b1	5615.88	0.424232	0.0890408	4.76432	1.89494e-06	1.34494e-05
Taf15	2693.81	0.25107	0.0792654	3.16749	0.00153759	0.00540699
E230016K23Rik	4.87703	0.997083	0.247559	3.49245	0.000478617	0.00195994
Dusp14	228.689	0.756362	0.203198	3.6994	0.000216108	0.000964021
Tada2a	1561.27	-0.307449	0.0809852	-3.79659	0.000146698	0.000681351
Aatf	1466.5	-0.170561	0.0754474	-2.26082	0.0237705	0.0566149
Lhx1	8.75539	-0.888189	0.269141	-2.97024	0.00297569	0.00955982
Ggnbp2	1815.94	-0.16655	0.0550456	-3.02555	0.00248184	0.00818167
Pigw	155.416	-0.312739	0.141711	-2.20562	0.0274107	0.0637773
Myo19	559.442	-0.514225	0.125263	-4.1065	4.01698e-05	0.000212348
Car4	781.83	2.72013	0.238325	11.5208	1.0366e-30	1.10313e-28
Tbx2	24.3264	2.30826	0.262153	7.91571	2.45851e-15	6.86247e-14
Tbx4	40.6901	2.32679	0.232514	9.09228	9.69814e-20	4.149e-18
Brip1	533.223	-0.437179	0.092901	-4.70403	2.55078e-06	1.76482e-05
Rnft1	803.499	0.443261	0.0787444	5.62764	1.82696e-08	1.95523e-07
Rps6kb1	1726	0.334458	0.0589122	5.67723	1.36893e-08	1.49799e-07
Tubd1	217.857	0.393359	0.112369	3.49711	0.000470329	0.00193204
Vmp1	1361.33	0.483978	0.0848127	5.70502	1.16331e-08	1.28956e-07
Gdpd1	158.163	1.24706	0.133414	9.28418	1.62954e-20	7.57212e-19
Trim37	2704.75	-0.383466	0.0754734	-5.08066	3.76133e-07	3.08945e-06
Ppm1e	75.1061	0.528567	0.196361	2.72393	0.00645105	0.0186901
Rad51c	457.954	-0.385263	0.093047	-4.13982	3.47581e-05	0.000186814
Tex14	687.454	-1.17466	0.110842	-10.5887	3.36154e-26	2.62555e-24
Sept4	129.884	1.93823	0.275271	6.67859	2.41251e-11	4.13675e-10
Mtmr4	1232.41	0.616541	0.101343	6.08257	1.18273e-09	1.53963e-08
Hsf5	45.7947	1.14416	0.208664	5.41523	6.12084e-08	5.91149e-07
Rnf43	36.6082	1.25998	0.26036	4.79976	1.58854e-06	1.14659e-05
Bzrap1	64.8425	0.813071	0.205088	3.97067	7.16698e-05	0.000359659
Lpo	3.50305	0.94667	0.251393	2.88026	0.00397352	0.0122879
Dynll2	2755.06	0.500713	0.102955	4.86403	1.15022e-06	8.55976e-06
Vezf1	736.7	0.309694	0.115729	2.67626	0.00744485	0.0210991
Cuedc1	222.963	0.674771	0.182018	3.71004	0.000207228	0.000930995
Akap1	2022.54	-0.283731	0.0752808	-3.76855	0.000164197	0.0007548
2210409E12Rik	243.908	-1.57666	0.156136	-10.0152	1.30725e-23	8.27456e-22
Coil	1519.89	-0.193145	0.0691322	-2.79364	0.00521177	0.015585
Trim25	1902.11	-0.535765	0.122389	-4.37613	1.20803e-05	7.17193e-05
Dgke	493.379	-0.452075	0.226547	-1.99335	0.0462233	0.0980167
Gm525	4.26147	-0.757088	0.250916	-2.71728	0.00658208	0.0190083
Pctp	308.267	0.68194	0.12037	5.66468	1.473e-08	1.60363e-07
Tmem100	13.081	0.587005	0.274438	2.05465	0.0399127	0.0868712
Mmd	358.795	0.594114	0.182973	3.23445	0.00121877	0.0044219
Stxbp4	283.346	-0.422909	0.122206	-3.46073	0.000538723	0.0021783
Cox11	453.986	-0.33825	0.0993479	-3.40476	0.000662234	0.00260234
Tom1l1	659.96	-0.282423	0.111383	-2.53549	0.011229	0.030034
Car10	1.40174	0.255436	0.178342	2.02805	0.042555	0.0915796
Mbtd1	3216.96	-0.149866	0.0707134	-2.11945	0.0340526	0.0762011
Nme1	2747.56	-0.403985	0.120213	-3.36119	0.00077607	0.00298006
Tob1	391.455	-0.393566	0.115933	-3.39217	0.00069342	0.002708
Ankrd40	1060.02	0.135993	0.0617724	2.20157	0.027696	0.0643092
Abcc3	18.4791	1.51999	0.259736	5.5286	3.22791e-08	3.30184e-07
Cacna1g	103.448	1.63811	0.224059	7.21527	5.38274e-13	1.13571e-11
Spata20	6.2735	1.05632	0.265492	3.62631	0.000287495	0.00124528
Epn3	22.1114	1.44336	0.275338	5.14454	2.68171e-07	2.27284e-06
Acsf2	350.115	-1.2304	0.151475	-8.12199	4.58607e-16	1.38207e-14
Lrrc59	6510.7	-0.198588	0.0628202	-3.16114	0.0015715	0.00550576
Eme1	1025.64	-0.242075	0.0696268	-3.47662	0.000507772	0.00207136
Tmem92	53.6399	-0.741678	0.261778	-2.69853	0.00696465	0.019934
Itga3	3291.56	0.526991	0.157891	3.33477	0.000853684	0.00324955
Dlx3	47.2353	1.12002	0.268923	4.07479	4.60567e-05	0.000240186
Fam117a	665.187	0.426254	0.107407	3.9676	7.25998e-05	0.000363789
Spop	1197.17	0.261046	0.069479	3.75715	0.000171857	0.000785559
Zfp652	716.18	0.324618	0.138413	2.34541	0.019006	0.0469076
Igf2bp1	8942.4	0.450586	0.0977681	4.60898	4.0465e-06	2.68877e-05
Snf8	717.909	0.183413	0.0777055	2.36023	0.0182636	0.0453514
Ube2z	3365.6	0.229568	0.0718994	3.19283	0.00140887	0.00501858
Calcoco2	262.599	-1.58184	0.150472	-10.4482	1.49394e-25	1.09644e-23
Ttll6	65.3652	-1.06849	0.20976	-5.07825	3.80929e-07	3.12281e-06
Hoxb13	12.7726	1.55017	0.275341	5.10269	3.34865e-07	2.77592e-06
Hoxb9	22.6644	1.44679	0.2654	5.2643	1.40722e-07	1.26109e-06
Hoxb8	4.92001	0.875819	0.25791	3.15988	0.00157835	0.00552575
Hoxb7	11.6447	0.718477	0.275418	2.60131	0.00928686	0.0254839
Hoxb5	1.11826	0.288061	0.149704	2.03486	0.041865	0.0903466
Hoxb4	14.6723	1.52994	0.275501	5.16325	2.42693e-07	2.07884e-06
Hoxb1	14.2448	1.23728	0.275051	4.16152	3.16136e-05	0.000171374
Skap1	10.0038	0.628758	0.27156	2.42839	0.015166	0.0388376
Copz2	52.5486	-0.520412	0.228756	-2.27408	0.0229611	0.0549795
Cdk5rap3	2273.74	-0.377868	0.0624681	-6.0494	1.4539e-09	1.86976e-08
Pnpo	547.473	-0.493661	0.0799037	-6.17664	6.54783e-10	8.84841e-09
D030028A08Rik	56.4434	-0.416222	0.204938	-2.03349	0.0420031	0.0905988
Sp2	643.342	-0.303085	0.100048	-3.02923	0.00245177	0.00810137
Scrn2	228.354	-0.975331	0.123496	-7.88663	3.10465e-15	8.55386e-14
Mrpl10	1223.19	-0.265571	0.0726562	-3.65547	0.000256716	0.00112281
Osbpl7	279.733	0.278592	0.117653	2.36745	0.0179113	0.0446787
Kpnb1	24015.8	0.104695	0.0513669	2.03818	0.0415317	0.089798
Npepps	3382.56	-0.136508	0.0645648	-2.11438	0.0344827	0.0769713
Mrpl45	2529.34	-0.142827	0.0651216	-2.19309	0.0283007	0.0654635
Gpr179	18.8554	-0.549452	0.267163	-2.08408	0.0371525	0.0817201
Socs7	786.348	0.208311	0.0857346	2.42977	0.0151086	0.0387022
Arhgap23	776.8	0.54971	0.116361	4.72398	2.31275e-06	1.60929e-05
Srcin1	173.865	1.04096	0.170322	6.10687	1.01603e-09	1.34108e-08
2410003L11Rik	369.178	0.715437	0.142164	5.03035	4.89597e-07	3.92669e-06
E130012A19Rik	2828.61	-0.54884	0.111605	-4.91779	8.75251e-07	6.72211e-06
Mllt6	2555.65	-0.538931	0.100756	-5.34933	8.82803e-08	8.20048e-07
Cisd3	523.734	-1.31094	0.0954663	-13.7031	9.72268e-43	2.29928e-40
Pcgf2	818.413	-0.415623	0.0874097	-4.75653	1.96947e-06	1.39305e-05
Psmb3	3899.12	-0.268509	0.0928832	-2.89051	0.00384621	0.0119594
Snora21	2.58432	0.31495	0.224747	2.00091	0.0454018	0.0966078
Lasp1	4592.26	0.393471	0.0788878	4.98755	6.11507e-07	4.83386e-06
B230217C12Rik	73.9054	-0.449485	0.163571	-2.72508	0.00642858	0.0186377
Arl5c	69.0203	-0.755902	0.187094	-4.04344	5.26721e-05	0.000270951
Cacnb1	118.537	-0.415633	0.172512	-2.40002	0.0163941	0.0413851
Stac2	194.611	0.430734	0.191737	2.24102	0.0250245	0.0591331
Fbxl20	1041.26	0.486452	0.11381	4.27411	1.91901e-05	0.000109281
Cdk12	3085.25	0.781483	0.112308	6.95791	3.4536e-12	6.61467e-11
Pnmt	9.93732	0.747087	0.275169	2.8862	0.00389926	0.0120963
Pgap3	98.0908	0.570622	0.164749	3.45808	0.000544047	0.00219722
Mien1	407.952	0.362084	0.121452	2.97997	0.00288281	0.0093071
Grb7	1117.84	0.585972	0.0862771	6.79	1.12132e-11	2.00765e-10
Ormdl3	411.072	-0.440782	0.107078	-4.11564	3.86105e-05	0.000204996
Gsdma	5.99209	-0.984427	0.267078	-3.42145	0.000622872	0.00246758
Med24	1813.62	-0.24009	0.0732631	-3.27736	0.00104783	0.00388026
Rapgefl1	40.5759	0.612678	0.241609	2.54963	0.0107837	0.0289933
Cdc6	1600.92	-0.54674	0.0759596	-7.1971	6.1506e-13	1.28973e-11
Rara	876.191	-0.518421	0.099291	-5.22461	1.74524e-07	1.53255e-06
Top2a	27989.7	0.329903	0.0799679	4.12529	3.70262e-05	0.000197137
Tns4	76.0159	2.32221	0.22982	9.74268	1.98248e-22	1.11405e-20
Ccr7	8.40713	0.666054	0.274731	2.16922	0.0300658	0.0686878
Smarce1	2722.44	-0.215345	0.0614619	-3.50391	0.000458484	0.00189114
Krt10	51.2579	-0.461904	0.208107	-2.21852	0.0265194	0.0620767
Krt12	17.075	2.2346	0.269838	7.07257	1.52086e-12	3.06458e-11
Krt20	77.2325	3.20558	0.245524	12.0491	1.96074e-33	2.64964e-31
Krt13	4.62013	-0.95321	0.248699	-3.26117	0.00110952	0.00407854
Krt19	825.276	1.9351	0.263055	7.35771	1.87087e-13	4.15865e-12
Krt9	3.53306	0.9777	0.238213	4.10373	4.06548e-05	0.000214578
Krt14	21.426	1.12308	0.271066	4.11116	3.93676e-05	0.000208495
Krt17	205.076	-1.41551	0.152216	-9.24744	2.29926e-20	1.05241e-18
Krt42	275.521	-1.72496	0.147761	-11.6005	4.09603e-31	4.52877e-29
Eif1	4676.08	-0.26764	0.0930399	-2.87685	0.00401662	0.0123987
Gast	3.75007	-0.40893	0.235125	-2.10732	0.0350901	0.0780304
Hap1	1150.9	-0.839334	0.110541	-7.58846	3.23739e-14	7.88599e-13
Jup	2508.58	0.183525	0.0847526	2.16547	0.0303514	0.0692474
Fkbp10	740.246	0.275848	0.126887	2.17438	0.0296765	0.0680083
Acly	10641.2	0.12371	0.0607573	2.03613	0.0417369	0.0901388
Kat2a	2277.41	-0.207653	0.0784442	-2.64721	0.00811591	0.0226896
Ghdc	266.598	0.380639	0.111147	3.42253	0.000620421	0.00246073
Ptrf	1980.5	0.746302	0.173733	4.29198	1.77084e-05	0.000101522
Atp6v0a1	711.571	0.24909	0.104303	2.38815	0.0169334	0.0426201
Hsd17b1	34.2209	0.478692	0.232939	2.07476	0.0380089	0.083324
Coasy	749.409	-0.433763	0.0807554	-5.3721	7.78254e-08	7.3496e-07
Psmc3ip	600.566	-0.250213	0.104534	-2.39338	0.0166939	0.042092
Fam134c	974.094	0.17551	0.0683646	2.5671	0.0102552	0.0277829
Ezh1	808.684	0.368557	0.0922958	3.99185	6.55598e-05	0.000331636
Wnk4	40.6819	0.854542	0.234081	3.62675	0.000287007	0.00124379
Aarsd1	1695.43	-0.248343	0.0613142	-4.0505	5.11074e-05	0.000264019
Ifi35	98.7963	1.07643	0.182937	5.79453	6.8511e-09	7.92484e-08
Rnd2	231.994	0.403295	0.12335	3.27006	0.00107524	0.00396882
Brca1	3337.98	-0.480887	0.0874277	-5.50003	3.79725e-08	3.81573e-07
Tmem106a	160.066	0.391347	0.146789	2.659	0.00783727	0.0220352
Rdm1	896.566	-0.409303	0.114716	-3.56444	0.00036464	0.00153643
Etv4	2218.55	-0.736164	0.200903	-3.6687	0.000243785	0.00107176
Dusp3	419.547	0.495856	0.0977831	5.07074	3.96269e-07	3.23765e-06
Mpp3	81.0662	0.414049	0.19154	2.1613	0.0306718	0.0698568
Mpp2	223.457	0.870897	0.198983	4.37391	1.22043e-05	7.23547e-05
Asb16	24.2178	-0.823026	0.248667	-3.29681	0.00097791	0.00365873
Rundc3a	229.75	0.267985	0.120666	2.21659	0.0266513	0.0623331
Slc25a39	3149.72	-0.147647	0.0642794	-2.29685	0.0216276	0.0522789
Grn	960.177	0.698212	0.12021	5.80504	6.43502e-09	7.48935e-08
Gm11627	59.2571	-1.68669	0.209416	-7.86994	3.54811e-15	9.66618e-14
Gm1564	765.196	1.62708	0.136205	11.9434	7.02606e-33	9.4199e-31
Ccdc43	1252.66	-0.432943	0.0739466	-5.85412	4.79552e-09	5.6822e-08
Gjc1	905.776	-0.39741	0.0810655	-4.90134	9.51861e-07	7.26135e-06
Ccdc103	12.8817	-0.696506	0.275929	-2.64534	0.00816077	0.0228017
Plcd3	319.512	-0.395586	0.152006	-2.60271	0.00924911	0.025413
Acbd4	204.808	-0.327801	0.142082	-2.30931	0.0209263	0.0508655
Hexim1	887.366	-0.353	0.0958	-3.68446	0.000229187	0.00101492
Gm11648	3.60771	-0.342481	0.239425	-2.17125	0.0299126	0.0684561
Plekhm1	1253.75	0.685842	0.109608	6.25631	3.94183e-10	5.5653e-09
Rprml	9.05838	0.910992	0.27554	3.24734	0.00116489	0.00425819
Nsf	2414.42	-0.353246	0.0767697	-4.60161	4.19237e-06	2.77541e-05
Mapt	296.803	-1.26271	0.141959	-8.85243	8.56312e-19	3.3673e-17
Kansl1	1950.03	-0.201446	0.0527229	-3.82131	0.000132742	0.000622644
Itgb3	110.755	0.43734	0.202451	2.12782	0.0333518	0.0748492
Efcab3	2.02678	0.504131	0.201811	2.13757	0.0325516	0.0733628
Tlk2	2642.85	0.393357	0.0639235	6.15327	7.59031e-10	1.01764e-08
Mrc2	271.117	0.785934	0.164597	4.76206	1.91627e-06	1.35895e-05
March10	1.94028	0.490129	0.203071	2.88893	0.00386554	0.0120085
Tanc2	197.881	1.29082	0.160956	7.99646	1.28049e-15	3.69542e-14
Ace	26.4888	-0.522222	0.252477	-2.02433	0.0429362	0.0922376
Kcnh6	53.4676	0.610494	0.202526	3.00991	0.00261327	0.00855366
Taco1	383.805	-0.228766	0.09565	-2.39056	0.0168229	0.0423795
Psmc5	4079.61	-0.180333	0.0674703	-2.67274	0.00752344	0.0212723
Smarcd2	1651.51	-0.186788	0.0636974	-2.93281	0.00335914	0.0106312
Cd79b	28.2161	-1.15928	0.248263	-4.5569	5.19145e-06	3.36168e-05
Ern1	204.182	0.413353	0.158282	2.60997	0.00905507	0.0249483
Tex2	720.93	0.591454	0.0976524	6.05409	1.41209e-09	1.82011e-08
Pecam1	1076.5	-0.213927	0.105015	-2.03571	0.0417797	0.0902148
Kpna2	12200.5	0.216357	0.0741293	2.91863	0.00351574	0.0110447
Pitpnc1	1421.02	0.54858	0.127486	4.30227	1.69058e-05	9.73797e-05
Cacng4	12.9875	0.882588	0.274791	3.23725	0.00120689	0.00438713
Prkca	93.169	0.445739	0.182877	2.4408	0.0146549	0.0377275
Gna13	1294.73	-0.295981	0.0851687	-3.4754	0.000510093	0.00207957
Amz2	726.703	-0.184289	0.0892678	-2.06393	0.039024	0.085253
Slc16a6	305.657	0.486199	0.10059	4.83137	1.356e-06	9.93059e-06
Arsg	53.9282	0.668302	0.239821	2.76949	0.00561434	0.0166455
Prkar1a	2852.08	-0.262118	0.0767051	-3.41717	0.000632756	0.00249917
Abca5	93.5401	0.787142	0.186999	4.18171	2.89322e-05	0.000158503
Map2k6	211.345	-0.533759	0.125176	-4.25653	2.0762e-05	0.000117369
Sox9	9.60902	0.937385	0.275415	3.09648	0.00195833	0.00667156
2610035D17Rik	13.7535	-0.840138	0.272109	-3.00326	0.00267105	0.00871265
Slc39a11	234.813	-0.327708	0.125501	-2.60799	0.00910758	0.0250739
Fam104a	906.769	-0.417732	0.0707966	-5.89985	3.63837e-09	4.38432e-08
D11Wsu47e	553.989	-0.615716	0.0924107	-6.66222	2.69716e-11	4.56961e-10
Cpsf4l	140.154	-1.06921	0.159738	-6.66398	2.6651e-11	4.52881e-10
Cdc42ep4	1058.35	-0.494441	0.112558	-4.39207	1.12275e-05	6.72191e-05
Sdk2	13.4642	1.02956	0.275598	3.49338	0.000476943	0.00195496
Rpl38	3415.85	-0.514901	0.181416	-2.84427	0.00445136	0.0135684
Ttyh2	171.768	-0.426753	0.145968	-2.91596	0.00354598	0.0111315
Dnaic2	52.2394	-0.835148	0.219307	-3.82451	0.00013103	0.000615123
Btbd17	18.5357	0.811163	0.274231	2.68621	0.00722674	0.0205665
Gprc5c	332.936	0.534525	0.142882	3.73585	0.000187085	0.000849694
Cd300a	6.9771	0.857374	0.272606	2.92238	0.00347364	0.0109367
Slc9a3r1	1764.65	0.147451	0.0671507	2.19572	0.0281117	0.0651235
Nat9	200.868	-0.414605	0.129649	-3.1946	0.00140027	0.00499421
Fdxr	358.72	-0.275151	0.106232	-2.59033	0.00958837	0.0262141
Hid1	62.9266	0.38406	0.189607	2.0208	0.0433009	0.0929037
Cdr2l	433.161	-0.532399	0.109446	-4.86934	1.11973e-06	8.3789e-06
Ict1	786.486	-0.205374	0.09704	-2.11667	0.0342876	0.0766664
Atp5h	2532.26	-0.244271	0.0993845	-2.45765	0.013985	0.0361944
Nup85	3188.6	-0.320017	0.0673862	-4.7491	2.04327e-06	1.44002e-05
Mrps7	1089.53	-0.201593	0.0754193	-2.67308	0.00751591	0.0212545
Mif4gd	703.525	-0.428596	0.0855494	-5.00911	5.46816e-07	4.3528e-06
Caskin2	411.184	0.303101	0.099532	3.04524	0.00232498	0.00774098
Smim5	5.49043	-0.431618	0.261891	-2.13274	0.0329459	0.0741239
Sap30bp	1102.21	-0.212395	0.0788863	-2.69231	0.00709583	0.0202583
Wbp2	1444.22	0.379984	0.0853541	4.45178	8.51602e-06	5.23663e-05
Mrpl38	1364.21	0.257528	0.0736325	3.49739	0.000469826	0.0019312
Fbf1	706.609	-0.354626	0.0914441	-3.87981	0.000104537	0.000503952
Evpl	264.131	0.683213	0.155003	4.41843	9.94191e-06	6.01567e-05
Galr2	51.7009	0.651374	0.20649	3.15274	0.00161744	0.00564
Rnf157	343.306	0.282125	0.124194	2.2754	0.0228817	0.0548104
Prpsap1	2038.68	0.307218	0.0727314	4.2241	2.39899e-05	0.00013362
Sphk1	20.4591	0.978803	0.27374	3.44014	0.000581407	0.00232713
Rhbdf2	832.682	0.489583	0.0945983	5.17409	2.2903e-07	1.97253e-06
St6galnac2	122.812	0.309095	0.149859	2.06071	0.039331	0.0857695
Mettl23	249.654	-0.272274	0.136631	-1.99424	0.0461262	0.0978558
Mgat5b	247.491	0.473165	0.1498	3.1618	0.00156795	0.00549557
2810008D09Rik	297.802	-0.516679	0.224044	-2.29506	0.0217296	0.0525105
Sec14l1	2109.99	-0.849304	0.0728633	-11.6546	2.17521e-31	2.46915e-29
Tmc6	362.678	-0.682334	0.098212	-6.94383	3.81615e-12	7.24388e-11
Tmc8	57.2088	-0.557068	0.214973	-2.60846	0.00909493	0.025046
Syngr2	775.834	-0.29598	0.07048	-4.19868	2.68472e-05	0.000148196
Tk1	1601.27	-0.61449	0.0815224	-7.53793	4.77475e-14	1.13865e-12
Afmid	72.6432	-0.38839	0.195356	-1.99963	0.0455401	0.096866
Birc5	2523.08	-0.302158	0.0706549	-4.27644	1.8991e-05	0.000108364
Tha1	29.3163	-0.829525	0.242274	-3.43516	0.000592199	0.00236532
Dnahc17	52.173	-0.652697	0.222442	-2.95641	0.00311248	0.00993367
Usp36	1346.05	-0.194024	0.0963474	-2.01441	0.043966	0.0940818
Timp2	244.113	0.537737	0.164197	3.2732	0.00106339	0.00392848
C1qtnf1	14.415	-0.83737	0.272887	-3.14067	0.0016856	0.00584718
Engase	350.802	0.219832	0.105538	2.08292	0.0372582	0.0819315
Cbx2	697.728	0.275825	0.0857573	3.21585	0.00130057	0.00467485
Cbx8	28.3637	0.904299	0.259592	3.37888	0.000727812	0.00282481
Cbx4	61.1182	1.002	0.197778	4.99622	5.84665e-07	4.63243e-06
Tbc1d16	1134.08	0.238504	0.0806015	2.95985	0.00307785	0.00984346
Ccdc40	241.178	-0.341781	0.125538	-2.73241	0.00628723	0.0183246
Gaa	948.945	-0.322145	0.0823026	-3.91606	9.00082e-05	0.000441409
Chmp6	580.811	-0.311668	0.0842462	-3.69953	0.000215999	0.000963788
Baiap2	345.965	-0.603105	0.0989923	-6.08538	1.16216e-09	1.51517e-08
Azi1	585.722	-0.479478	0.118872	-4.03678	5.41902e-05	0.00027834
Slc38a10	1977.15	-0.210297	0.0750015	-2.80395	0.00504815	0.0151489
2810410L24Rik	32.1268	-1.20485	0.258213	-4.60073	4.2101e-06	2.78606e-05
Bahcc1	1438.2	-1.27081	0.12819	-9.92026	3.39869e-23	2.05941e-21
Actg1	28838.9	0.779406	0.0660457	11.8011	3.85052e-32	4.75093e-30
Oxld1	64.2082	-0.593017	0.20982	-2.81456	0.00488437	0.0147145
Ccdc137	450.343	-0.498851	0.102134	-4.88331	1.0432e-06	7.88043e-06
Mrpl12	2220.71	-0.209599	0.0833204	-2.5155	0.0118863	0.0314659
Slc25a10	229.198	0.506345	0.128257	3.94417	8.00772e-05	0.000397167
Alyref	2688.8	-0.199432	0.0742655	-2.68539	0.00724458	0.020607
Pycr1	653.367	-0.852788	0.0865529	-9.84846	6.95996e-23	4.07241e-21
Notum	213.627	-1.64732	0.170088	-9.62293	6.3984e-22	3.42596e-20
Aspscr1	1545.54	-0.31965	0.0753355	-4.24223	2.21308e-05	0.000124363
Rac3	219.762	0.75945	0.134646	5.64174	1.68339e-08	1.81297e-07
Dcxr	254.939	0.361993	0.161955	2.2351	0.025411	0.059869
Fasn	12383.2	0.289501	0.091021	3.18083	0.00146852	0.0051952
Ccdc57	98.3763	-0.341127	0.170778	-1.99736	0.0457859	0.0972307
Slc16a3	4768.68	0.515436	0.192679	2.66399	0.00772203	0.0217615
Csnk1d	2741.51	0.272331	0.0605426	4.49818	6.8539e-06	4.30951e-05
Tex19.2	33.9313	1.18752	0.221609	5.216	1.82831e-07	1.59891e-06
Tex19.1	1032.98	0.423903	0.15736	2.69011	0.00714294	0.0203723
Uts2r	4.43942	0.661126	0.245773	2.77867	0.00545816	0.0162334
Hexdc	148.514	0.623172	0.141481	4.39926	1.08623e-05	6.50781e-05
Narf	670.932	0.320041	0.14859	2.15223	0.031379	0.0710966
Foxk2	1809.26	0.189339	0.0853701	2.21804	0.0265524	0.0621367
Wdr45b	1901.27	-0.242862	0.0712018	-3.41047	0.000648521	0.00255197
Rab40b	3.62999	0.646137	0.239653	2.52727	0.0114952	0.0306113
Fn3krp	303.07	-0.394008	0.107098	-3.67668	0.000236286	0.00104175
Fn3k	10.699	1.05481	0.269964	3.67487	0.00023797	0.0010489
Metrnl	33.391	1.18798	0.224722	5.14498	2.67551e-07	2.26872e-06
Ptchd3	12.7302	0.959411	0.271466	3.3231	0.000890235	0.00337145
1700012B15Rik	197.986	0.384771	0.122978	3.1263	0.00177019	0.00610884
Rab10	1996.66	0.238414	0.0572005	4.1678	3.07548e-05	0.000167197
Kif3c	335.906	0.4382	0.136578	3.20627	0.00134469	0.00482021
Dtnb	728.184	0.305532	0.0823072	3.7122	0.000205464	0.000924779
Dnmt3a	6298.52	1.37758	0.211307	6.53922	6.18415e-11	9.91503e-10
Gm10485	1.33052	0.340476	0.149811	2.26802	0.0233279	0.0557088
Efr3b	331.446	1.16555	0.120944	9.62317	6.38305e-22	3.42596e-20
Adcy3	427.291	0.562307	0.117275	4.79627	1.61649e-06	1.16479e-05
Ncoa1	538.736	0.363429	0.118787	3.06002	0.00221323	0.00741137
Itsn2	1080.33	0.230915	0.0871165	2.65076	0.00803119	0.022495
0610009D07Rik	1508.99	-0.271387	0.0840879	-3.22675	0.00125203	0.00452325
Fkbp1b	135.116	1.08763	0.156726	6.90291	5.09474e-12	9.47032e-11
BC068281	266.099	-0.367275	0.119493	-3.07459	0.00210792	0.0071002
Ubxn2a	1438.25	-0.534721	0.0774159	-6.90551	5.00248e-12	9.31917e-11
Klhl29	42.3232	2.18422	0.229953	8.70297	3.233e-18	1.1967e-16
2810032G03Rik	6.30346	1.02397	0.265182	3.64841	0.000263871	0.00115026
Sdc1	1266.06	-0.368425	0.0808673	-4.55638	5.2043e-06	3.36806e-05
Wdr35	1682.21	-0.423761	0.0770147	-5.50255	3.7434e-08	3.76485e-07
Ttc32	145.608	-0.704582	0.158402	-4.45038	8.5719e-06	5.26149e-05
Kcns3	61.1507	-0.85437	0.224225	-3.78298	0.000154959	0.00071562
Gen1	470.947	-0.350237	0.127798	-2.74386	0.0060721	0.0178035
Smc6	2583.68	-0.362474	0.0755163	-4.8003	1.58427e-06	1.14399e-05
Vsnl1	6.17307	1.09073	0.270127	3.60457	0.000312668	0.00134168
Fam49a	220.606	-0.473614	0.149369	-3.16626	0.00154412	0.0054221
Mycn	3844.17	-0.264222	0.115771	-2.28375	0.022386	0.0538219
Fam84a	55.4456	0.753289	0.223884	3.34854	0.000812388	0.00310286
E2f6	920.821	0.362241	0.0741392	4.8857	1.03064e-06	7.79945e-06
Rock2	2727.98	0.527207	0.0735155	7.17123	7.43288e-13	1.54838e-11
5730507C01Rik	257.425	-0.563546	0.130103	-4.33222	1.47615e-05	8.62838e-05
Cpsf3	2880.23	-0.479317	0.0491395	-9.7542	1.76987e-22	1.00118e-20
Iah1	418.574	-0.574406	0.101507	-5.65784	1.53289e-08	1.66351e-07
Ywhaq	9146.36	0.222158	0.0873054	2.54443	0.0109456	0.0293683
2410018L13Rik	53.1449	-1.03442	0.224654	-4.61344	3.96064e-06	2.64151e-05
Taf1b	625.519	-0.252535	0.107006	-2.35912	0.0183183	0.0454475
Grhl1	166.253	0.366623	0.129608	2.82988	0.00465652	0.0141216
Klf11	548.946	-0.362729	0.101196	-3.5839	0.000338495	0.00143766
Rrm2	5636.61	-1.32447	0.0605405	-21.8762	4.37632e-106	1.06451e-102
Id2	667.781	0.762052	0.213549	3.5985	0.000320059	0.00137064
Cmpk2	33.1828	0.940746	0.24171	3.79912	0.000145209	0.000676093
Rps7	19844.2	-0.34475	0.0994472	-3.46662	0.000527054	0.00213874
Rnaseh1	555.527	-0.46045	0.0962007	-4.78577	1.70331e-06	1.21909e-05
Adi1	803.088	-0.501173	0.0762797	-6.56941	5.05164e-11	8.20747e-10
Sntg2	10.0089	0.836023	0.275715	3.04742	0.00230814	0.00769547
Tmem18	446.847	-0.48453	0.103172	-4.69452	2.67236e-06	1.8407e-05
Acp1	2302.97	-0.220055	0.0812625	-2.70782	0.00677268	0.0194893
Sh3yl1	136.479	0.584574	0.154535	3.77342	0.000161026	0.000741426
Fam110c	36.5672	1.49679	0.241428	5.99283	2.06224e-09	2.59525e-08
Lamb1	5920.19	0.574499	0.115846	4.96008	7.04653e-07	5.51131e-06
Dld	2797.29	-0.183157	0.0726355	-2.52155	0.0116837	0.0310357
Cbll1	560.149	-0.294214	0.0971036	-3.03127	0.00243528	0.00805781
Slc26a4	1.51877	0.394745	0.17116	2.51817	0.0117966	0.0312828
Bcap29	514.562	-1.0611	0.0979878	-10.8187	2.80637e-27	2.36554e-25
Dus4l	348.601	-0.386404	0.110487	-3.49556	0.000473062	0.00194139
Cog5	689.922	-0.266081	0.116382	-2.28549	0.0222841	0.053645
Prkar2b	215.279	1.33659	0.135073	9.8719	5.51127e-23	3.28113e-21
Ccdc71l	238.625	0.448513	0.128311	3.49601	0.000472273	0.00193909
Sypl	946.94	-0.29743	0.0945941	-3.14418	0.00166551	0.00578277
Efcab10	7.66124	-1.27622	0.273347	-4.18344	2.87132e-05	0.000157405
Twistnb	1322.62	-0.712266	0.103842	-6.85928	6.92078e-12	1.26167e-10
Hdac9	59.4515	1.02015	0.2249	4.56324	5.03696e-06	3.28096e-05
Bzw2	4787.52	-0.371102	0.0709519	-5.23009	1.69426e-07	1.49009e-06
Scin	38.5666	2.78648	0.238843	10.0268	1.16226e-23	7.38424e-22
Ifrd1	1499.45	0.367349	0.115044	3.19248	0.00141058	0.00502364
Zfp277	1083.56	-0.470505	0.0818958	-5.74368	9.26425e-09	1.04604e-07
Dock4	241.283	0.47421	0.125902	3.7622	0.000168425	0.00077153
Immp2l	40.9336	-0.920903	0.217033	-4.23074	2.3292e-05	0.000130201
Gm2027	34.232	-0.597586	0.269656	-2.16479	0.0304041	0.069349
Nrcam	123.713	-0.647609	0.243242	-2.63877	0.00832072	0.0231839
Foxg1	24.5461	2.373	0.250544	8.30342	1.01157e-16	3.25061e-15
Prkd1	86.7619	0.48248	0.182497	2.63911	0.0083123	0.0231645
G2e3	4653.58	0.543906	0.104343	5.21279	1.86021e-07	1.62513e-06
Coch	205.054	1.04825	0.140769	7.42145	1.15846e-13	2.62302e-12
Strn3	2297.63	0.153312	0.0582283	2.63292	0.00846532	0.0235214
Hectd1	5404.43	0.429833	0.0942314	4.5616	5.07649e-06	3.3004e-05
Heatr5a	1706.28	0.198435	0.079612	2.49255	0.012683	0.0333159
Dtd2	514.657	-0.207244	0.0852664	-2.43117	0.0150501	0.0386103
Nubpl	455.521	-0.386617	0.124176	-3.1115	0.00186141	0.00638869
Sptssa	483.179	0.37147	0.116216	3.1944	0.00140123	0.00499553
Snx6	2068.12	-0.30915	0.0994572	-3.10788	0.00188433	0.00645776
2700097O09Rik	408.454	-0.227319	0.0942971	-2.40878	0.0160058	0.0406036
1110008L16Rik	688.989	-0.389129	0.0885019	-4.39627	1.10129e-05	6.59571e-05
Nkx2-9	32.1455	1.16576	0.243728	4.73474	2.19337e-06	1.53689e-05
Pax9	2.20113	0.905817	0.221272	3.18656	0.00143975	0.00510935
Prps1l3	2289.5	-0.202765	0.0822419	-2.46539	0.0136865	0.0355029
Mipol1	253.328	-0.457081	0.127724	-3.58292	0.000339779	0.00144203
Foxa1	17.8164	0.869606	0.275239	3.02362	0.00249768	0.00822115
Sec23a	1806.06	-0.283602	0.0612131	-4.63265	3.61014e-06	2.42772e-05
Gemin2	761.463	-0.466438	0.0816387	-5.71174	1.11829e-08	1.24525e-07
Trappc6b	610.778	-0.213922	0.0920897	-2.32314	0.0201716	0.0493266
Pnn	4203.38	-0.196508	0.0526106	-3.73515	0.000187607	0.00085138
Ctage5	1654.02	-0.289625	0.0709167	-4.0842	4.42286e-05	0.000231623
Fbxo33	559.403	-0.379552	0.106063	-3.57825	0.000345909	0.00146549
Fam179b	1134.06	-0.231721	0.0970672	-2.38725	0.0169749	0.0426931
Fkbp3	3477.69	-0.354127	0.0693904	-5.10303	3.34259e-07	2.77225e-06
Fancm	1223.22	-0.346303	0.101668	-3.40607	0.000659052	0.00259221
Wdr20b	8.9012	-0.948328	0.269079	-3.19228	0.00141153	0.00502387
Gm17821	3.18761	1.44627	0.228744	4.67852	2.88957e-06	1.9807e-05
Lrr1	187.82	-0.382689	0.12766	-2.99236	0.0027683	0.00898683
Mgat2	908.502	-0.307837	0.0959468	-3.20847	0.00133445	0.00478655
Pole2	829.388	-0.517264	0.0874559	-5.91351	3.34886e-09	4.05555e-08
Klhdc2	1689.22	-0.372686	0.084542	-4.40853	1.04075e-05	6.26177e-05
Sos2	413.216	0.368637	0.105436	3.49724	0.000470092	0.00193153
Cdkl1	23.4404	0.720983	0.255036	2.73187	0.00629757	0.0183422
Map4k5	1115.62	0.608241	0.0855789	7.10672	1.18832e-12	2.41161e-11
Atl1	91.5781	0.453644	0.180422	2.51916	0.0117634	0.031218
Nin	538.189	0.392315	0.116056	3.3801	0.0007246	0.0028137
Pygl	83.375	1.1888	0.249849	4.61468	3.93702e-06	2.62679e-05
Trim9	2.346	0.603617	0.21444	2.7263	0.00640483	0.0185784
Tmx1	1145.08	0.492394	0.0740846	6.6449	3.03432e-11	5.10023e-10
Frmd6	482.826	0.412345	0.135414	3.04284	0.00234358	0.00778714
Psma3	5685.17	-0.155872	0.0776737	-2.00666	0.0447856	0.0955201
2700049A03Rik	1117.67	-0.237776	0.0842409	-2.82233	0.00476758	0.0144213
Dact1	383.803	0.441648	0.137057	3.2254	0.00125795	0.00454181
Daam1	824.845	0.537193	0.0899468	5.97065	2.36315e-09	2.93918e-08
Gpr135	38.1788	-0.506455	0.236867	-2.13525	0.0327408	0.0737795
Jkamp	569.872	0.285301	0.0862023	3.30898	0.000936376	0.00352346
Rtn1	120.014	1.23885	0.147306	8.34625	7.04644e-17	2.29407e-15
Ppm1a	3143.9	0.405663	0.0567303	7.15054	8.64375e-13	1.79048e-11
4930447C04Rik	386.944	0.92744	0.183234	5.06505	4.08293e-07	3.3295e-06
Six1	462.872	1.84963	0.218298	8.56499	1.08089e-17	3.81831e-16
Six4	912.388	0.539418	0.138056	3.9073	9.33338e-05	0.00045601
Slc38a6	130.683	0.658248	0.161714	4.06366	4.83101e-05	0.000250939
Tmem30b	190.96	1.93763	0.151433	12.6727	8.38012e-37	1.456e-34
Prkch	66.9835	2.48476	0.210214	11.2864	1.53214e-29	1.48226e-27
Hif1a	3190.26	0.276072	0.0792473	3.48352	0.000494862	0.00202257
Syt16	3.98483	0.6051	0.223608	3.00582	0.00264863	0.00865609
Rhoj	2.82812	0.558654	0.233822	2.24255	0.0249259	0.0589544
Syne2	884.093	0.915583	0.132881	6.8861	5.73438e-12	1.0567e-10
Esr2	10.0571	0.613914	0.275464	2.36422	0.0180683	0.0449778
Mthfd1	9633.99	-0.564232	0.0669058	-8.43315	3.36484e-17	1.13903e-15
Akap5	171.576	0.994113	0.194773	5.07912	3.79188e-07	3.11154e-06
Zbtb25	265.684	-0.36772	0.118538	-3.1031	0.00191502	0.00654629
Zbtb1	560.988	-0.293171	0.0815312	-3.59643	0.000322612	0.00137879
Hspa2	216.595	0.790122	0.150883	5.21818	1.80691e-07	1.5818e-06
Sptb	357.857	0.85085	0.142769	5.95062	2.67128e-09	3.2793e-08
Gpx2	328.073	-1.15263	0.112112	-10.2486	1.20126e-24	8.41726e-23
Rab15	579.693	0.878635	0.130512	6.72864	1.71256e-11	2.98768e-10
Fut8	444.618	0.415841	0.0805698	5.15868	2.48693e-07	2.12149e-06
Vti1b	996.75	0.323439	0.0795489	4.06528	4.79751e-05	0.00024955
Rdh11	781.486	0.296639	0.127359	2.32786	0.0199194	0.0488011
Rad51b	128.856	-0.783649	0.152513	-5.12554	2.9668e-07	2.49354e-06
Zfp36l1	1575.72	-0.292043	0.0800935	-3.64654	0.000265799	0.00115807
2310015A10Rik	78.1683	-0.986307	0.189587	-5.16933	2.34941e-07	2.01833e-06
Actn1	5898.78	0.59638	0.104701	5.69555	1.22978e-08	1.35618e-07
Exd2	536.412	-0.207747	0.0903771	-2.29831	0.0215442	0.0521279
Plekhd1	150.004	-0.346269	0.133201	-2.59995	0.00932387	0.0255772
Ccdc177	9.37789	0.650281	0.271844	2.77229	0.00556633	0.0165147
4933426M11Rik	1163.15	0.25963	0.0748215	3.47038	0.000519717	0.00211299
Smoc1	455.338	0.519543	0.0909448	5.71068	1.12523e-08	1.25061e-07
Gm4787	3.08885	-0.287335	0.219864	-2.0079	0.0446543	0.09529
Map3k9	553.557	0.423467	0.123645	3.4253	0.000614117	0.00244027
Rgs6	2.31879	0.404493	0.209213	2.74871	0.00598308	0.0175766
Dpf3	7.72935	0.759843	0.275362	2.83196	0.00462632	0.0140389
Dcaf4	1237.21	0.169964	0.0687869	2.47076	0.0134827	0.0350436
Zfyve1	1162.29	0.563882	0.0764519	7.374	1.65589e-13	3.69527e-12
Psen1	944.809	0.266473	0.0727357	3.66332	0.000248971	0.00109258
Papln	12.9576	0.651146	0.275653	2.35154	0.0186959	0.0462697
2410016O06Rik	684.013	-0.227612	0.0835585	-2.72455	0.00643888	0.0186581
Acot1	708.766	0.873734	0.143264	6.10353	1.03748e-09	1.36622e-08
Elmsan1	1433.44	0.370726	0.108353	3.42126	0.000623319	0.0024682
Ptgr2	656.545	-0.412458	0.0790308	-5.21809	1.80782e-07	1.5818e-06
Zfp410	708.634	-0.297154	0.064535	-4.60388	4.14697e-06	2.74749e-05
Coq6	500.48	-0.403539	0.0900598	-4.47872	7.5091e-06	4.67999e-05
Ccdc176	18.6761	-0.640895	0.25715	-2.49895	0.0124562	0.0327972
Rnf113a2	521.386	-0.761605	0.090741	-8.38736	4.97201e-17	1.65672e-15
Lin52	318.358	-0.374419	0.0976006	-3.83553	0.000125296	0.000592778
Abcd4	599.863	0.599798	0.103431	5.79873	6.68182e-09	7.74481e-08
Ltbp2	33.7112	1.61292	0.266177	5.87848	4.14051e-09	4.94393e-08
D030025P21Rik	6.33673	0.77304	0.266622	2.66651	0.00766424	0.0216058
Pgf	53.4091	1.10967	0.262538	4.0996	4.13871e-05	0.00021797
Mlh3	922.616	-0.858428	0.0768673	-11.1638	6.13052e-29	5.7354e-27
Nek9	2332.58	-0.176433	0.0687647	-2.5663	0.0102789	0.0278248
Fos	60.1983	0.465433	0.229601	1.99333	0.0462251	0.0980167
Mfsd7c	76.9797	1.15154	0.219932	5.17319	2.30128e-07	1.97999e-06
Ttll5	404.284	0.229179	0.0956654	2.39517	0.0166128	0.0419062
Tgfb3	41.9113	1.36421	0.264065	5.0483	4.45768e-07	3.5989e-06
Esrrb	5623	-2.2225	0.0823568	-26.9781	2.66941e-160	1.1363e-156
Vash1	441.558	-0.577384	0.140081	-4.12611	3.6895e-05	0.000196623
2310044G17Rik	929.15	-0.420352	0.0682007	-6.16349	7.11603e-10	9.57067e-09
Ngb	13.5094	0.594121	0.272547	2.28508	0.022308	0.0536798
Tmed8	869.465	-0.281891	0.100797	-2.79812	0.00514003	0.0153948
Noxred1	58.4871	-0.815069	0.189998	-4.24903	2.14697e-05	0.000120848
Ahsa1	5605.83	-0.203457	0.0619815	-3.28246	0.00102904	0.00382316
Gm5039	204.911	-0.557307	0.254397	-2.1228	0.0337706	0.0756494
Adck1	381.384	-0.325078	0.0921478	-3.52784	0.000418973	0.00174166
Cep128	396.636	-0.453828	0.102175	-4.4409	8.95829e-06	5.47301e-05
Gtf2a1	1174.44	-0.217509	0.0886346	-2.45434	0.0141144	0.0364793
Ston2	982.689	0.354008	0.135653	2.61162	0.00901136	0.0248425
Galc	222.851	0.294008	0.121097	2.42639	0.0152498	0.0390112
Spata7	213.127	-0.525183	0.121342	-4.32452	1.52867e-05	8.88352e-05
Ptpn21	554.266	0.317891	0.107676	2.95454	0.0031314	0.00998844
Zc3h14	2931.18	-0.17584	0.0797669	-2.2044	0.0274962	0.0639411
Eml5	599.09	-0.331688	0.144673	-2.29477	0.0217463	0.0525435
Foxn3	400.96	0.671032	0.103063	6.50911	7.55958e-11	1.19404e-09
Efcab11	128.388	-0.806693	0.147823	-5.4391	5.35518e-08	5.22536e-07
Kcnk13	6.05385	0.786019	0.251792	3.01817	0.0025431	0.00834966
Psmc1	6407.92	-0.246316	0.0702388	-3.50684	0.000453469	0.00187181
Nrde2	897.185	-0.193275	0.0869092	-2.22392	0.0261535	0.061313
Ttc7b	1086.55	0.158816	0.0768177	2.0676	0.0386779	0.0845728
Rps6ka5	296.296	0.354814	0.113499	3.12378	0.00178541	0.00615015
9030617O03Rik	91.0935	-1.64531	0.21963	-7.31467	2.58007e-13	5.66119e-12
Ccdc88c	1897.27	0.328282	0.0890651	3.68655	0.000227314	0.00100724
Tc2n	27.677	1.36438	0.261176	5.18806	2.12501e-07	1.84041e-06
Fbln5	13.4567	0.584052	0.275507	2.06742	0.0386944	0.0845981
Atxn3	1082.55	-0.55569	0.0753719	-7.37124	1.69042e-13	3.76738e-12
Slc24a4	1.56354	0.302732	0.162536	2.24953	0.0244788	0.0580583
Rin3	89.1694	1.99438	0.221386	8.8405	9.52875e-19	3.72979e-17
Lgmn	1285.53	0.409267	0.118699	3.44649	0.000567926	0.0022796
Golga5	965.038	-0.34911	0.0614809	-5.67848	1.35898e-08	1.48901e-07
Itpk1	2298.64	-1.01616	0.0852248	-11.9244	8.83e-33	1.15653e-30
Tmem251	189.815	-0.568789	0.143397	-3.96611	7.30543e-05	0.000365744
Ubr7	7625.43	-0.204025	0.0662764	-3.07857	0.00207996	0.00702132
Fam181a	2.80567	0.4521	0.227481	1.98719	0.0469016	0.0991877
Asb2	4.91011	0.504831	0.257775	2.17617	0.0295429	0.0677568
Ppp4r4	164.856	-0.957103	0.258533	-3.69386	0.000220878	0.000982725
Serpina3m	52.7818	0.631222	0.239664	2.68086	0.00734328	0.0208703
Gsc	11.2287	-0.686449	0.274624	-2.34804	0.0188726	0.0466256
Tcl1	646.595	-2.19123	0.134074	-16.2855	1.25058e-59	8.51747e-57
2810011L19Rik	42.8539	-0.577843	0.217434	-2.60918	0.00907586	0.0250016
D430019H16Rik	49.5692	1.01671	0.213016	4.78198	1.73581e-06	1.24027e-05
Vrk1	2185.87	-0.291079	0.0635003	-4.58387	4.56457e-06	2.99272e-05
Bcl11b	115.271	-1.01318	0.178685	-5.72142	1.05635e-08	1.17867e-07
Setd3	1726.71	-0.917558	0.056355	-16.28	1.36889e-59	8.96467e-57
Ccnk	980.274	-0.948861	0.0872801	-10.8708	1.5878e-27	1.36543e-25
Ccdc85c	384.896	-0.988586	0.140169	-7.06369	1.62133e-12	3.24781e-11
Cyp46a1	12.8044	0.559168	0.274542	2.11188	0.0346967	0.0773881
Wars	2671.15	-0.184762	0.0728985	-2.53458	0.0112583	0.0300981
Wdr25	190.058	-0.311437	0.119341	-2.60756	0.00911909	0.0251003
Dlk1	196.672	1.638	0.149659	10.8789	1.45369e-27	1.25645e-25
Meg3	4815.27	1.12776	0.166899	6.77501	1.24401e-11	2.21567e-10
Rian	7122.67	0.829493	0.12431	6.67707	2.4376e-11	4.16716e-10
AF357359	587.948	0.680545	0.14258	4.78212	1.73453e-06	1.23988e-05
Mirg	258.015	0.953781	0.198968	4.80798	1.52463e-06	1.10468e-05
Mir3072	14.4152	0.994475	0.27446	3.85521	0.000115632	0.000551503
Ppp2r5c	4062.36	-0.193312	0.0731635	-2.64203	0.00824099	0.0229956
Dync1h1	10332.5	0.257856	0.120574	2.13909	0.0324283	0.0731237
Stk30	220.673	-1.10358	0.14699	-7.49497	6.6313e-14	1.54885e-12
Ankrd9	203.754	-0.740343	0.127261	-5.80864	6.29825e-09	7.33518e-08
Traf3	802.329	0.318817	0.100038	3.18752	0.00143497	0.00509343
Amn	91.2681	-0.39803	0.198072	-2.0222	0.0431552	0.0926146
Cdc42bpb	2415.34	0.215136	0.0884572	2.43225	0.0150054	0.0385132
Exoc3l4	48.8155	0.624664	0.214437	2.87842	0.00399667	0.0123528
Tnfaip2	78.6474	-0.669428	0.226766	-2.92695	0.00342305	0.0108074
Eif5	7740.64	0.211357	0.0846249	2.49758	0.0125045	0.0329027
Mark3	2461.66	0.11551	0.0565618	2.0422	0.0411315	0.0891138
Ckb	2384.33	-0.744165	0.140716	-5.2842	1.26254e-07	1.14043e-06
Trmt61a	385.673	-0.528902	0.117766	-4.4924	7.04236e-06	4.41771e-05
Bag5	475.795	-0.35191	0.101493	-3.46803	0.000524289	0.00212853
Apopt1	452.216	-0.397662	0.0922447	-4.31299	1.61058e-05	9.30868e-05
Xrcc3	371.223	-0.307673	0.119406	-2.57778	0.00994365	0.0270335
5033406O09Rik	37.7301	0.517659	0.220205	2.31534	0.0205941	0.0501581
2010107E04Rik	809.907	-0.348166	0.131065	-2.65625	0.00790156	0.0221867
Kif26a	526.699	0.571949	0.138937	4.11157	3.92976e-05	0.000208254
Inf2	682.478	0.435271	0.134535	3.23668	0.00120929	0.00439313
Siva1	1942.15	-0.451564	0.0951043	-4.74846	2.04971e-06	1.44396e-05
Akt1	1769.85	0.328466	0.0936285	3.509	0.000449799	0.00185801
Cep170b	2606.2	0.366173	0.127764	2.86925	0.00411452	0.0126641
Cdca4	1969.55	-0.152209	0.0671773	-2.26638	0.0234284	0.0558784
Gpr132	5.3757	0.495779	0.259841	2.04204	0.0411472	0.0891252
Jag2	1262.01	0.54066	0.0983785	5.49997	3.79847e-08	3.81573e-07
Btbd6	329.595	-0.240123	0.104849	-2.29567	0.0216949	0.0524342
Mta1	3446.25	0.216181	0.0773492	2.79535	0.00518433	0.0155056
D430020J02Rik	119.149	-0.805232	0.158802	-5.05293	4.35074e-07	3.51924e-06
Ncapg2	1702.63	-0.257987	0.0811142	-3.18047	0.00147038	0.00519963
Ptprn2	17.9557	0.842253	0.269919	3.15224	0.00162023	0.00564741
Cdca7l	774.177	-0.757384	0.130794	-5.78943	7.06276e-09	8.14202e-08
Sp8	121.663	-0.653148	0.260679	-2.52308	0.0116332	0.0309304
Abcb5	9.69617	-1.40267	0.273086	-4.54791	5.41814e-06	3.49357e-05
2810429I04Rik	134.168	0.635647	0.162671	3.91061	9.20649e-05	0.000450069
Net1	1325.22	0.204427	0.0666746	3.06602	0.00216929	0.00728819
Klf6	1412.31	0.812846	0.0961547	8.45337	2.83016e-17	9.63782e-16
Pitrm1	3179.22	0.129733	0.0611619	2.12112	0.0339114	0.075945
Pfkp	3213.51	-0.762809	0.13718	-5.5561	2.75872e-08	2.85549e-07
Wdr37	741.439	-0.294722	0.0748017	-3.93909	8.17901e-05	0.00040472
Idi1	1284.16	-0.215275	0.0996891	-2.15901	0.0308492	0.0701387
Zmynd11	1149.66	0.189598	0.0795978	2.38196	0.017221	0.0432225
Mtr	1559.1	0.189912	0.0802367	2.3669	0.0179376	0.0447257
Actn2	43.3896	1.05125	0.22172	4.65583	3.2267e-06	2.18908e-05
Lgals8	186.76	0.501701	0.117108	4.27868	1.88006e-05	0.000107314
Ero1lb	115.07	0.360341	0.158446	2.26886	0.0232768	0.0556413
Gpr137b-ps	123.511	0.466823	0.175964	2.65155	0.00801242	0.0224535
Gpr137b	225.221	0.521866	0.129108	4.03807	5.38936e-05	0.0002769
Hecw1	3.99569	0.484663	0.246509	2.58981	0.00960296	0.0262455
Cdk13	1955.86	0.238059	0.0745508	3.19325	0.00140681	0.0050123
Yae1d1	916.422	-0.255495	0.0870285	-2.93578	0.0033271	0.0105495
Amph	348.152	0.791448	0.0994639	7.94856	1.88695e-15	5.34593e-14
Epdr1	339.435	-0.388372	0.125511	-3.09467	0.00197029	0.0067083
Sfrp4	74.2922	-1.02598	0.215987	-4.71542	2.41212e-06	1.67432e-05
Elmo1	401.759	0.483344	0.0984476	4.91136	9.04483e-07	6.92474e-06
Aoah	247.053	1.15879	0.144122	8.0173	1.08094e-15	3.14617e-14
Zscan12	390.38	-0.438958	0.0961178	-4.56423	5.01334e-06	3.26683e-05
Hist1h1b	13.0982	-0.466052	0.267622	-2.07133	0.0383278	0.0839474
Zfp184	323.363	-0.275192	0.1314	-2.09377	0.0362803	0.0801745
Pom121l2	7.53108	-0.702813	0.274102	-2.4712	0.013466	0.0350161
Hist1h4i	164.485	-0.380609	0.153758	-2.46965	0.0135245	0.0351306
Abt1	864.016	0.166287	0.0813137	2.04487	0.0408681	0.0886385
Btn1a1	6.62617	1.0843	0.266944	3.67697	0.000236025	0.001041
Hist1h2bc	162.149	0.466618	0.154397	3.00949	0.00261684	0.00856371
Hist1h1a	25.0428	-0.554018	0.276049	-2.19025	0.0285064	0.0658765
Scgn	3.08481	0.549282	0.22462	2.02519	0.0428484	0.0920837
Lrrc16a	807.936	0.913836	0.0986026	9.26377	1.97345e-20	9.1062e-19
Gmnn	2165.12	-0.297861	0.0923839	-3.22355	0.00126613	0.00456841
BC005537	1983.51	0.229989	0.0676831	3.39791	0.000679031	0.00265605
Aldh5a1	292.824	0.509819	0.110129	4.63224	3.61728e-06	2.43156e-05
Dcdc2a	10.6017	0.740622	0.27552	2.72641	0.0064027	0.0185755
Nrsn1	54.2308	1.40459	0.211824	6.54662	5.88529e-11	9.46258e-10
Sox4	949.177	-0.240535	0.0920907	-2.61299	0.00897546	0.0247611
Cdkal1	413.545	-0.695298	0.140492	-4.94859	7.47527e-07	5.82258e-06
Mboat1	101.976	0.804298	0.178459	4.49423	6.98215e-06	4.3869e-05
Agtr1a	16.4113	0.666258	0.270348	2.53916	0.011112	0.0297443
Uqcrfs1	2562.73	-0.236303	0.0651552	-3.62662	0.00028716	0.00124414
Dusp22	249.307	0.574832	0.155116	3.70314	0.000212945	0.000951909
Irf4	6.4164	0.486492	0.253712	2.1948	0.0281782	0.065242
Hus1b	18.7099	-1.01639	0.256866	-3.79772	0.000146034	0.000678819
Foxf2	10.3283	0.851703	0.275741	2.88184	0.00395358	0.0122373
Gmds	214.195	0.434714	0.121945	3.56629	0.000362067	0.0015271
Mylk4	4.6778	-0.646523	0.249346	-2.70646	0.00680043	0.0195461
Serpinb1a	35.4198	-2.13852	0.250644	-7.86116	3.80607e-15	1.03359e-13
Serpinb6b	8.09288	-1.04082	0.27317	-3.11815	0.00181993	0.00625513
Serpinb9b	129.482	0.458847	0.204449	2.20917	0.0271626	0.0633212
Serpinb6c	135.422	-2.41475	0.166151	-14.1778	1.25647e-45	3.2415e-43
Nqo2	544.152	-0.455138	0.103069	-4.41497	1.01023e-05	6.10185e-05
Ripk1	320.418	0.280568	0.112738	2.48687	0.0128872	0.0337638
Bphl	156.445	-0.401451	0.159375	-2.51816	0.011797	0.0312828
Tubb2b	4208.37	-0.951975	0.109712	-8.67326	4.19917e-18	1.53432e-16
Slc22a23	357.952	0.624759	0.141312	4.41872	9.92878e-06	6.00986e-05
Eci2	663.131	-0.219101	0.10495	-2.08712	0.0368771	0.0812297
Cdyl	1578.13	0.333019	0.089306	3.72946	0.000191892	0.000869436
Ppp1r3g	19.0967	-0.753543	0.275713	-2.56345	0.0103638	0.0280236
Fars2	292.576	-0.387034	0.116742	-3.31093	0.000929863	0.00350128
Nrn1	7.76382	1.27773	0.271852	4.28555	1.82284e-05	0.000104168
Rreb1	812.547	-0.37505	0.120015	-3.12624	0.00177056	0.00610887
Riok1	1086.89	-0.186653	0.0889337	-2.09923	0.0357968	0.0792706
Dsp	1153.26	1.00022	0.25422	3.97583	7.01331e-05	0.000352571
Snrnp48	855.865	-0.196957	0.0782648	-2.51644	0.0118548	0.031402
Bmp6	111.447	0.57951	0.2117	2.75079	0.00594511	0.0174801
Gcnt2	1009.93	-0.250728	0.100232	-2.50113	0.0123798	0.0326252
Pak1ip1	2690.73	-0.184651	0.0799476	-2.3095	0.020916	0.0508477
Tmem14c	1029.51	-0.326877	0.0881284	-3.70807	0.000208842	0.000936993
Smim13	307.69	-0.698181	0.112803	-6.1865	6.15146e-10	8.35921e-09
Adtrp	2.38881	0.600266	0.220821	1.98635	0.0469949	0.0992905
Edn1	40.5744	0.536635	0.257834	2.08876	0.0367297	0.080968
Phactr1	31.3672	0.696264	0.237073	2.9168	0.00353642	0.0111056
Tbc1d7	280.554	-1.417	0.108633	-12.996	1.28902e-38	2.49411e-36
Gfod1	172.205	-0.469708	0.173388	-2.71845	0.00655882	0.0189444
Sirt5	109.072	-0.991213	0.163991	-6.03161	1.6233e-09	2.0673e-08
Nol7	1674.23	-0.233854	0.0736811	-3.17435	0.00150171	0.00529611
Cd83	9.12357	0.639324	0.271569	2.77688	0.0054884	0.0163176
Dtnbp1	295.812	0.676095	0.116906	5.77557	7.66931e-09	8.7818e-08
Mylip	161.403	0.586118	0.134411	4.33957	1.42759e-05	8.37325e-05
Atxn1	68.3528	0.950645	0.236865	3.95275	7.72584e-05	0.000384418
Cap2	79.6825	1.13708	0.203999	5.53788	3.06162e-08	3.14718e-07
C78339	465.105	0.293179	0.0990397	2.95939	0.00308254	0.00985474
Nhlrc1	36.3829	-0.705596	0.23187	-3.02571	0.00248052	0.00817888
Tpmt	220.382	-0.4608	0.12492	-3.68348	0.000230074	0.00101779
Ptpdc1	189.225	0.506766	0.156149	3.25172	0.00114709	0.00420211
Barx1	66.6232	2.922	0.214181	12.5003	7.43917e-36	1.1838e-33
Phf2	371.726	-0.26017	0.124331	-2.09714	0.0359808	0.0796368
Fam120a	3561.66	0.213958	0.0731904	2.9233	0.00346343	0.0109126
Fam120aos	143.588	-0.428862	0.142512	-3.00123	0.00268894	0.00876763
Wnk2	220.179	0.973185	0.161462	6.02676	1.67277e-09	2.12713e-08
Fgd3	5.88804	0.627529	0.258618	2.23802	0.0252196	0.0595252
Nol8	2150.69	-0.215792	0.0783699	-2.75341	0.00589787	0.0173652
Fbxw17	192.871	0.573735	0.131067	4.37242	1.22879e-05	7.27744e-05
Spin1	2709.83	0.361692	0.0529347	6.8328	8.3272e-12	1.50677e-10
Nxnl2	16.8121	1.06549	0.267854	3.78979	0.000150778	0.000698583
S1pr3	59.9172	1.37863	0.225274	6.04293	1.51343e-09	1.94045e-08
Secisbp2	723.417	-0.225112	0.0814009	-2.76669	0.00566284	0.0167689
Gadd45g	174.356	1.56778	0.224753	6.91444	4.69707e-12	8.80803e-11
Diras2	13.6589	1.33779	0.268389	4.53463	5.77034e-06	3.69429e-05
Gm2848	3.16466	-0.490977	0.238127	-2.09628	0.0360571	0.0797727
Nfil3	157.963	0.369685	0.166619	2.21349	0.0268638	0.062762
Ror2	354.43	-0.436579	0.121294	-3.59961	0.000318699	0.00136515
Sfxn1	2397.81	-0.17584	0.0707746	-2.48466	0.0129675	0.0339323
Cplx2	53.4905	-0.591033	0.230063	-2.58131	0.00984258	0.0267979
Simc1	624.564	-0.668177	0.101251	-6.60167	4.06557e-11	6.69482e-10
Higd2a	551.445	-0.30832	0.111223	-2.77093	0.00558963	0.0165775
Cltb	525.925	-0.764346	0.106805	-7.15614	8.29785e-13	1.72302e-11
Faf2	1409.29	0.180991	0.0644483	2.80835	0.00497958	0.0149589
Rnf44	3548.61	0.179295	0.0787818	2.27593	0.0228504	0.054745
Gprin1	44.1042	1.54504	0.234037	6.4598	1.04843e-10	1.63029e-09
Sncb	47.7228	0.981597	0.253996	3.83395	0.0001261	0.000596254
Eif4e1b	1.88014	0.389287	0.203295	2.11997	0.0340082	0.0761316
Tspan17	178.733	0.890488	0.128795	6.89774	5.28353e-12	9.77856e-11
Uimc1	833.462	-0.225823	0.0747352	-3.02162	0.00251426	0.00826614
Nsd1	6184.83	0.495285	0.102264	4.8432	1.27765e-06	9.40131e-06
Prelid1	4244.79	-0.146686	0.0713951	-2.05446	0.0399308	0.0868996
Mxd3	185.857	-0.492262	0.146735	-3.35869	0.000783119	0.00300184
Grk6	2896.44	0.147422	0.0673983	2.18735	0.028717	0.0662914
Pdlim7	1940.21	1.03495	0.0935134	11.0668	1.81709e-28	1.65453e-26
Dok3	20.4088	-0.791795	0.257894	-3.01856	0.00253981	0.00834048
Ddx41	2265.32	-0.346052	0.0699313	-4.94847	7.48004e-07	5.82362e-06
Tmed9	2046.26	0.204071	0.0860415	2.3716	0.0177111	0.0442568
Ddx46	4895.06	-0.36175	0.0587562	-6.15694	7.41638e-10	9.95888e-09
B230219D22Rik	2115.3	-0.203472	0.0812682	-2.50381	0.0122865	0.0324243
Txndc15	374.341	-0.429449	0.110183	-3.89649	9.75977e-05	0.000474934
Pitx1	12.6942	1.05906	0.275671	3.72709	0.000193706	0.000876489
H2afy	2351.48	-0.568185	0.101101	-5.6198	1.91181e-08	2.0358e-07
Smad5	1014.37	-0.253536	0.0807825	-3.1387	0.001697	0.00588132
Spock1	9.91596	0.63551	0.274944	2.25337	0.024236	0.0575466
Hnrnpa0	9642.92	-0.194747	0.059051	-3.29808	0.000973468	0.00364291
Ubqln1	5123.61	-0.153951	0.0705198	-2.18325	0.0290172	0.0668376
Gkap1	552.275	-0.517153	0.0951097	-5.43987	5.33197e-08	5.2057e-07
Kif27	28.2856	0.506562	0.247365	2.03543	0.0418075	0.0902455
Hnrnpk	23055.7	-0.191973	0.050085	-3.83293	0.000126624	0.000598231
Mir7-1	22.9269	0.54404	0.268705	2.00909	0.0445277	0.0950567
Rmi1	597.737	-0.255667	0.0748478	-3.41548	0.000636706	0.00251201
Ntrk2	31.8507	1.138	0.23678	4.71199	2.45314e-06	1.70141e-05
Naa35	1706.71	-0.217505	0.0639271	-3.40232	0.000668159	0.00262076
Golm1	2720.05	-0.354009	0.0646357	-5.47671	4.33318e-08	4.2996e-07
Spata31d1a	49.6165	-0.584087	0.22827	-2.57636	0.0099847	0.0271321
Spata31d1b	41.7832	-0.699531	0.22507	-3.05626	0.0022412	0.00748986
Zcchc6	887.497	0.188083	0.0750149	2.50724	0.0121677	0.0321357
Gas1	199.225	0.440426	0.156091	2.81752	0.0048396	0.0146028
4930486L24Rik	24.6313	1.10266	0.273058	3.85895	0.000113875	0.000544955
Zfp808	928.988	-0.548058	0.0978749	-5.59863	2.16051e-08	2.28349e-07
Gm5141	130.561	-0.324121	0.149996	-2.16075	0.0307143	0.0699067
Fbp2	31.2218	-0.838072	0.271754	-3.10674	0.00189164	0.00647937
Fbp1	9.60569	0.851943	0.275613	2.80883	0.00497222	0.0149447
Ptch1	1003.05	0.534377	0.109609	4.87794	1.07198e-06	8.0692e-06
Ercc6l2	1324.78	-0.202727	0.086947	-2.3321	0.0196952	0.0483284
Zfp367	677.546	-0.409838	0.100251	-4.088	4.35117e-05	0.000228242
Habp4	236.122	0.607694	0.141444	4.29498	1.74706e-05	0.000100362
Cdc14b	1258.11	-0.249293	0.0843967	-2.95415	0.00313527	0.00999704
Aaed1	209.456	0.65523	0.135673	4.82162	1.42399e-06	1.03839e-05
Ctsl	4805.21	0.319449	0.0766197	4.16924	3.05619e-05	0.000166361
Nlrp4f	750.291	-1.52987	0.168413	-9.0807	1.0788e-19	4.558e-18
Mterfd1	469.265	-0.352409	0.1241	-2.83836	0.00453456	0.0137998
Ptdss1	701.725	-0.172534	0.0700755	-2.46081	0.0138624	0.0359263
Zfp712	89.2856	-0.581044	0.180064	-3.21729	0.0012941	0.00465454
Zfp708	114.418	-0.571344	0.14756	-3.86473	0.000111212	0.00053326
Zfp759	165.655	-0.746268	0.155842	-4.78473	1.71214e-06	1.22438e-05
F630042J09Rik	12.4638	-0.824572	0.273164	-3.0063	0.00264444	0.00864405
Zfp595	74.2203	-0.730455	0.193193	-3.76202	0.000168548	0.000771883
Zfp953	199.086	-0.534673	0.156274	-3.42165	0.000622417	0.0024671
Zfp459	372.142	-0.929234	0.113439	-8.17618	2.92993e-16	9.05405e-15
AA987161	584.49	-0.385631	0.145735	-2.64869	0.00808045	0.022616
A530054K11Rik	467.223	-0.40642	0.140405	-2.8965	0.00377347	0.0117654
Zfp71-rs1	430.51	-0.340357	0.114561	-2.97479	0.00293192	0.00945311
Zfp85-rs1	92.1113	-0.517081	0.182366	-2.82264	0.00476296	0.0144125
Mtrr	960.325	-0.218929	0.0752607	-2.90887	0.00362736	0.0113577
Fastkd3	511.692	-0.2763	0.111095	-2.48649	0.012901	0.0337842
Adcy2	51.0936	1.28496	0.219411	5.77782	7.56763e-09	8.68874e-08
Papd7	814.542	0.183148	0.0886042	2.06713	0.0387215	0.0846357
Srd5a1	170.402	0.528142	0.13798	3.82925	0.000128533	0.000605572
Ube2ql1	42.9018	1.10783	0.26485	4.08325	4.44097e-05	0.000232451
BC018507	2749.49	-0.227204	0.0681889	-3.33208	0.000861983	0.00327904
Irx1	10.7131	1.06303	0.274913	3.79478	0.000147773	0.000685888
Irx4	19.3468	0.889017	0.265817	3.4879	0.000486826	0.00199211
Mrpl36	761.431	-0.571599	0.117817	-4.84886	1.24172e-06	9.16464e-06
D630045M09Rik	348.95	-0.510671	0.141805	-3.59426	0.000325318	0.00138931
Tert	318.66	-0.456457	0.119274	-3.83595	0.00012508	0.000592089
Slc12a7	1469.32	-0.455962	0.105609	-4.31696	1.58194e-05	9.15869e-05
Nkd2	125.318	0.431759	0.161082	2.69042	0.00713616	0.0203564
Exoc3	1279.12	-0.216894	0.0674454	-3.21565	0.00130152	0.00467727
Ahrr	27.2895	0.841488	0.25423	3.35888	0.00078258	0.00300045
Zfp72	169.29	-0.494899	0.139406	-3.54693	0.00038975	0.00163214
Zfp825	282.177	-0.381438	0.117823	-3.23472	0.00121763	0.00441967
Pcsk1	37.8075	1.25487	0.224086	5.5093	3.60254e-08	3.63823e-07
Ell2	1642	-0.511176	0.0821541	-6.22183	4.91392e-10	6.82458e-09
Glrx	119.211	0.406245	0.195833	2.04957	0.0404067	0.087778
Rfesd	151.324	-0.310672	0.131158	-2.36465	0.0180469	0.0449379
Ttc37	1719.98	-0.289285	0.0764305	-3.7848	0.000153831	0.000710997
Lysmd3	453.57	0.31954	0.0945655	3.37839	0.000729109	0.00282856
Polr3g	2529.71	-0.218817	0.0806066	-2.71418	0.00664409	0.0191517
Cetn3	1662.26	-0.36767	0.081998	-4.48345	7.34474e-06	4.58595e-05
Mef2c	12.5775	1.23877	0.273775	4.21891	2.45488e-05	0.00013642
Ccnh	971.892	-0.357155	0.0846597	-4.21858	2.45841e-05	0.000136572
Vcan	769.408	-1.13507	0.150347	-7.54108	4.66087e-14	1.11305e-12
Rps23	13250.1	-0.371094	0.111821	-3.31904	0.000903289	0.00341633
Atg10	49.8142	-0.571184	0.210237	-2.71325	0.00666268	0.0191955
Ssbp2	178.162	-0.742981	0.140173	-5.301	1.1517e-07	1.04754e-06
Rasgrf2	5.94593	0.515286	0.258062	2.15854	0.030886	0.0701943
Msh3	1051.97	0.344398	0.0828783	4.1553	3.24864e-05	0.000175769
Ankrd34b	18.8039	0.658849	0.263418	2.50138	0.012371	0.0326121
Serinc5	501.183	0.955136	0.120043	7.94572	1.93065e-15	5.4516e-14
Thbs4	38.8772	1.92163	0.241164	7.51748	5.58416e-14	1.31147e-12
Mtx3	429.6	0.811896	0.123055	6.5959	4.22688e-11	6.94702e-10
Bhmt	7.02273	-0.885288	0.27022	-2.73641	0.00621137	0.0181315
Bhmt2	6.39261	-0.892617	0.257429	-3.03772	0.00238379	0.00790587
Dmgdh	9.7151	-1.43883	0.273124	-4.24745	2.16215e-05	0.000121662
Arsb	37.8958	1.11806	0.230125	4.78803	1.68424e-06	1.20798e-05
Lhfpl2	158.397	0.787836	0.161691	4.86246	1.15934e-06	8.61638e-06
Gm9776	25.5345	-0.765049	0.254346	-3.06116	0.00220485	0.00738724
Zbed3	345.813	-0.491676	0.0955919	-5.14523	2.67191e-07	2.2668e-06
S100z	1.8477	-0.506505	0.206023	-2.88071	0.00396784	0.0122748
F2r	1228.44	0.34995	0.0967395	3.61735	0.000297633	0.00128364
Iqgap2	1062.81	0.365917	0.0869321	4.21013	2.55221e-05	0.000141322
Polk	606.715	0.380543	0.114765	3.31571	0.000914121	0.00345346
Col4a3bp	1334.39	0.227159	0.0690936	3.28786	0.00100953	0.0037572
Hmgcr	4794.35	0.7023	0.104897	6.69356	2.17805e-11	3.76887e-10
Fam169a	5592.64	0.445811	0.136889	3.2585	0.00112002	0.00411003
Nsa2	3380.14	-0.148326	0.071128	-2.08532	0.0370407	0.0815243
Enc1	4501.82	0.745649	0.115955	6.4307	1.27018e-10	1.94315e-09
Arhgef28	149.984	1.80161	0.141189	12.6151	1.74431e-36	3.00004e-34
Foxd1	11.7884	0.982575	0.275936	2.99081	0.00278238	0.00902563
Tmem171	1.93125	0.412856	0.190775	2.70235	0.00688503	0.0197592
Ptcd2	1008.81	-0.202938	0.0941885	-2.15431	0.0312156	0.070811
Map1b	2442.76	0.424957	0.127426	3.33618	0.000849384	0.003234
Naip2	1.92356	-0.641889	0.191683	-3.16067	0.00157404	0.00551239
Naip5	18.7132	0.975665	0.26067	3.57483	0.00035045	0.00148325
Gtf2h2	919.331	-0.195974	0.0825636	-2.37326	0.0176317	0.0440909
Marveld2	264.338	0.632734	0.153186	4.13598	3.53441e-05	0.000189306
Taf9	3049.04	-0.171622	0.0784771	-2.18677	0.0287591	0.0663524
Ccdc125	150.755	-0.943984	0.15154	-6.24374	4.27221e-10	5.992e-09
Mrps36	334.283	-0.248526	0.122489	-2.02758	0.0426035	0.0916332
Pik3r1	292.196	0.343809	0.143165	2.40233	0.0162911	0.0411617
Erbb2ip	854.04	-0.36998	0.0987483	-3.74902	0.000177528	0.000808444
Nln	1166.34	-0.209047	0.0673426	-3.10425	0.00190762	0.0065236
Trappc13	2113.42	-0.374747	0.0829972	-4.51547	6.31776e-06	4.00792e-05
Trim23	901.19	-0.514402	0.0913164	-5.6318	1.78343e-08	1.91298e-07
Ppwd1	1015.16	-0.207808	0.0923837	-2.24954	0.024478	0.0580583
Cenpk	452.173	-0.602919	0.102686	-5.86975	4.36445e-09	5.19312e-08
Adamts6	21.0272	0.931283	0.258806	3.43708	0.000588024	0.00235141
Cwc27	1021.54	-0.322198	0.0867087	-3.71603	0.000202381	0.000912349
Srek1ip1	386.74	-0.711595	0.107223	-6.63528	3.23886e-11	5.41199e-10
Rgs7bp	7.85365	0.541759	0.273307	2.13118	0.0330744	0.0743149
Ipo11	3391.37	-0.340267	0.0728976	-4.668	3.04145e-06	2.07479e-05
AI197445	2.52181	0.346422	0.199448	2.18202	0.0291078	0.0669756
Zswim6	579.63	0.632321	0.117378	5.3875	7.14445e-08	6.80742e-07
Ercc8	447.178	-0.313201	0.100731	-3.10854	0.00188015	0.00645038
Elovl7	166.072	-0.879851	0.147072	-5.95858	2.54447e-09	3.14174e-08
Depdc1b	527.797	-0.316486	0.089814	-3.52482	0.000423772	0.00175951
Pde4d	330.815	-0.847581	0.11323	-7.48124	7.36244e-14	1.70327e-12
Plk2	1129.79	0.969856	0.182181	5.3312	9.75667e-08	8.99441e-07
Ddx4	995.45	0.57034	0.114532	4.98149	6.30955e-07	4.97373e-06
Slc38a9	237.139	0.415324	0.115686	3.5892	0.000331693	0.00141229
Ccno	72.6419	2.12106	0.206408	9.9472	2.59369e-23	1.58859e-21
Mcin	2.7834	0.668337	0.221419	3.49568	0.000472857	0.00194102
Gpx8	158.586	0.472105	0.146158	3.22799	0.00124662	0.00450664
Snx18	1818.64	0.202318	0.0703931	2.87422	0.00405028	0.012489
Arl15	1038.69	-1.07606	0.0861439	-12.4875	8.73879e-36	1.3651e-33
Ndufs4	1190.38	-0.186949	0.0904045	-2.06787	0.0386521	0.0845382
[truncated: 6,071 more rows]

## Sheet: DE-P5A-KO siSA1 rel to WT siGLO
Table S2. Differentially expressed genes for Pds5a-KO siStag1 mESCs relative to WT siGLO mESCs
	baseMean	log2FoldChange	lfcSE	stat	pvalue	padj
Lypla1	2009.31	-0.281929	0.0685214	-4.11433	3.88309e-05	0.000325011
Pcmtd1	1133.09	-0.175695	0.0786547	-2.23402	0.0254815	0.0761241
Adhfe1	24.4167	-0.738512	0.246062	-2.92407	0.00345488	0.0151765
Mybl1	379.5	-0.281167	0.120946	-2.32622	0.0200066	0.0628267
Sgk3	302.976	-0.474604	0.113159	-4.19127	2.77397e-05	0.000242611
Mcmdc2	14.4112	-0.876204	0.272781	-3.13278	0.00173159	0.00855302
Prex2	357.231	-1.22038	0.166094	-7.34173	2.10853e-13	8.74489e-12
Sulf1	1385	-0.386622	0.148064	-2.61035	0.00904494	0.0335549
Prdm14	284.272	-1.63936	0.159731	-10.189	2.21987e-24	3.35625e-22
Lactb2	1807.3	-0.467152	0.0911921	-5.12065	3.04486e-07	4.26614e-06
Msc	63.6829	-1.51327	0.200413	-7.32764	2.34244e-13	9.64284e-12
Sbspon	8.44914	-0.643054	0.275615	-2.35188	0.0186786	0.0596353
Rdh10	216.919	0.674919	0.172604	3.91298	9.11658e-05	0.000686675
Stau2	262.481	0.383545	0.133085	2.88584	0.00390371	0.0168106
Jph1	409.848	-0.4693	0.147665	-3.17878	0.00147897	0.00749442
Pkhd1	24.4361	1.78922	0.260361	6.46795	9.9341e-11	2.78607e-09
Mcm3	9597.97	-0.39359	0.0526724	-7.47228	7.88156e-14	3.44943e-12
Tmem14a	59.2052	-0.473664	0.211957	-2.22508	0.0260756	0.0774537
Gsta3	22.1627	-1.54602	0.268027	-5.32057	1.03443e-07	1.61082e-06
Kcnq5	16.2682	1.02288	0.266041	3.7959	0.000147106	0.00103754
Rims1	28.1951	0.721837	0.248156	2.85917	0.00424748	0.0179882
Ogfrl1	452.146	0.337944	0.10605	3.18658	0.00143967	0.00732609
Fam135a	919.182	0.2989	0.084617	3.53232	0.000411927	0.00251127
Lmbrd1	287.333	0.367612	0.118527	3.10157	0.00192496	0.00936084
Bai3	11.4526	0.704095	0.275238	2.48758	0.0128615	0.0444727
Prim2	1180.83	-0.404076	0.0720765	-5.60432	2.09071e-08	3.87201e-07
Zfp451	1331.99	-0.215614	0.0690534	-3.12293	0.00179058	0.00880518
Gm15455	22.757	-1.2762	0.252557	-4.84462	1.26856e-06	1.5288e-05
Ptpn18	39.4457	0.739757	0.227356	3.23692	0.00120828	0.00634509
Plekhb2	423.548	-0.319432	0.120916	-2.64037	0.00828147	0.031152
Hs6st1	1218.21	0.529873	0.0893078	5.93217	2.98957e-09	6.39068e-08
Ankrd23	78.1654	0.482625	0.179631	2.68896	0.00716755	0.0276446
Ankrd39	143.63	0.39398	0.146671	2.6861	0.00722924	0.0278567
Sema4c	277.885	0.332002	0.149295	2.22419	0.0261357	0.0776184
Cnga3	162.111	0.339561	0.152848	2.22662	0.0259725	0.0772227
Inpp4a	189.258	0.54362	0.138151	3.93853	8.19834e-05	0.000626305
Coa5	1939.5	-0.381734	0.0629746	-6.06107	1.35219e-09	3.06381e-08
Aff3	266.922	0.994333	0.194317	5.1351	2.81999e-07	3.97451e-06
Lonrf2	23.1394	-0.967792	0.23725	-3.92025	8.84584e-05	0.00066846
Cnot11	1162.89	-0.289326	0.0693344	-4.1718	3.02202e-05	0.000262043
Rnf149	928.082	0.246369	0.0782271	3.14943	0.00163587	0.00816022
Creg2	3.75617	0.425199	0.234715	2.18553	0.0288499	0.0839778
Mrps9	1328.48	-0.292321	0.0805851	-3.62664	0.000287131	0.00185232
AI597479	841.297	-0.30956	0.092292	-3.35293	0.000799623	0.00446559
Fhl2	74.4497	2.14087	0.227609	9.09338	9.60105e-20	9.02119e-18
Nck2	370.158	0.319686	0.112078	2.85254	0.0043371	0.0183072
Uxs1	591.803	-0.200096	0.0909131	-2.20013	0.0277977	0.0814919
Tex30	608.571	-0.312068	0.0956487	-3.26264	0.00110379	0.005863
Kdelc1	798.221	-0.438289	0.0841646	-5.20452	1.945e-07	2.87173e-06
Bivm	562.01	-0.212789	0.0941846	-2.2586	0.0239082	0.0725845
Col3a1	35.3159	-0.89408	0.261316	-3.56318	0.000366384	0.00226855
Slc40a1	173.438	1.78861	0.172595	10.2727	9.35269e-25	1.48138e-22
Myo1b	1483.39	-0.257078	0.0636243	-4.03954	5.3557e-05	0.000429321
Nab1	356.018	-0.283158	0.108962	-2.60411	0.00921122	0.034017
Tmem194b	409.951	-0.229678	0.105787	-2.1721	0.0298479	0.0861508
Mfsd6	53.3747	0.451154	0.205471	2.191	0.0284516	0.083072
1700019D03Rik	573.665	0.359187	0.116804	3.07558	0.00210093	0.010026
Dnahc7a	16.2907	0.972973	0.273061	3.74297	0.000181857	0.00124004
Stk17b	774.357	0.507897	0.104674	4.85255	1.21882e-06	1.47527e-05
Hecw2	176.281	0.848461	0.176573	4.85006	1.23427e-06	1.49071e-05
Pgap1	893.406	-0.462546	0.127192	-3.63447	0.000278548	0.00180747
Ankrd44	126.784	-0.460712	0.207987	-2.2236	0.0261755	0.0776951
Sf3b1	12972.4	-0.223768	0.0941342	-2.37703	0.0174525	0.0564912
Hspd1	28558	-0.251405	0.0779017	-3.22722	0.00125001	0.00652141
Boll	30.5406	1.63095	0.238979	6.51064	7.48318e-11	2.13104e-09
4930558J18Rik	85.0296	-0.62974	0.15821	-3.96331	7.39164e-05	0.000573369
Sgol2	3248.09	-0.280541	0.0996925	-2.81386	0.00489513	0.0202666
Aox3	14.3926	0.803844	0.269997	2.89735	0.00376328	0.0163157
Fam126b	365.888	-0.2826	0.120154	-2.35154	0.0186958	0.059668
Cflar	259.489	0.338113	0.126642	2.6711	0.00756024	0.0289244
Casp8	107.225	-0.896668	0.190318	-4.71274	2.44403e-06	2.77641e-05
Trak2	782.409	-0.24209	0.104135	-2.32445	0.0201012	0.0630879
Stradb	231.208	-0.41883	0.142452	-2.94282	0.00325242	0.0144397
Fzd7	2478.48	0.610638	0.0761933	8.01503	1.10109e-15	6.27131e-14
Sumo1	3562.24	-0.210896	0.0763344	-2.76262	0.00573389	0.0230809
Fam117b	746.794	-0.369856	0.109432	-3.38034	0.000723961	0.00410928
Carf	93.7322	0.360232	0.162577	2.21516	0.0267488	0.0790861
Nbeal1	626.098	-0.289964	0.136927	-2.11941	0.034056	0.0954448
Cyp20a1	421.209	0.20476	0.0906823	2.25798	0.0239471	0.072678
Cd28	3.98937	0.406354	0.2393	2.90287	0.00369765	0.0160647
Nrp2	639.335	0.47966	0.12438	3.85547	0.000115507	0.000845137
Zdbf2	2318.62	-0.431346	0.121898	-3.53835	0.000402644	0.00246204
Klf7	141.429	0.574822	0.151947	3.78436	0.000154103	0.00107911
Fzd5	1658.67	-0.740507	0.110242	-6.71461	1.88574e-11	6.03112e-10
D630023F18Rik	116.732	-0.469582	0.183004	-2.60185	0.00927232	0.0341849
Pikfyve	1319.86	-0.223101	0.0875672	-2.54779	0.0108407	0.0386726
Rpe	1532.73	-0.33558	0.0819984	-4.09277	4.26258e-05	0.000353043
Acadl	664.978	0.193807	0.0903636	2.14476	0.0319721	0.0908625
Lancl1	830.151	-0.179272	0.0844504	-2.12196	0.0338407	0.095111
Spag16	49.7171	1.05116	0.225024	4.70628	2.52283e-06	2.85423e-05
Mreg	1506.21	-0.513146	0.110116	-4.65899	3.17758e-06	3.51372e-05
Pecr	762.463	-0.363529	0.0908484	-3.99926	6.35414e-05	0.000498706
Tmem169	7.43806	0.584491	0.268946	2.25966	0.0238422	0.0724586
Xrcc5	4692.61	-0.258244	0.0860832	-2.99947	0.00270451	0.0123737
Igfbp5	93.711	-1.16438	0.214628	-5.31486	1.0674e-07	1.65606e-06
6030407O03Rik	2.58394	-0.299383	0.21938	-2.3342	0.0195854	0.0618399
Tns1	155.09	-1.54038	0.170274	-8.9711	2.93562e-19	2.55614e-17
Arpc2	3461.26	-0.126544	0.0565008	-2.23957	0.0251188	0.0752297
Slc11a1	22.7391	-1.19161	0.261674	-4.29591	1.7398e-05	0.000159948
Usp37	1597.83	-0.408495	0.0935347	-4.36733	1.25776e-05	0.000119517
Rqcd1	2973.35	-0.144873	0.0576876	-2.5113	0.0120286	0.042071
Zfp142	620.445	0.298075	0.136951	2.17688	0.0294896	0.0853029
Bcs1l	314.16	-0.224169	0.0944641	-2.37262	0.0176624	0.0570485
Rnf25	419.07	0.223905	0.105397	2.1243	0.0336448	0.0946843
Cyp27a1	73.0608	0.91225	0.192653	4.76417	1.89634e-06	2.2132e-05
Zfand2b	221.132	0.312207	0.136	2.29473	0.0217485	0.0672769
Abcb6	341.155	-0.327479	0.103296	-3.16959	0.00152652	0.00770152
Ankzf1	496.414	-0.304902	0.103799	-2.93619	0.00332266	0.0146966
Dnajb2	191.494	0.513568	0.146724	3.50055	0.000464306	0.00278567
Ptprn	327.278	0.655128	0.130166	5.02855	4.94212e-07	6.65195e-06
Speg	302.002	0.321218	0.133994	2.39563	0.0165917	0.0542433
Chpf	738.386	-0.254372	0.0969785	-2.62372	0.00869755	0.0324689
Epha4	327.039	-0.328577	0.137356	-2.38936	0.0168777	0.0550378
Sgpp2	6.89618	-0.656062	0.272602	-2.23264	0.0255729	0.0763422
Mogat1	1.63789	0.301843	0.178687	2.2876	0.0221607	0.0682508
Acsl3	2101.73	-0.228105	0.10083	-2.26319	0.0236241	0.0719847
Serpine2	586.374	0.514582	0.104303	4.93596	7.97593e-07	1.00873e-05
Dock10	5.94657	-0.626522	0.26391	-2.47684	0.0132552	0.0455657
Agfg1	2983.35	-0.209917	0.0712204	-2.9471	0.00320767	0.0142791
Pid1	272.546	-0.473805	0.164896	-2.87435	0.00404856	0.0172955
Slc16a14	36.6561	1.21567	0.226932	5.29501	1.19007e-07	1.82187e-06
Sp110	38.2633	-1.00783	0.275163	-4.10869	3.97902e-05	0.000332204
Sp140	39.5419	0.705262	0.244745	2.97328	0.00294637	0.0133119
Cab39	2550.03	-0.296667	0.0760844	-3.89884	9.66561e-05	0.00072117
2810459M11Rik	31.8665	0.625813	0.243841	2.59998	0.00932284	0.0343331
B3gnt7	1553.77	0.430712	0.106131	4.0593	4.922e-05	0.000400282
1700019O17Rik	1.68154	-0.720464	0.204777	-2.70444	0.00684196	0.0266291
Cops7b	838.954	-0.247067	0.0718699	-3.43741	0.000587297	0.00341874
Dis3l2	607.503	-0.329728	0.0919969	-3.58466	0.000337514	0.00212083
Eif4e2	2588.65	-0.233385	0.0478632	-4.87548	1.08543e-06	1.33125e-05
Dgkd	2122.41	0.270416	0.0650184	4.15909	3.19511e-05	0.00027419
Usp40	407.702	-0.323799	0.0906181	-3.57852	0.000345545	0.00216369
Agap1	1034.4	0.327635	0.0848141	3.86332	0.000111856	0.000820229
Cxcr7	95.4688	0.628963	0.196261	3.1788	0.00147886	0.00749442
Mlph	9.82312	0.773159	0.275986	2.65883	0.00784119	0.0297868
Lrrfip1	1332.83	0.540584	0.10482	5.15738	2.50424e-07	3.58725e-06
Rbm44	236.858	0.805363	0.148766	5.41621	6.08755e-08	9.95497e-07
Ramp1	2.12767	0.314428	0.216671	2.32956	0.0198293	0.062423
Scly	313.007	0.620324	0.114325	5.42565	5.77447e-08	9.50864e-07
Klhl30	19.4318	-0.712332	0.271945	-2.50369	0.0122906	0.0428432
Fam132b	126.215	0.647497	0.175284	3.69165	0.000222807	0.00147924
Hes6	774.615	1.28343	0.149895	8.56392	1.09098e-17	7.88873e-16
Twist2	16.9544	0.931777	0.271448	3.45993	0.000540307	0.00318308
Gpc1	1149.63	0.472428	0.113603	4.15994	3.18326e-05	0.000273313
Dusp28	81.0926	-0.56118	0.183842	-3.05137	0.00227799	0.0107415
Capn10	476.803	-0.222146	0.101127	-2.19484	0.0281747	0.0824084
Gpr35	7.90906	0.959253	0.274921	3.45612	0.00054801	0.00322276
Kif1a	947.927	1.05243	0.228906	4.6329	3.60577e-06	3.9323e-05
Pask	1179.46	-0.174088	0.06688	-2.60297	0.0092419	0.0340954
Ppp1r7	1436.56	0.202415	0.0659462	3.06936	0.00214515	0.0101971
Bok	535.771	0.488533	0.113269	4.31193	1.61832e-05	0.000149607
Atg4b	1027.75	-0.260574	0.0646616	-4.0283	5.61817e-05	0.00044749
Pam	406.683	0.593769	0.119406	4.97235	6.61468e-07	8.58102e-06
Tnfrsf11a	31.1896	0.611735	0.249755	2.4538	0.0141356	0.0480163
Serpinb8	12.633	0.625166	0.252917	3.6942	0.000220582	0.00146857
Tfcp2l1	3186.82	-1.6616	0.163729	-10.1178	4.60736e-24	6.78097e-22
Gli2	697.092	-0.535086	0.137039	-3.90061	9.59503e-05	0.000716547
Inhbb	347.805	-2.58585	0.218032	-11.5524	7.17553e-31	2.25163e-28
Tmem185b	239.181	-0.411406	0.117685	-3.48892	0.000484983	0.0028951
Epb4.1l5	662.268	0.376269	0.110748	3.39798	0.000678843	0.00388902
Tmem177	262.515	-0.516973	0.128985	-4.00198	6.28138e-05	0.000493928
Gm101	1.74248	0.328853	0.18382	2.41392	0.0157817	0.0522112
Tmem37	121.078	0.655207	0.195518	3.33268	0.000860149	0.00473523
Steap3	315.174	0.712156	0.152871	4.65936	3.17198e-06	3.50986e-05
En1	56.5028	-0.663516	0.27008	-2.45416	0.0141216	0.0479788
Ccdc93	532.207	-0.228734	0.0946755	-2.41495	0.0157375	0.052096
Nckap5	3.06541	0.389089	0.227645	2.79267	0.00522743	0.0214026
Rab3gap1	941.222	0.248795	0.0804229	3.09354	0.00197781	0.00955359
Zranb3	994.581	-0.298428	0.071154	-4.19403	2.74042e-05	0.000240253
Lct	6.40096	-0.486689	0.269174	-2.22075	0.0263678	0.0781403
Mcm6	8600.57	-0.263131	0.0575989	-4.56825	4.91813e-06	5.21975e-05
Dars	4814.5	-0.168152	0.0746848	-2.25133	0.0243645	0.0736203
Il10	7.54432	0.922489	0.27218	2.89267	0.00381984	0.0165179
Mapkapk2	1085.15	0.58679	0.117129	5.01108	5.41267e-07	7.2157e-06
Rassf5	42.0854	0.565827	0.211506	2.66995	0.00758622	0.0290104
Slc41a1	720.783	-0.554067	0.085742	-6.4586	1.05676e-10	2.93897e-09
Rab7l1	89.1993	-0.811341	0.169924	-4.74098	2.12687e-06	2.45468e-05
Klhdc8a	34.3353	1.62241	0.267023	6.11908	9.41153e-10	2.20766e-08
Nuak2	279.346	0.424335	0.17587	2.40933	0.0159818	0.0527892
Dstyk	462.529	-0.391087	0.116045	-3.36807	0.000756968	0.00426461
Rbbp5	1665.53	-0.428532	0.0631638	-6.78294	1.17758e-11	3.90126e-10
Nfasc	307.27	-0.342457	0.128302	-2.66458	0.00770852	0.0294173
Lrrn2	34.5774	-1.15156	0.256867	-4.37516	1.21345e-05	0.000115915
Mdm4	2390.28	-0.233572	0.107985	-2.16309	0.0305341	0.0876596
Pik3c2b	235.236	-0.958254	0.153771	-6.22411	4.84312e-10	1.2094e-08
Plekha6	95.6422	-0.414518	0.186067	-2.23169	0.0256355	0.0764607
Golt1a	2.68102	0.484841	0.213512	2.23323	0.025534	0.0762534
Kiss1	2.23286	-0.621871	0.195561	-2.62564	0.00864866	0.0323154
Sox13	520.744	-0.432378	0.108753	-3.973	7.09722e-05	0.00055363
Lax1	6.15016	-0.6324	0.26155	-2.2623	0.023679	0.0720808
Chit1	37.7312	-1.04017	0.266699	-4.06894	4.72268e-05	0.00038596
Ppfia4	362.178	0.324795	0.140059	2.3172	0.0204927	0.0641352
Cyb5r1	1713.05	-0.296812	0.10931	-2.71669	0.00659378	0.0258696
Klhl12	1240.75	-0.177664	0.0633267	-2.80537	0.00502591	0.0207255
4931440L10Rik	12.2379	-0.633497	0.269259	-2.29315	0.0218391	0.0674855
Ptprv	123.69	-0.698195	0.173518	-4.01316	5.99124e-05	0.000474477
Ptpn7	29.6197	-0.893979	0.247199	-3.55237	0.000381784	0.00234643
Elf3	420.134	-0.357612	0.168518	-2.11994	0.034011	0.0953695
Lmod1	80.8838	1.28109	0.23475	5.51227	3.54231e-08	6.11122e-07
Shisa4	75.5038	0.474842	0.208385	2.27986	0.0226158	0.069393
Csrp1	2506.47	0.691451	0.176976	3.90741	9.32916e-05	0.000699518
Tnni1	4.05876	-0.555002	0.242242	-2.18536	0.0288623	0.0839778
Lad1	210.999	1.37463	0.205033	6.72061	1.80968e-11	5.82142e-10
5730559C18Rik	426.716	0.477495	0.145637	3.27924	0.00104088	0.00555727
Gm16880	148.688	0.636117	0.1496	4.25113	2.12692e-05	0.000190998
Nr5a2	637.175	-1.15048	0.109931	-10.4485	1.48885e-25	2.65567e-23
Lhx9	5.91078	0.701628	0.264604	2.70258	0.00688036	0.0267352
Dennd1b	657.748	0.198682	0.0942548	2.10794	0.0350361	0.0975851
Crb1	2.45174	0.465392	0.212876	2.14193	0.0321993	0.0913211
Cdc73	1467.78	0.234956	0.0680822	3.45103	0.000558444	0.00327139
Pla2g4a	17.6244	0.872075	0.275238	3.44323	0.000574806	0.00335307
Ivns1abp	5828.78	-0.23072	0.071467	-3.22805	0.00124635	0.00651367
Trmt1l	715.265	-0.178357	0.0744082	-2.39665	0.0165458	0.054136
Rnf2	2925.76	-0.316927	0.0705302	-4.4932	7.01615e-06	7.13674e-05
Fam129a	1035.43	0.241794	0.110773	2.1825	0.029073	0.0844564
Arpc5	2931.86	0.617089	0.0798108	7.7319	1.05953e-14	5.13734e-13
Ncf2	89.7155	-0.431197	0.181548	-2.35531	0.0185074	0.0592031
Nmnat2	650.886	-0.486253	0.0949482	-5.1178	3.09117e-07	4.32737e-06
Lamc2	1208.6	0.648547	0.216055	3.01352	0.00258235	0.0118967
E330020D12Rik	30.2955	-1.4609	0.26104	-5.42709	5.72793e-08	9.45051e-07
Npl	354.39	-0.343716	0.162446	-2.11635	0.0343147	0.0959622
[truncated: 5,803 more rows]

## Sheet: DE-P5A-KO siSA2 rel to WT siGLO
Table S2. Differentially expressed genes for Pds5a-KO siStag2 mESCs relative to WT siGLO mESCs
[truncated: 7,857 more rows]

[truncated: 3 more sheets: DE-P5A-KO siP5B rel to P5A-KO, DE-P5A-KO siSA1 rel to P5A-KO, DE-P5A-KO siSA2 rel to P5A-KO]
