# Supplementary material for: PDS5A and PDS5B differentially affect gene expression without altering cohesin localization across the genome
Source: Epigenetics Chromatin. 2022 Aug 19;15:30. doi: 10.1186/s13072-022-00463-6 (PMC9392266; doi:10.1186/s13072-022-00463-6)
Supplement: Supplementary file 4 — Additional file4: Table S3: Lists of the top 30 GO-terms for both up- and down-regulated genes in the gene classes indicated. [file 13072_2022_463_MOESM4_ESM.xlsx]

## Sheet: Pds5a-KO-specific upreg. 
Table S3. Gene ontology analysis of differentially expressed genes
Analysis Type:	ShinyGO v0.61
Annotation Version and Release Date:	GO Ontology database Released 2019-11-03
Analyzed List:	Genes upregulated only in Pds5a-KO mESCs (Fig 3H)
Reference List:	Mus musculus (all genes in database)
Test Type:	FISHER
Correction:	FDR
Enrichment FDR	Genes in list	Total genes	Functional Category	Genes
1.15667e-15	260	2740	Regulation of localization	ADORA2B DVL1 PIP5K1C SEMA6B RND2 RAB3B PGF TEK RAB3D RFX6 FKBP1B CACNG4 CACNA1G VEGFA NDFIP1 ANXA1 CD63 ANXA5 PLCH2 RHOF PLXNA4 UBASH3B ANXA2 AMOTL2 PXK SYT1 SEMA7A HIP1 RND1 CD47 PRNP ATP2B4 BTN1A1 LGALS9 CLIP3 PACSIN2 MYO1C KITL VAMP2 TNFSF11 SCG5 ABCG1 CNIH2 IL23A SNCA STXBP1 PACSIN3 FABP3 FGR FKBP1A CD300A MAP2K2 REEP6 CHRNA5 ABCA7 OAZ2 NBL1 AGRN NLGN2 VSNL1 DTNBP1 DDRGK1 PRKCG ZFP703 LRRC32 …
5.36707e-15	239	2487	Regulation of cellular component organization	PIP5K1C SEMA6B RND2 FBXO7 MIEN1 DDR1 CTR9 ARPC5 LRRK1 NDEL1 GLE1 RHOBTB2 TWF2 ARHGAP28 MAPRE2 ANXA1 CD63 PHF19 PINK1 MAPRE3 RHOF ARPC1A LIMK1 PLXNA4 ANXA2 PEBP1 PARL DCDC2A CDC42EP3 SEMA7A HIP1 EFNA5 RND1 NTRK2 MAP6 CD47 FAS GNA12 STK11 EFNB3 CRABP2 GATA2 PACSIN2 TRO PODXL NRP2 NGEF PATL2 PACSIN3 ESPN HDAC6 SYT1 APBB1 ICAM1 PLEKHH2 SIPA1L1 RTN4R ST7L SLITRK4 AMIGO2 PDGFB MYO18A CCT3 ITGA3 AXL PAF…
4.83697e-13	290	3340	Regulation of signaling	ADORA2B CACNG4 DVL1 AXL TEK BCL2L1 LRRK1 GADD45B IGFBP4 RFX6 LLGL2 EMP2 RCAN1 ARHGAP28 DUSP1 ANXA1 IL23A BMP2 ANXA5 BCL10 RET LTBR DKK3 NLGN3 UBASH3B ANXA2 CSK MST1R PEBP1 MAP2K2 PLEKHJ1 ROR1 WTIP SOCS1 SEMA7A DUSP10 RCAN2 VASN GPR4 TMEM88 NOG NLGN2 NTRK2 TRABD2B WFIKKN1 PRNP FAS CDKN2A EFNB3 CSF1 PACSIN2 NLK KSR1 KITL FSTL3 PLD2 TNFSF11 SORBS3 GRINA SCG5 CNIH2 FAM89B SNCA STXBP1 MAL ECM1 RECK HC…
6.55837e-13	320	3810	Regulation of biological quality	ADORA2B DLG4 DLG1 STXBP1 DVL1 PIP5K1C STX3 SEMA6B RND2 TCIRG1 AXL ATP8B3 LIN7B HMOX2 CARHSP1 ARPC5 MCU ATP6AP1 RFX6 FKBP1B CACNG4 CACNA1G PPP2R3C CLMN RHOBTB2 TWF2 ABCG1 ARHGAP28 NDFIP1 ANXA1 BOLL ATP2B4 DNM1 SNAP25 PCSK2 ANXA5 PLCH2 RHOF ARPC1A PLXNA4 ATP2B2 STX4A GABRA3 MT1 UBASH3B ANXA2 PLSCR2 SCN5A PEBP1 DNM2 PXK CHRNA5 DAGLA SYT1 CDC42EP3 XKR8 F11R SEMA7A ATP1A3 SLC24A4 XKR7 FOXO4 GPR4 KCNK1…
6.99381e-13	287	3317	Regulation of cell communication	ADORA2B CACNG4 DVL1 AXL TEK BCL2L1 LRRK1 GADD45B IGFBP4 RFX6 LLGL2 EMP2 RCAN1 ARHGAP28 DUSP1 ANXA1 IL23A BMP2 ANXA5 BCL10 RET LTBR DKK3 NLGN3 UBASH3B CSK MST1R PEBP1 MAP2K2 ROR1 WTIP SOCS1 SEMA7A DUSP10 RCAN2 VASN GPR4 TMEM88 NOG NLGN2 NTRK2 TRABD2B WFIKKN1 PRNP FAS CDKN2A EFNB3 CSF1 PACSIN2 NLK KSR1 KITL FSTL3 PLD2 TNFSF11 SORBS3 GRINA SCG5 CNIH2 FAM89B SNCA STXBP1 MAL ECM1 RECK HCRTR1 PXN CHRDL…
1.13433e-12	234	2552	Cellular localization	ADORA2B DLG4 DLG1 SNCA STXBP1 DVL1 SNCB PIP5K1C STX3 TRAPPC6A RAB3B LIN7B PEX5 STX5A SNX31 NDEL1 RAB3D GLE1 ARF5 FKBP1B CACNG4 LLGL2 CLMN AMPH ANXA8 PMM2 TWF2 TULP2 MAPRE2 RAB1B VTI1A DNM1 ATG13 SNAP25 NUSAP1 RGP1 PEX14 PLCH2 MAPRE3 TBC1D1 USO1 VPS29 RAB35 RAB19 SEC61A1 CCDC91 IFT122 STX4A RAB39B NLGN3 UBASH3B TRAPPC4 ANXA2 DNM2 NEURL1B HID1 BECN1 PLEKHJ1 SYT1 TULP1 TBC1D2 PKP2 NXT2 VPS37D ARF1 A…
2.25512e-12	374	4707	Negative regulation of cellular process	SEMA6B FBXO7 MIEN1 AXL RELB CBFA2T3 BCL2L1 UBE2Z CHFR LRRK1 TIMP3 EGFR CNOT8 FKBP1B PER1 CLMN SIX6 ANXA8 ZFPM2 TWF2 DLX2 ARHGAP28 DUSP1 NDFIP1 ANXA1 PCGF6 BOLL BMP2 ANXA5 RECK PLCH2 PLXNA4 DKK3 SIN3B UBASH3B ANXA2 PEBP1 WTIP SOCS1 SEMA7A ENSA DUSP10 VASN MAEL CUX2 FOXO4 TMEM88 ATXN1 NOG E2F6 SH3RF2 ZFP36L3 TRABD2B WFIKKN1 PRNP ABCG1 TBX2 BTN1A1 TCF7 MAPK7 PCBP3 LGALS9 STK11 EFNB3 EZH1 ELK3 GATA2 …
2.25512e-12	317	3818	Regulation of response to stimulus	CACNG4 BTN1A1 SEMA6B FBXO7 AXL PGF TEK BCL2L1 TMEM259 LRRK1 GADD45B H2-M3 IGFBP4 RNF135 LLGL2 EMP2 RCAN1 VEGFA ARHGAP28 DUSP1 NDFIP1 ANXA1 IL23A BMP2 ANXA5 BCL10 RET LTBR DKK3 UBASH3B ANXA2 CSK MST1R PEBP1 MAP2K2 ROR1 SYT1 H2-Q4 WTIP SOCS1 SEMA7A DUSP10 RCAN2 VASN PVR GPR4 TMEM88 NOG NTRK2 CD47 TRABD2B WFIKKN1 PRNP H60C H2-Q2 FAS CDKN2A CSF1 NLK MYO1C KSR1 KITL FSTL3 PLD2 AOAH TNFSF11 SORBS3 FBXO…
2.25512e-12	267	3062	Regulation of multicellular organismal process	CACNG4 SEMA6B PGF ZFP287 TEK CSF1 GATA2 NDEL1 FKBP1B CACNA1G PPP2R3C TWF2 VEGFA NDFIP1 ANXA1 IL23A LTK ANXA5 DVL1 PLXNA4 UBASH3B ANXA2 SCN5A PEBP1 SEMA7A PKP2 NTRK2 MAP6 ISM1 TNNC1 BTN1A1 LGALS9 EFNB3 CRABP2 KITL MSX2 TNFSF11 FBXO32 NGEF BMP2 WNT2B PIAS3 FGR PTGS2 TRAIP WNT4 RUNX2 NBL1 AGRN SIPA1L1 SNAI1 RTN4R SLITRK4 AMIGO2 NOG EFNA5 MYH7 GSTP1 TNNT1 ATOH1 ZFP703 LRRC32 PDGFB ITGA5 CRYBA1 MAPK7 …
2.09638e-11	144	1372	Cell migration	SEMA6B RND2 AXL PGF TEK ARPC5 SDC4 NDEL1 NEDD9 RHOBTB2 VEGFA ANXA1 CD63 SDC3 CXCL5 PPBP RHOF PLXNA4 AMOTL2 CXCL10 DCDC2A SEMA7A RND1 LGALS9 KITL IL23A NR2F2 PLEKHG5 PVR NBL1 TRIM46 S1PR1 ZFP703 PDGFB ITGA5 MYO18A ITGA3 JUP DDR1 TWIST2 MET CSF1 GATA2 LAMA5 STARD13 MYO1C SPARC WWC1 DCN EGFR LGMN LCP1 TNFSF11 EMP2 DUSP1 HBEGF JAK2 SBDS PODXL TMEFF2 SELP ITGA4 NFATC2 CREB3 RECK PRKCZ P2RX4 PXN FLT1 R…
2.09638e-11	364	4627	System development	NLGN2 COL6A1 SEMA6B AXL EFNB3 PGF PAFAH1B3 TEK PHOX2A CSF1 GATA2 NDEL1 RFX6 PPP2R3C SIX6 ZFPM2 TWF2 VEGFA COL11A2 NDFIP1 ANXA1 IL23A COL7A1 COL5A2 LTK MAL MALL WNT2B RECK DVL1 WNT16 PLXNA4 RET LTBR EFNB1 NLGN3 UBASH3B ANXA2 TGFBR2 AMOTL2 RYK PEBP1 DAGLA DCDC2A WNT4 SEMA7A HOXB4 RUNX2 CMTM8 PKP2 VWA1 SLITRK4 ATXN1 AMIGO2 EFNA5 DSP NTRK2 MAP6 NPTX2 COL23A1 ISM1 TBX2 CRABP2 EPOR PTGIS KITL GALR2 DLG…
2.26621e-11	169	1714	Locomotion	SEMA6B RND2 AXL EFNB3 PGF TEK ARPC5 SDC4 NDEL1 PLD2 NEDD9 RHOBTB2 VEGFA ANXA1 CD63 SDC3 ANXA5 CXCL5 PPBP RHOF PLXNA4 EFNB1 AMOTL2 CXCL10 DCDC2A SEMA7A EFNA5 RND1 LGALS9 KITL IL23A SORD DVL1 NR2F2 RYK MAP2K2 PLEKHG5 PVR NBL1 TRIM46 S1PR1 ZFP703 MID2 PDGFB ITGA5 MYO18A ITGA3 JUP FBXO7 DDR1 TWIST2 MET CSF1 GATA2 LAMA5 STARD13 MYO1C SPARC WWC1 DCN EGFR LGMN LCP1 TNFSF11 DPYSL2 EMP2 BOC DUSP1 HBEGF JA…
2.26621e-11	114	990	Regulation of cellular component movement	SEMA6B RND2 PGF TEK VEGFA ANXA1 ANXA5 RHOF PLXNA4 AMOTL2 SEMA7A RND1 LGALS9 KITL IL23A MAP2K2 NBL1 ZFP703 PDGFB ITGA5 ITGA3 JUP SRI TWIST2 MET CSF1 GATA2 ACTN1 LAMA5 STARD13 MYO1C SPARC DCN EGFR LGMN NEDD9 EMP2 DUSP1 HBEGF JAK2 CNIH2 TMEFF2 ITGA4 CREB3 RECK P2RX4 FLT1 RET NR2F2 STX4A HDAC6 TPM1 PTGS2 PRR5L PTPRM CXCL10 ICAM1 SERPINE1 TRPM4 ABCC8 THBS1 PRKD2 PKP2 MGAT3 SNAI1 FOXO4 S1PR1 PIP5KL1 NO…
2.29295e-11	254	2938	Regulation of signal transduction	CACNG4 AXL TEK BCL2L1 LRRK1 GADD45B IGFBP4 LLGL2 EMP2 RCAN1 ARHGAP28 DUSP1 IL23A BMP2 BCL10 RET LTBR DKK3 UBASH3B CSK MST1R PEBP1 MAP2K2 ROR1 WTIP SOCS1 SEMA7A DUSP10 RCAN2 VASN GPR4 TMEM88 NOG NTRK2 TRABD2B WFIKKN1 PRNP FAS CDKN2A CSF1 NLK KSR1 KITL FSTL3 PLD2 TNFSF11 SORBS3 GRINA CNIH2 FAM89B MAL ECM1 RECK HCRTR1 PXN CHRDL1 DUSP9 TNFRSF23 SCUBE3 TAX1BP3 NBL1 PRKD2 CTHRC1 GSTP1 ZFP703 GNA12 MID2…
2.98188e-11	234	2650	Regulation of developmental process	SEMA6B RND2 PGF TEK CSF1 GATA2 NDEL1 PPP2R3C TWF2 VEGFA NDFIP1 ANXA1 IL23A LTK PINK1 DVL1 RHOF PLXNA4 UBASH3B ANXA2 CDC42EP3 SEMA7A CCDC71 RND1 NTRK2 MAP6 ISM1 ABCG1 GNA12 EFNB3 CRABP2 KITL MSX2 TNFSF11 NGEF BMP2 WNT2B PIAS3 WNT4 RUNX2 METRNL DUSP10 NBL1 SIPA1L1 SNAI1 RTN4R SLITRK4 DLK2 AMIGO2 NOG EFNA5 BHLHA15 ATOH1 ZFP703 PDGFB ITGA5 MAPK7 ITGA3 JUP FBXO7 AXL FOXJ2 SULT2B1 PAF1 MMD CTR9 TWIST2 …
3.57805e-11	143	1375	Vesicle-mediated transport	ADORA2B SNCA STXBP1 DVL1 SNCB PIP5K1C STX3 TRAPPC6A AXL RAB3B STX5A SNX31 RAB3D ARF5 CACNG4 CACNA1G AMPH ANXA8 RHOBTB2 ANXA1 VTI1A CD63 DNM1 SNAP25 RGP1 SGIP1 STX18 USO1 VPS29 RAB35 RAB19 CCDC91 STX4A NLGN3 TRAPPC4 ANXA2 DNM2 NEURL1B BECN1 PLEKHJ1 SYT1 XKR8 HIP1 CUX2 XKR7 ARF1 ARL4C NLGN2 CD47 RAB9 PPFIA3 PACSIN2 PLD2 VAMP2 EMP2 EHD1 PACSIN3 FGR ICAM5 CD300A CHRNA5 TULP1 SV2A VSNL1 DTNBP1 PRKCG M…
4.54252e-11	112	979	Regulation of locomotion	SEMA6B RND2 PGF TEK VEGFA ANXA1 ANXA5 RHOF PLXNA4 AMOTL2 SEMA7A RND1 LGALS9 KITL IL23A MAP2K2 NBL1 ZFP703 MID2 PDGFB ITGA5 ITGA3 JUP FBXO7 TWIST2 MET CSF1 GATA2 LAMA5 STARD13 MYO1C SPARC DCN EGFR LGMN NEDD9 EMP2 DUSP1 HBEGF JAK2 TMEFF2 ITGA4 CREB3 RECK P2RX4 FLT1 RET NR2F2 STX4A HDAC6 TPM1 PTGS2 PRR5L PTPRM CXCL10 TRIM13 ICAM1 SERPINE1 ABCC8 THBS1 PRKD2 STX3 MGAT3 SNAI1 FOXO4 S1PR1 PIP5KL1 NOG DO…
5.36217e-11	227	2566	Anatomical structure morphogenesis	COL6A1 SEMA6B RND2 EFNB3 PGF TEK GATA2 CAP2 MSX2 PITX1 RHOBTB2 VEGFA ANXA1 COL7A1 CAP1 PINK1 DVL1 RHOF PLXNA4 PARVA EFNB1 ANXA2 AMOTL2 RYK DCDC2A CDC42EP3 SEMA7A HOXB4 VWA1 SLITRK4 EFNA5 RND1 MAP6 COL23A1 TNNT1 ISM1 GNA12 CRABP2 DLG4 ZFPM2 NGEF BMP2 WNT2B PXN PIP5K1C WNT4 SS18 NBL1 SIPA1L1 TRIM46 SNAI1 RTN4R GPR4 S1PR1 NYAP1 NOG DTNBP1 MAPK3 ITGA5 MAPK7 ITGA3 JUP FOXJ2 DDR1 MET ALX3 ACTN1 LAMA5 S…
6.53538e-11	342	4331	Cellular developmental process	COL6A1 SEMA6B RND2 DLX3 AXL DDR1 EFNB3 ELK3 CSF1 FAM120B NDEL1 FRK RFX6 EGFR PPP2R3C CAP2 RHOBTB2 TWF2 DLX2 NDFIP1 ANXA1 IL23A COL7A1 LTK BMP2 WNT2B CAP1 FGR RHOF WNT16 PLXNA4 RET LTBR PARVA EFNB1 UBASH3B ANXA2 RYK PEBP1 DAGLA DCDC2A ELF1 CDC42EP3 WNT4 F11R SEMA7A RUNX2 ABHD2 TMEM120A VWA1 SLITRK4 NOG EFNA5 CCDC71 CITED1 RND1 NTRK2 MAP6 NPTX2 COL23A1 TNNT1 ABCG1 TBX2 GNA12 CRABP2 GATA2 KITL GALR2…
1.24894e-10	179	1897	Establishment of localization in cell	ADORA2B SNCA STXBP1 DVL1 SNCB PIP5K1C STX3 TRAPPC6A RAB3B LIN7B PEX5 STX5A SNX31 NDEL1 RAB3D GLE1 ARF5 FKBP1B CACNG4 LLGL2 CLMN AMPH ANXA8 PMM2 RAB1B VTI1A DNM1 SNAP25 NUSAP1 RGP1 PEX14 PLCH2 TBC1D1 USO1 VPS29 RAB35 RAB19 SEC61A1 CCDC91 IFT122 STX4A RAB39B NLGN3 UBASH3B TRAPPC4 ANXA2 DNM2 HID1 BECN1 PLEKHJ1 SYT1 TBC1D2 NXT2 VPS37D ARF1 ARL4C NLGN2 PARD3B MAP6 TIMM17A RAB9 PPFIA3 TEK MYO1C KPNA2 R…
2.46892e-10	100	857	Regulation of cell migration	SEMA6B RND2 PGF TEK VEGFA ANXA1 RHOF PLXNA4 AMOTL2 SEMA7A RND1 LGALS9 KITL IL23A NBL1 ZFP703 PDGFB ITGA5 ITGA3 JUP TWIST2 MET CSF1 GATA2 LAMA5 STARD13 MYO1C SPARC DCN EGFR LGMN NEDD9 EMP2 DUSP1 HBEGF JAK2 TMEFF2 ITGA4 CREB3 RECK P2RX4 FLT1 RET NR2F2 STX4A HDAC6 TPM1 PTGS2 PRR5L PTPRM CXCL10 ICAM1 SERPINE1 ABCC8 THBS1 PRKD2 MGAT3 SNAI1 FOXO4 S1PR1 PIP5KL1 NOG DOCK8 SH3RF2 CTNNA2 DDRGK1 SELP WNT4 R…
4.9036e-10	103	905	Regulation of cell motility	SEMA6B RND2 PGF TEK VEGFA ANXA1 ANXA5 RHOF PLXNA4 AMOTL2 SEMA7A RND1 LGALS9 KITL IL23A MAP2K2 NBL1 ZFP703 PDGFB ITGA5 ITGA3 JUP TWIST2 MET CSF1 GATA2 LAMA5 STARD13 MYO1C SPARC DCN EGFR LGMN NEDD9 EMP2 DUSP1 HBEGF JAK2 TMEFF2 ITGA4 CREB3 RECK P2RX4 FLT1 RET NR2F2 STX4A HDAC6 TPM1 PTGS2 PRR5L PTPRM CXCL10 ICAM1 SERPINE1 ABCC8 THBS1 PRKD2 MGAT3 SNAI1 FOXO4 S1PR1 PIP5KL1 NOG DOCK8 SH3RF2 CTNNA2 DDRGK…
8.26128e-10	176	1899	Movement of cell or subcellular component	SEMA6B RND2 AXL EFNB3 PGF TEK ARPC5 KIF19A SDC4 NDEL1 PLD2 CACNA1G NEDD9 RHOBTB2 VEGFA ANXA1 CD63 SDC3 ANXA5 CXCL5 PPBP RHOF PLXNA4 IFT122 EFNB1 AMOTL2 CXCL10 DCDC2A SEMA7A EFNA5 RND1 KIF13B LGALS9 MYO1C KITL IL23A ARL8A SORD DVL1 NR2F2 RYK MAP2K2 PLEKHG5 PVR NBL1 TRIM46 S1PR1 ZFP703 PDGFB ITGA5 MYO18A ITGA3 JUP SRI DDR1 KIFC2 TWIST2 MET CSF1 GATA2 ACTN1 LAMA5 STARD13 SPARC WWC1 DCN EGFR LGMN LCP…
1.08726e-09	148	1515	Cell motility	SEMA6B RND2 AXL PGF TEK ARPC5 SDC4 NDEL1 PLD2 NEDD9 RHOBTB2 VEGFA ANXA1 CD63 SDC3 ANXA5 CXCL5 PPBP RHOF PLXNA4 AMOTL2 CXCL10 DCDC2A SEMA7A RND1 LGALS9 KITL IL23A SORD NR2F2 MAP2K2 PLEKHG5 PVR NBL1 TRIM46 S1PR1 ZFP703 PDGFB ITGA5 MYO18A ITGA3 JUP DDR1 TWIST2 MET CSF1 GATA2 LAMA5 STARD13 MYO1C SPARC WWC1 DCN EGFR LGMN LCP1 TNFSF11 EMP2 DUSP1 HBEGF JAK2 SBDS PODXL TMEFF2 SELP ITGA4 NFATC2 CREB3 RECK…
1.08726e-09	148	1515	Localization of cell	SEMA6B RND2 AXL PGF TEK ARPC5 SDC4 NDEL1 PLD2 NEDD9 RHOBTB2 VEGFA ANXA1 CD63 SDC3 ANXA5 CXCL5 PPBP RHOF PLXNA4 AMOTL2 CXCL10 DCDC2A SEMA7A RND1 LGALS9 KITL IL23A SORD NR2F2 MAP2K2 PLEKHG5 PVR NBL1 TRIM46 S1PR1 ZFP703 PDGFB ITGA5 MYO18A ITGA3 JUP DDR1 TWIST2 MET CSF1 GATA2 LAMA5 STARD13 MYO1C SPARC WWC1 DCN EGFR LGMN LCP1 TNFSF11 EMP2 DUSP1 HBEGF JAK2 SBDS PODXL TMEFF2 SELP ITGA4 NFATC2 CREB3 RECK…
1.11135e-09	210	2401	Cell surface receptor signaling pathway	BTN1A1 TCF7 SEMA6B AXL DDR1 EFNB3 PGF TEK BCL2L1 IGFBP4 FRK BTBD11 EGFR CACNG4 LLGL2 EMP2 IFNGR2 VEGFA HBEGF ANXA1 CD63 IFITM1 CD82 LTK BMP2 WNT2B BCL10 FGR DVL1 CXCL5 PPBP WNT16 PLXNA4 RET ADIPOR2 LTBR TSPAN9 DKK3 EFNB1 UBASH3B CSK TGFBR2 RYK MST1R TSPAN8 CXCL10 DAGLA WNT4 SOCS1 SEMA7A VASN FOXO4 TMEM88 GNG7 NOG EFNA5 DEDD2 NTRK2 TRABD2B WFIKKN1 PRNP TBX2 DTX2 CSF1 NDEL1 KITL FSTL3 MSX2 TNFSF11 …
1.34193e-09	323	4139	Cell differentiation	COL6A1 SEMA6B DLX3 AXL DDR1 EFNB3 ELK3 CSF1 FAM120B NDEL1 FRK RFX6 EGFR PPP2R3C TWF2 DLX2 NDFIP1 ANXA1 IL23A COL7A1 LTK BMP2 WNT2B FGR WNT16 PLXNA4 RET LTBR PARVA EFNB1 UBASH3B ANXA2 RYK PEBP1 DAGLA DCDC2A ELF1 WNT4 F11R SEMA7A RUNX2 ABHD2 TMEM120A VWA1 SLITRK4 NOG EFNA5 CCDC71 CITED1 NTRK2 MAP6 NPTX2 COL23A1 TNNT1 ABCG1 TBX2 GNA12 CRABP2 GATA2 KITL GALR2 DLG4 MSX2 TNFSF11 ZFPM2 RCAN1 VEGFA NGEF …
3.20065e-09	255	3108	Regulation of molecular function	CACNG4 GADD45B TIMP3 AKAP5 ANXA8 ARHGAP28 DUSP1 NDFIP1 ANXA1 IL23A STK25 ATG13 RECK TBC1D1 PLXNA4 UBASH3B ANXA2 OAS1D PXK MAP2K2 DUSP10 TBC1D2 HIP1 PPP1R15A GCHFR GNG7 RXFP2 SH3RF2 PRNP CKMT1 LGALS9 NDEL1 MSX2 TNFSF11 RCAN1 CNIH2 NGEF ARHGAP1 BCL10 FGR PXN DUSP9 TGFBR2 TRAIP HAND1 AGRN RTN4R CDKN2A DOK7 EFNA5 CTHRC1 NTRK2 GSTP1 RASGRP3 WFIKKN1 TNNC1 MID2 PDGFB DNMT3L JUP TRAPPC6A DBF4 STK11 SRI P…
6.56205e-09	166	1809	Regulation of protein modification process	PGF CTR9 LRRK1 GADD45B VEGFA DUSP1 NDFIP1 IL23A STK25 PHF19 ATG13 BMP2 RET LTBR UBASH3B ANXA2 PEBP1 MAP2K2 SEMA7A ENSA DUSP10 PPP1R15A NTRK2 SH2D3C PRNP TEK CLIP3 CHFR GATA2 KSR1 KITL TNFSF11 SORBS3 RCAN1 HBEGF NMI HCRTR1 FGR DVL1 PXN DUSP9 TGFBR2 FKBP1A OGT SOCS1 PRKD2 AGRN CDKN2A DOK7 EFNA5 GSTP1 PDGFB ITGA5 CRYBA1 LGALS9 DBF4 STK11 PPP5C PAF1 RUVBL2 MMD CDK9 SQSTM1 SDC4 TIMP2 DBNDD2 DUSP14 WWC…
9.68477e-09	108	1022	Regulation of anatomical structure morphogenesis	SEMA6B RND2 PGF TEK GATA2 VEGFA ANXA1 PINK1 DVL1 RHOF PLXNA4 CDC42EP3 SEMA7A RND1 MAP6 ISM1 GNA12 EFNB3 CRABP2 NGEF BMP2 WNT2B WNT4 SIPA1L1 RTN4R NOG ITGA5 MAPK7 JUP FOXJ2 STARD13 PTGIS SPARC NDEL1 DCN NEDD9 DPYSL2 CPNE6 EMP2 DLG1 TWF2 COL5A2 ECM1 RASAL1 FLT1 PARVA TPM1 PTGS2 PTPRM DNM2 CXCL10 SYT1 WTIP SERPINE1 STAT2 ABCC8 THBS1 BCOR SH3KBP1 PRKD2 RIMS1 FOXO4 CDC42SE1 EFNA5 AGTR1A CITED1 FLOT1 K…

## Sheet: Pds5a-KO-specific downreg.
Table S3. Gene ontology analysis of differentially expressed genes
Analysis Type:	ShinyGO v0.61
Annotation Version and Release Date:	GO Ontology database Released 2019-11-03
Analyzed List:	Genes downregulated only in Pds5a-KO mESCs (Fig 3H)
Reference List:	Mus musculus (all genes in database)
Test Type:	FISHER
Correction:	FDR
Enrichment FDR	Genes in list	Total genes	Functional Category	Genes
3.00663e-26	441	4773	Nucleic acid metabolic process	RPA1 TOP3A PLAG1 ETV3 DNASE2A SSBP2 ETV1 HIF3A KLF5 DNAJB1 GTPBP3 RAD51C HNRNPA0 NFIB TEX11 PROX1 CCNT1 CAMTA1 ENDOG PRPF3 SULF1 TOP2B ETV4 INTS2 REV3L CCAR1 HUS1 ZFP36L1 DEK ERCC8 KAT6B RAD21 ERCC4 PRKDC NR1I2 ZFP148 BRWD1 RIPPLY3 SON STK31 POT1B POLL NAB2 SEPHS1 LMX1A TTF1 ELP4 CSTF3 MGME1 RBM38 HELZ2 TBL1XR1 MBNL1 CCNL1 DNAJB4 RNGTT MIER1 DFFB TRMT44 KLF3 DR1 FAM168A RBM19 POP7 LUC7L2 RECQL SN…
4.03061e-16	385	4478	Cellular macromolecule biosynthetic process	CYFIP1 RPA1 PLAG1 ETV3 SSBP2 ETV1 HIF3A KLF5 DNAJB1 NFIB PROX1 CCNT1 CAMTA1 EIF3D SULF1 ETV4 REV3L CCAR1 MTIF2 ZFP36L1 KAT6B HAS2 NR1I2 ZFP148 BRWD1 RIPPLY3 POT1B RPS6KB2 NAB2 PASK LMX1A TTF1 ELP4 MGME1 TBL1XR1 CCNL1 DNAJB4 MIER1 DDOST KLF3 PIGG DR1 MOGS ERLIN2 GTF2E2 ZDHHC7 DPAGT1 TCF12 TIPIN MIER3 EIF3L POLQ GCFC2 ALG8 ALG5 DNA2 ZFP113 NODAL MAVS MCRS1 WDHD1 RFX7 ATF5 EME1 RREB1 ARID4B ALG2 HS2…
5.37143e-16	393	4617	Macromolecule biosynthetic process	CYFIP1 RPA1 PLAG1 ETV3 SSBP2 ETV1 HIF3A KLF5 DNAJB1 NFIB PROX1 CCNT1 CAMTA1 EIF3D SULF1 ETV4 REV3L CCAR1 MTIF2 ZFP36L1 KAT6B HAS2 NR1I2 ZFP148 BRWD1 RIPPLY3 POT1B RPS6KB2 NAB2 PASK LMX1A TTF1 ELP4 MGME1 TBL1XR1 CCNL1 DNAJB4 MIER1 DDOST KLF3 PIGG DR1 MOGS ERLIN2 GTF2E2 ZDHHC7 DPAGT1 TCF12 TIPIN MIER3 EIF3L POLQ GCFC2 ALG8 ALG5 DNA2 ZFP113 NODAL MAVS MCRS1 WDHD1 RFX7 ORMDL3 ATF5 EME1 RREB1 ARID4B A…
2.51694e-14	331	3791	Regulation of nucleobase-containing compound metabolic process	PLAG1 ETV3 SSBP2 ETV1 HIF3A KLF5 DNAJB1 HNRNPA0 NFIB PROX1 CCNT1 CAMTA1 SULF1 ETV4 CCAR1 ZFP36L1 DEK KAT6B NR1I2 ZFP148 BRWD1 RIPPLY3 SON POT1B NAB2 SHMT2 LMX1A ELP4 RBM38 TBL1XR1 MBNL1 CCNL1 DNAJB4 MIER1 NOS3 KLF3 DR1 FAM168A RBM19 ERLIN2 TCF12 TIPIN SYNCRIP MIER3 GCFC2 ZFP113 RBMXL1 NODAL MAVS MCRS1 RFX7 ATF5 RREB1 ARID4B IKZF5 ZBTB38 ZFHX2 RFX3 TET2 NKX6-2 TARDBP ZFP239 ZMYM4 ZFP536 H1FX MBTPS…
5.14287e-14	360	4250	RNA metabolic process	PLAG1 ETV3 SSBP2 ETV1 HIF3A KLF5 DNAJB1 GTPBP3 HNRNPA0 NFIB PROX1 CCNT1 CAMTA1 PRPF3 SULF1 ETV4 INTS2 CCAR1 ZFP36L1 KAT6B NR1I2 ZFP148 BRWD1 RIPPLY3 SON STK31 NAB2 SEPHS1 LMX1A TTF1 ELP4 CSTF3 RBM38 HELZ2 TBL1XR1 MBNL1 CCNL1 DNAJB4 RNGTT MIER1 TRMT44 KLF3 DR1 RBM19 POP7 LUC7L2 SNRPA1 CSTF2 ERLIN2 GTF2E2 LSM6 NUDT21 MPHOSPH6 TCF12 SYNCRIP MIER3 NOL12 GCFC2 ZFP113 RBMXL1 NODAL MAVS MCRS1 RFX7 ATF5 …
6.29463e-14	341	3974	Regulation of biosynthetic process	CYFIP1 PLAG1 ETV3 SSBP2 ETV1 HIF3A KLF5 DNAJB1 NFIB PROX1 CCNT1 CAMTA1 SULF1 ETV4 CCAR1 ZFP36L1 KAT6B NR1I2 ZFP148 BRWD1 RIPPLY3 POT1B RPS6KB2 NAB2 PASK LMX1A ELP4 TBL1XR1 CCNL1 DNAJB4 MIER1 NOS3 KLF3 DR1 ERLIN2 TCF12 TIPIN MIER3 GCFC2 ZFP113 NODAL MAVS MCRS1 RFX7 ORMDL3 ATF5 RREB1 ARID4B IKZF5 ZBTB38 ZFHX2 RFX3 TET2 NKX6-2 ZFP239 ZMYM4 ZFP536 H1FX EPM2AIP1 MBTPS2 ARID4A SP8 FOXO3 HOXB3 PRMT6 SAL…
9.59286e-14	116	912	DNA metabolic process	RPA1 TOP3A DNASE2A RAD51C TEX11 ENDOG TOP2B REV3L HUS1 DEK ERCC8 RAD21 ERCC4 PRKDC POT1B POLL MGME1 DFFB FAM168A RECQL GGN POLB GINS4 NEIL1 TIPIN FAN1 FANCD2 POLQ RMI1 DNA2 WDHD1 INIP EME1 NEIL3 EXO1 APOBEC1 TET2 BRCA2 H1FX LIG4 RNASEH2A HMGB2 HMGA2 PTGES3 MCM2 PPM1D H2AFX TMEM161A MCM5 TINF2 NFIB SPIRE2 RNF168 TAOK1 ATAD5 PSMC3IP SMC6 FGF10 PINX1 RGN FAM111A RAD9A SMC5 DCLRE1A ATRIP BARD1 TTF1 I…
9.59286e-14	335	3901	Regulation of cellular biosynthetic process	CYFIP1 PLAG1 ETV3 SSBP2 ETV1 HIF3A KLF5 DNAJB1 NFIB PROX1 CCNT1 CAMTA1 SULF1 ETV4 CCAR1 ZFP36L1 KAT6B NR1I2 ZFP148 BRWD1 RIPPLY3 POT1B RPS6KB2 NAB2 PASK LMX1A ELP4 TBL1XR1 CCNL1 DNAJB4 MIER1 NOS3 KLF3 DR1 ERLIN2 TCF12 TIPIN MIER3 GCFC2 ZFP113 NODAL MAVS MCRS1 RFX7 ORMDL3 ATF5 RREB1 ARID4B IKZF5 ZBTB38 ZFHX2 RFX3 TET2 NKX6-2 ZFP239 ZMYM4 ZFP536 H1FX EPM2AIP1 MBTPS2 ARID4A SP8 FOXO3 HOXB3 PRMT6 SAL…
2.10123e-13	323	3747	Regulation of macromolecule biosynthetic process	CYFIP1 PLAG1 ETV3 SSBP2 ETV1 HIF3A KLF5 DNAJB1 NFIB PROX1 CCNT1 CAMTA1 SULF1 ETV4 CCAR1 ZFP36L1 KAT6B NR1I2 ZFP148 BRWD1 RIPPLY3 POT1B RPS6KB2 NAB2 PASK LMX1A ELP4 TBL1XR1 CCNL1 DNAJB4 MIER1 KLF3 DR1 ERLIN2 TCF12 TIPIN MIER3 GCFC2 ZFP113 NODAL MAVS MCRS1 RFX7 ORMDL3 ATF5 RREB1 ARID4B IKZF5 ZBTB38 ZFHX2 RFX3 TET2 NKX6-2 ZFP239 ZMYM4 ZFP536 H1FX EPM2AIP1 MBTPS2 ARID4A SP8 FOXO3 HOXB3 PRMT6 SALL2 ZF…
3.11861e-13	73	455	DNA repair	RPA1 REV3L HUS1 DEK ERCC8 RAD21 ERCC4 PRKDC POLL FAM168A RECQL GGN POLB GINS4 NEIL1 FAN1 FANCD2 RMI1 WDHD1 INIP EME1 NEIL3 EXO1 BRCA2 LIG4 RNASEH2A HMGA2 POLQ H2AFX TMEM161A RAD51C SPIRE2 RNF168 TAOK1 SMC6 FGF10 RAD9A SMC5 ATRIP BARD1 MGME1 INTS3 CHD1L SMARCAD1 RAD51AP1 BABAM1 TOPBP1 CDC14B ZBTB1 DDX11 NUDT1 DNA2 MCRS1 POLI RAD9B USP45 SMC1A ASCC1 MMS22L TICRR PRMT6 FANCM AP5S1 MC1R RAD54B PMS2 S…
9.83351e-13	311	3614	Regulation of cellular macromolecule biosynthetic process	CYFIP1 PLAG1 ETV3 SSBP2 ETV1 HIF3A KLF5 DNAJB1 NFIB PROX1 CCNT1 CAMTA1 SULF1 ETV4 CCAR1 ZFP36L1 KAT6B NR1I2 ZFP148 BRWD1 RIPPLY3 POT1B RPS6KB2 NAB2 PASK LMX1A ELP4 TBL1XR1 CCNL1 DNAJB4 MIER1 KLF3 DR1 ERLIN2 TCF12 TIPIN MIER3 GCFC2 ZFP113 NODAL MAVS MCRS1 RFX7 ATF5 RREB1 ARID4B IKZF5 ZBTB38 ZFHX2 RFX3 TET2 NKX6-2 ZFP239 ZMYM4 ZFP536 H1FX EPM2AIP1 MBTPS2 ARID4A SP8 FOXO3 HOXB3 PRMT6 SALL2 ZFP280B L…
1.5515e-12	97	731	Cellular response to DNA damage stimulus	RPA1 REV3L HUS1 DEK ERCC8 RAD21 ERCC4 PRKDC RAD9A POLL FAM168A RECQL GGN POLB GINS4 NEIL1 FAN1 FANCD2 RMI1 WDHD1 INIP RAD9B EME1 NEIL3 EXO1 BRCA2 CRADD ZBTB5 LIG4 H2AFX RNASEH2A HMGA2 ZBTB3 FANCF PPM1D POT1B POLQ FOXO3 TMEM161A RAD51C CBX5 SPIRE2 RNF168 TAOK1 ATAD5 STXBP4 SMC6 CCNK FGF10 SMC5 ATRIP BARD1 MGME1 INTS3 CHD1L TRP73 SMARCAD1 RAD51AP1 BABAM1 TIPIN ATR TOPBP1 CDC14B ZBTB1 CBL DDX11 NUDT…
3.78047e-12	327	3895	Heterocycle biosynthetic process	RPA1 COASY PLAG1 ETV3 SSBP2 ETV1 HIF3A KLF5 DNAJB1 AMPD3 NFIB PROX1 CCNT1 CAMTA1 SULF1 ETV4 REV3L CCAR1 KAT6B NR1I2 ZFP148 BRWD1 RIPPLY3 POT1B NUDT12 NAB2 LMX1A TTF1 ELP4 TBL1XR1 CCNL1 NPR1 DNAJB4 ALAD MIER1 MMACHC NOS3 KLF3 GNPDA2 DR1 RRM1 ERLIN2 IDO2 GTF2E2 TCF12 MIER3 GCFC2 ZFP113 NODAL MAVS MCRS1 RFX7 ATF5 RREB1 ARID4B COX15 IKZF5 ZBTB38 MTHFD1L ZFHX2 RFX3 TET2 NKX6-2 GCK ZFP239 ZMYM4 FLAD1 N…
6.19787e-12	366	4507	Cellular nitrogen compound biosynthetic process	CYFIP1 RPA1 COASY PLAG1 ETV3 SSBP2 ETV1 HIF3A KLF5 DNAJB1 AMPD3 GGT5 NFIB PROX1 CCNT1 CAMTA1 EIF3D SULF1 ETV4 REV3L CCAR1 MTIF2 ZFP36L1 KAT6B NR1I2 ZFP148 BRWD1 RIPPLY3 POT1B NUDT12 RPS6KB2 NAB2 LMX1A TTF1 ELP4 TBL1XR1 CCNL1 NPR1 DNAJB4 ALAD MIER1 MMACHC NOS3 KLF3 GNPDA2 DR1 RRM1 ERLIN2 IDO2 GTF2E2 TCF12 MIER3 EIF3L GCFC2 ZFP113 NODAL MAVS MCRS1 RFX7 ORMDL3 ATF5 RREB1 ARID4B COX15 IKZF5 ZBTB38 MT…
8.55506e-12	326	3907	Aromatic compound biosynthetic process	RPA1 COASY PLAG1 ETV3 SSBP2 ETV1 HIF3A KLF5 DNAJB1 AMPD3 NFIB PROX1 CCNT1 CAMTA1 SULF1 ETV4 REV3L CCAR1 KAT6B NR1I2 ZFP148 BRWD1 RIPPLY3 POT1B NUDT12 NAB2 LMX1A TTF1 ELP4 TBL1XR1 CCNL1 NPR1 DNAJB4 ALAD MIER1 MMACHC NOS3 KLF3 GNPDA2 DR1 RRM1 ERLIN2 IDO2 GTF2E2 TCF12 MIER3 GCFC2 ZFP113 NODAL MAVS MCRS1 RFX7 ATF5 RREB1 ARID4B COX15 IKZF5 ZBTB38 MTHFD1L ZFHX2 RFX3 TET2 NKX6-2 GCK ZFP239 ZMYM4 FLAD1 N…
1.44276e-11	320	3833	Nucleobase-containing compound biosynthetic process	RPA1 COASY PLAG1 ETV3 SSBP2 ETV1 HIF3A KLF5 DNAJB1 AMPD3 NFIB PROX1 CCNT1 CAMTA1 SULF1 ETV4 REV3L CCAR1 KAT6B NR1I2 ZFP148 BRWD1 RIPPLY3 POT1B NUDT12 NAB2 LMX1A TTF1 ELP4 TBL1XR1 CCNL1 NPR1 DNAJB4 MIER1 NOS3 KLF3 GNPDA2 DR1 RRM1 ERLIN2 IDO2 GTF2E2 TCF12 MIER3 GCFC2 ZFP113 NODAL MAVS MCRS1 RFX7 ATF5 RREB1 ARID4B IKZF5 ZBTB38 ZFHX2 RFX3 TET2 NKX6-2 GCK ZFP239 ZMYM4 FLAD1 NMNAT2 ZFP536 H1FX MBTPS2 A…
3.92427e-11	296	3502	Regulation of RNA metabolic process	PLAG1 ETV3 SSBP2 ETV1 HIF3A KLF5 DNAJB1 HNRNPA0 NFIB PROX1 CCNT1 CAMTA1 SULF1 ETV4 CCAR1 ZFP36L1 KAT6B NR1I2 ZFP148 BRWD1 RIPPLY3 SON NAB2 LMX1A ELP4 RBM38 TBL1XR1 MBNL1 CCNL1 DNAJB4 MIER1 KLF3 DR1 RBM19 ERLIN2 TCF12 SYNCRIP MIER3 GCFC2 ZFP113 RBMXL1 NODAL MAVS MCRS1 RFX7 ATF5 RREB1 ARID4B IKZF5 ZBTB38 ZFHX2 RFX3 TET2 NKX6-2 TARDBP ZFP239 ZMYM4 ZFP536 H1FX MBTPS2 ARID4A SP8 FOXO3 HOXB3 PRMT6 SALL…
6.41228e-11	285	3353	Nucleic acid-templated transcription	PLAG1 ETV3 SSBP2 ETV1 HIF3A KLF5 DNAJB1 NFIB PROX1 CCNT1 CAMTA1 SULF1 ETV4 CCAR1 KAT6B NR1I2 ZFP148 BRWD1 RIPPLY3 NAB2 LMX1A TTF1 ELP4 TBL1XR1 CCNL1 DNAJB4 MIER1 KLF3 DR1 ERLIN2 GTF2E2 TCF12 MIER3 GCFC2 ZFP113 NODAL MAVS MCRS1 RFX7 ATF5 RREB1 ARID4B IKZF5 ZBTB38 ZFHX2 RFX3 TET2 NKX6-2 ZFP239 ZMYM4 ZFP536 H1FX MBTPS2 ARID4A SP8 FOXO3 HOXB3 PRMT6 SALL2 ZFP280B ATAD2B TCF4 CGGBP1 HMGB2 HMGA2 SETD3 D…
6.55156e-11	286	3370	RNA biosynthetic process	PLAG1 ETV3 SSBP2 ETV1 HIF3A KLF5 DNAJB1 NFIB PROX1 CCNT1 CAMTA1 SULF1 ETV4 CCAR1 KAT6B NR1I2 ZFP148 BRWD1 RIPPLY3 NAB2 LMX1A TTF1 ELP4 TBL1XR1 CCNL1 DNAJB4 MIER1 KLF3 DR1 ERLIN2 GTF2E2 TCF12 MIER3 GCFC2 ZFP113 NODAL MAVS MCRS1 RFX7 ATF5 RREB1 ARID4B IKZF5 ZBTB38 ZFHX2 RFX3 TET2 NKX6-2 ZFP239 ZMYM4 ZFP536 H1FX MBTPS2 ARID4A SP8 FOXO3 HOXB3 PRMT6 SALL2 ZFP280B ATAD2B TCF4 CGGBP1 HMGB2 HMGA2 SETD3 D…
8.228e-11	329	4029	Organic cyclic compound biosynthetic process	RPA1 COASY PLAG1 ETV3 SSBP2 ETV1 HIF3A KLF5 DNAJB1 AMPD3 NFIB PROX1 CCNT1 CAMTA1 SULF1 ETV4 REV3L CCAR1 KAT6B NR1I2 ZFP148 BRWD1 RIPPLY3 POT1B NUDT12 NAB2 LMX1A TTF1 ELP4 TBL1XR1 CCNL1 NPR1 DNAJB4 ALAD MIER1 MMACHC NOS3 KLF3 GNPDA2 DR1 RRM1 ERLIN2 IDO2 GTF2E2 TCF12 MIER3 GCFC2 ZFP113 NODAL MAVS MCRS1 RFX7 ATF5 RREB1 ARID4B COX15 IKZF5 ZBTB38 MTHFD1L ZFHX2 RFX3 TET2 NKX6-2 GCK ZFP239 ZMYM4 FLAD1 N…
8.228e-11	278	3260	Regulation of RNA biosynthetic process	PLAG1 ETV3 SSBP2 ETV1 HIF3A KLF5 DNAJB1 NFIB PROX1 CCNT1 CAMTA1 SULF1 ETV4 CCAR1 KAT6B NR1I2 ZFP148 BRWD1 RIPPLY3 NAB2 LMX1A ELP4 TBL1XR1 CCNL1 DNAJB4 MIER1 KLF3 DR1 ERLIN2 TCF12 MIER3 GCFC2 ZFP113 NODAL MAVS MCRS1 RFX7 ATF5 RREB1 ARID4B IKZF5 ZBTB38 ZFHX2 RFX3 TET2 NKX6-2 ZFP239 ZMYM4 ZFP536 H1FX MBTPS2 ARID4A SP8 FOXO3 HOXB3 PRMT6 SALL2 ZFP280B ATAD2B TCF4 CGGBP1 HMGB2 HMGA2 SETD3 DDN ZFP930 ZF…
1.0071e-10	277	3252	Regulation of nucleic acid-templated transcription	PLAG1 ETV3 SSBP2 ETV1 HIF3A KLF5 DNAJB1 NFIB PROX1 CCNT1 CAMTA1 SULF1 ETV4 CCAR1 KAT6B NR1I2 ZFP148 BRWD1 RIPPLY3 NAB2 LMX1A ELP4 TBL1XR1 CCNL1 DNAJB4 MIER1 KLF3 DR1 ERLIN2 TCF12 MIER3 GCFC2 ZFP113 NODAL MAVS MCRS1 RFX7 ATF5 RREB1 ARID4B IKZF5 ZBTB38 ZFHX2 RFX3 TET2 NKX6-2 ZFP239 ZMYM4 ZFP536 H1FX MBTPS2 ARID4A SP8 FOXO3 HOXB3 PRMT6 SALL2 ZFP280B ATAD2B TCF4 CGGBP1 HMGB2 HMGA2 SETD3 DDN ZFP930 ZF…
1.21057e-10	280	3303	Transcription, DNA-templated	PLAG1 ETV3 SSBP2 ETV1 HIF3A KLF5 DNAJB1 NFIB PROX1 CCNT1 CAMTA1 SULF1 ETV4 CCAR1 KAT6B NR1I2 ZFP148 BRWD1 RIPPLY3 NAB2 LMX1A TTF1 ELP4 TBL1XR1 CCNL1 DNAJB4 MIER1 KLF3 DR1 ERLIN2 GTF2E2 TCF12 MIER3 GCFC2 ZFP113 NODAL MAVS MCRS1 RFX7 ATF5 RREB1 ARID4B IKZF5 ZBTB38 ZFHX2 RFX3 TET2 NKX6-2 ZFP239 ZMYM4 ZFP536 H1FX MBTPS2 ARID4A SP8 FOXO3 HOXB3 PRMT6 SALL2 ZFP280B ATAD2B TCF4 CGGBP1 HMGB2 HMGA2 SETD3 D…
2.33445e-10	331	4096	Regulation of gene expression	CYFIP1 PLAG1 ETV3 SSBP2 ETV1 HIF3A KLF5 DNAJB1 HNRNPA0 NFIB PROX1 CCNT1 CAMTA1 SULF1 ETV4 CCAR1 ZFP36L1 KAT6B NR1I2 ZFP148 BRWD1 RIPPLY3 SON ZFP521 RPS6KB2 NAB2 XIAP LMX1A ELP4 RBM38 HELZ2 TBL1XR1 MBNL1 CCNL1 DNAJB4 MIER1 KLF3 DR1 RBM19 ERLIN2 TCF12 SYNCRIP MIER3 GCFC2 ZFP113 RBMXL1 NODAL MAVS MCRS1 RFX7 ATF5 RREB1 ARID4B IKZF5 ZBTB38 ZFHX2 RFX3 TET2 NKX6-2 TARDBP ZFP239 ZMYM4 UPF2 ZFP536 H1FX MB…
5.30858e-10	270	3198	Regulation of transcription, DNA-templated	PLAG1 ETV3 SSBP2 ETV1 HIF3A KLF5 DNAJB1 NFIB PROX1 CCNT1 CAMTA1 SULF1 ETV4 CCAR1 KAT6B NR1I2 ZFP148 BRWD1 RIPPLY3 NAB2 LMX1A ELP4 TBL1XR1 CCNL1 DNAJB4 MIER1 KLF3 DR1 ERLIN2 TCF12 MIER3 GCFC2 ZFP113 NODAL MAVS MCRS1 RFX7 ATF5 RREB1 ARID4B IKZF5 ZBTB38 ZFHX2 RFX3 TET2 NKX6-2 ZFP239 ZMYM4 ZFP536 H1FX MBTPS2 ARID4A SP8 FOXO3 HOXB3 PRMT6 SALL2 ZFP280B ATAD2B TCF4 CGGBP1 HMGB2 HMGA2 SETD3 DDN ZFP930 ZF…
4.2988e-07	39	239	DNA replication	RPA1 MGME1 TIPIN POLQ DNA2 WDHD1 EME1 RNASEH2A MCM2 MCM5 NFIB ATAD5 REV3L FGF10 FAM111A POLL TTF1 RECQL RRM1 POLB GINS4 GINS3 ORC6 ATR CCDC88A USP37 RMI1 DDX11 ZBTB38 SMC1A BRCA2 MMS22L TICRR GLI2 LIG4 FANCM HUS1 E4F1 CCNE2
7.56973e-07	175	2008	Transcription by RNA polymerase II	ETV3 SSBP2 ETV1 HIF3A KLF5 DNAJB1 NFIB PROX1 CCNT1 CAMTA1 SULF1 ETV4 KAT6B NR1I2 ZFP148 BRWD1 RIPPLY3 LMX1A ELP4 TBL1XR1 CCNL1 DNAJB4 MIER1 KLF3 DR1 ERLIN2 GTF2E2 TCF12 MIER3 GCFC2 ZFP113 NODAL MCRS1 RFX7 ATF5 RREB1 ARID4B IKZF5 ZFHX2 RFX3 TET2 NKX6-2 ZFP239 ZMYM4 ZFP536 MBTPS2 ARID4A SP8 FOXO3 HOXB3 SALL2 ATAD2B TCF4 CGGBP1 HMGB2 SETD3 DDN ZFP930 ZIC3 SSBP4 ZFP352 HOXB2 GM14305 HLTF STAT3 WWOX N…
1.27595e-06	170	1951	Regulation of transcription by RNA polymerase II	ETV3 SSBP2 ETV1 HIF3A KLF5 DNAJB1 NFIB PROX1 CCNT1 CAMTA1 SULF1 ETV4 KAT6B NR1I2 ZFP148 BRWD1 RIPPLY3 LMX1A ELP4 TBL1XR1 CCNL1 DNAJB4 MIER1 KLF3 DR1 ERLIN2 TCF12 MIER3 GCFC2 ZFP113 NODAL MCRS1 RFX7 ATF5 RREB1 ARID4B IKZF5 ZFHX2 RFX3 TET2 NKX6-2 ZFP239 ZMYM4 ZFP536 MBTPS2 ARID4A SP8 FOXO3 HOXB3 SALL2 ATAD2B TCF4 CGGBP1 HMGB2 SETD3 DDN ZFP930 ZIC3 SSBP4 ZFP352 HOXB2 GM14305 HLTF STAT3 WWOX NR2C1 WN…
2.63643e-06	34	205	Double-strand break repair	RPA1 HUS1 DEK RAD21 ERCC4 PRKDC POLL RECQL GGN POLB GINS4 RMI1 EME1 BRCA2 LIG4 POLQ RAD51C SPIRE2 RNF168 SMC6 SMC5 SMARCAD1 RAD51AP1 FAN1 DDX11 DNA2 MMS22L AP5S1 RAD54B MORC2B H2AFX TOP2B BABAM1 HMGA2
2.93169e-06	275	3560	Organelle organization	CBLN1 CCND2 RPA1 RPL3L TOP3A CLCN3 TOMM40L PARD6A RAD51C TEX11 NCAPG RND3 TOP2B HIST1H2BC H2AFY2 WDR82 CCNG1 HUS1 LLGL1 GOSR2 GOLGA5 KAT6B RAD21 ERCC4 PRKDC BRWD1 POT1B PLK4 HSPD1 TRAK2 KLHL12 TUBGCP4 USP50 MGME1 TBL1XR1 DCLK2 CCNE2 MIER1 DR1 IFT81 FSCN1 KDM5A RECQL TACC2 COPRS MAP1LC3B COG2 MNS1 CCDC88A CNTROB NOL12 CDC14B SPECC1L CDC14A VPS8 WDR5B RMI1 DDX11 ASAP3 DZIP1L SSH2 OPA1 MAPKAP1 EME1 …

## Sheet: Common upreg. (Fig3H)
Table S3. Gene ontology analysis of differentially expressed genes
Analysis Type:	ShinyGO v0.61
Annotation Version and Release Date:	GO Ontology database Released 2019-11-03
Analyzed List:	Genes upregulated commonly in Pds5a-KO and Pds5b-KO mESCs (Fig 3H)
Reference List:	Mus musculus (all genes in database)
Test Type:	FISHER
Correction:	FDR
Enrichment FDR	Genes in list	Total genes	Functional Category	Genes
7.0586e-39	461	4627	System development	PTPRS LRFN4 WNT9A HPN COL18A1 EFNA2 BCAN EPHB3 NEURL1A HAPLN4 AMOTL1 MERTK GATA3 ASCL1 COL6A2 MYOCD MATN3 ID2 DVL2 DPF3 BARX1 EMB ATP8A2 STMN4 SKOR1 GRHL2 MATN2 WNT7B SHANK3 PLA2G10 THBS2 CLIC5 MAL2 CSF1R ANKRD1 VWA2 RBFOX3 KIF5C BFSP1 COL9A3 SKIL NTRK1 EPHA8 ERRFI1 WNT7A BHLHE41 SEMA4B ACAN PAK3 PLLP ST14 BARX2 RBFOX2 SSH3 ANKRD27 SBNO2 CLIC4 SCT MYBPC2 NEXN PACSIN1 MBP AMOT SSH1 ID1 HECW2 DACT1…
1.59853e-35	302	2566	Anatomical structure morphogenesis	HPN COL18A1 RHOC EFNA2 EPHB3 AMOTL1 RAC3 SHROOM1 COL6A2 MATN3 DVL2 EMB MATN2 SHANK3 PLA2G10 THBS2 CLIC5 RHOQ VWA2 KIF5C EPHA8 BHLHE41 SEMA4B PAK3 BARX2 SSH3 ANKRD27 CLIC4 MYBPC2 NEXN RHOU PACSIN1 AMOT SSH1 HECW2 DACT1 BDNF NTF3 NRK BRSK2 PTK2B CDH24 CEND1 CDH3 HES6 FOXE1 PLXNC1 HOXA3 RBPJ TBX4 WNT9A DLL3 RPS6KA1 TNFAIP3 PTPRB ID2 PTCH1 WNT7B TNFRSF12A FGD1 SFRP2 ARHGEF2 ARTN PDPN CDX2 TGFA WNT7A …
1.6588e-29	267	2307	Cell development	COL18A1 BMP8B EFNA2 EPHB3 ASCL1 COL6A2 MATN3 ID2 4930447C04RIK EMB ATP8A2 STMN4 SKOR1 MATN2 SHANK3 PLA2G10 CLIC5 DMRT1 VWA2 KIF5C BFSP1 SKIL NTRK1 EPHA8 BHLHE41 SEMA4B PAK3 SSH3 ANKRD27 MYBPC2 NEXN PACSIN1 SSH1 ID1 HECW2 BDNF NTF3 SIX1 NRK BRSK2 HES6 PLXNC1 AKT1 LAMB1 DLL3 NEURL1A RAC3 PCSK4 RPS6KB1 FOXG1 WNT7B APP TNFRSF12A SFRP2 ARTN WNT7A ACTA1 LIF NEUROD1 PLK5 PSD MYCN NRN1 CLCF1 RELN PRSS42 …
7.59521e-27	392	4139	Cell differentiation	CAV2 WNT9A HPN FNDC5 COL18A1 TNK1 NR1H3 BMP8B EFNA2 EPHB3 SPIB NKX2-5 GATA3 ASCL1 COL6A2 MYOCD MATN3 ID2 4930447C04RIK EMB ATP8A2 STMN4 NKX3-1 SKOR1 MATN2 WNT7B SHANK3 PLA2G10 CLIC5 CSF1R DMRT1 TCF7L2 VWA2 KIF5C BFSP1 SKIL NTRK1 EPHA8 ERRFI1 CDX2 WNT7A BHLHE41 SEMA4B PAK3 CDX4 ST14 RBPMS2 LIF SSH3 ANKRD27 SBNO2 OVOL2 MYBPC2 NEXN PACSIN1 SSH1 ID1 HECW2 BDNF NTF3 ZFPM1 SIX1 TACSTD2 JUN NRK BRSK2 PT…
1.31735e-26	404	4331	Cellular developmental process	CAV2 WNT9A HPN FNDC5 COL18A1 TNK1 NR1H3 RHOC BMP8B EFNA2 EPHB3 SPIB NKX2-5 GATA3 RAC3 SHROOM1 ASCL1 COL6A2 MYOCD MATN3 ID2 4930447C04RIK EMB ATP8A2 STMN4 NKX3-1 SKOR1 MATN2 WNT7B SHANK3 PLA2G10 CLIC5 RHOQ CSF1R DMRT1 TCF7L2 VWA2 KIF5C BFSP1 SKIL NTRK1 EPHA8 ERRFI1 CDX2 WNT7A BHLHE41 SEMA4B PAK3 CDX4 ST14 RBPMS2 LIF SSH3 ANKRD27 SBNO2 OVOL2 MYBPC2 NEXN RHOU PACSIN1 SSH1 ID1 HECW2 BDNF NTF3 ZFPM1 S…
5.49948e-26	222	1855	Tissue development	HPN COL18A1 GATA3 COL6A2 MYOCD MATN3 DVL2 BARX1 GRHL2 MATN2 CLIC5 ANKRD1 VWA2 BFSP1 ERRFI1 BHLHE41 SEMA4B ST14 BARX2 OVOL2 MYBPC2 DACT1 SIX1 HES6 RBPJ WNT9A DLL3 NKX2-5 MMP9 GRHL1 PTCH1 FLNB SKIL SFRP2 WNT7A KRAS NKD1 ACTA1 LIF ANKRD6 BASP1 BDNF GJA1 TACSTD2 YAP1 MAPK14 INSM1 CLDN3 CCM2 BMP8B LAMB1 CORO1C RIPK4 POR NEURL1A NPHS1 TRPV4 CD34 EYA2 HNRNPH3 RPS6KB1 ROCK2 MARVELD2 WNT7B CLDN1 PIM1 XDH …
2.25958e-25	255	2299	Nervous system development	PTPRS LRFN4 WNT9A EFNA2 BCAN EPHB3 NEURL1A HAPLN4 MERTK ASCL1 ID2 DVL2 DPF3 EMB ATP8A2 STMN4 SKOR1 GRHL2 WNT7B SHANK3 PLA2G10 CLIC5 MAL2 RBFOX3 KIF5C SKIL NTRK1 EPHA8 WNT7A BHLHE41 SEMA4B ACAN PAK3 PLLP RBFOX2 SSH3 ANKRD27 SCT NEXN PACSIN1 MBP SSH1 ID1 HECW2 BDNF NRSN1 NTF3 NAV2 NRK BRSK2 CEND1 SOX21 GNG8 HES6 NNAT PLXNC1 PLEKHN1 RELN GABRA2 AKT1 LAMB1 DLL3 CDC20 DLL1 RAC3 ACSL6 FOXG1 PTCH1 MATN2…
1.24632e-23	326	3340	Regulation of signaling	SYT4 SYT7 WNT7A NRN1 PLCB1 CAV2 BMP8B GRIN2D CSNK1G2 DUSP3 NEURL1A CRLF1 MLKL TRAF4 EYA2 TNFAIP3 RHBDF1 PIK3R5 PPM1A NKD2 PLK2 IL6ST AJUBA JPH4 SKOR1 WNT7B SHANK3 IGFBP6 MAP3K12 MAPK8IP3 CSF1R TCF7L2 JPH3 EPS8L2 GPR35 SKIL SFRP2 NTRK1 TSPAN5 CALB1 RRAGC ERRFI1 ANXA3 TGFA PAK3 DUSP4 NKD1 BC021891 PDGFD SESN3 CISH RSPO4 OTUD7A RNF43 DUSP5 RIMS4 FRMPD1 GADD45A SPRY1 OTUD7B SCT MCL1 SMURF1 ANKRD6 CBL…
3.15755e-23	323	3317	Regulation of cell communication	SYT4 SYT7 WNT7A NRN1 PLCB1 CAV2 BMP8B GRIN2D CSNK1G2 DUSP3 NEURL1A CRLF1 MLKL TRAF4 EYA2 TNFAIP3 RHBDF1 PIK3R5 PPM1A NKD2 PLK2 IL6ST AJUBA JPH4 SKOR1 WNT7B SHANK3 IGFBP6 MAP3K12 MAPK8IP3 CSF1R TCF7L2 JPH3 EPS8L2 GPR35 SKIL SFRP2 NTRK1 TSPAN5 CALB1 RRAGC ERRFI1 ANXA3 TGFA PAK3 DUSP4 NKD1 BC021891 PDGFD SESN3 CISH RSPO4 OTUD7A RNF43 DUSP5 RIMS4 FRMPD1 GADD45A SPRY1 OTUD7B SCT MCL1 SMURF1 ANKRD6 CBL…
2.7022e-22	302	3062	Regulation of multicellular organismal process	PTPRS LRFN4 HPN GATA3 PLCG1 SCN1B ASCL1 ID2 DVL2 PLAU SHANK3 THBS2 NTRK1 ERRFI1 ANXA3 BHLHE41 SEMA4B PAK3 SSH3 TBXA2R SCT PACSIN1 SSH1 ID1 HECW2 DACT1 BDNF NTF3 HES6 PLXNC1 FLNA RBPJ WNT9A AKT1 DLL3 EPHB3 CDC20 NEURL1A DLL1 NKX2-5 MMP9 TNFAIP3 ATP8A2 WNT7B APP TNFRSF12A PIM1 RNF41 GFI1B SFRP2 PDPN CXCL1 WASF3 WNT7A CHRNA7 RNF128 NKD1 RBFOX2 LIF LRRN1 NEUROD1 PLK5 CD276 MYCN OVOL2 VNN1 ANKRD6 CLCF…
4.88434e-22	188	1560	Generation of neurons	WNT9A EFNA2 EPHB3 ASCL1 ID2 EMB ATP8A2 STMN4 SKOR1 WNT7B SHANK3 PLA2G10 CLIC5 KIF5C SKIL NTRK1 EPHA8 WNT7A BHLHE41 SEMA4B PAK3 SSH3 ANKRD27 NEXN PACSIN1 SSH1 ID1 HECW2 BDNF NTF3 NRK BRSK2 CEND1 SOX21 HES6 PLXNC1 AKT1 LAMB1 DLL3 NEURL1A DLL1 RAC3 ACSL6 FOXG1 MATN2 APP TNFRSF12A SFRP2 ARTN LIF NEUROD1 PLK5 PSD MYCN NRN1 CLCF1 RELN PCSK9 CD24A LIN28A CEBPB TGIF2 CDH1 CDC20 TRPV4 DGUOK NKX2-5 TTBK1 A…
2.59262e-21	325	3437	Animal organ development	HPN EFNA2 GATA3 ASCL1 COL6A2 MYOCD MATN3 DVL2 BARX1 GRHL2 MATN2 SHANK3 CLIC5 CSF1R ANKRD1 VWA2 BFSP1 COL9A3 ERRFI1 SEMA4B ST14 BARX2 SBNO2 SCT MYBPC2 DACT1 ZFPM1 SIX1 NHS CEND1 GNG8 NNAT PLEKHN1 HOXA3 DLL1 RBPJ WNT9A CCM2 RPS6KA1 CRIP2 SPIB NKX2-5 MAPKAPK2 MMP9 TNFAIP3 ID2 FOXG1 WNT7B PIM1 FLNB RNF41 GFI1B SKIL SFRP2 CXCL1 TGFA FOXP1 WNT7A KRAS NKD1 ACTA1 RBFOX2 LIF NEUROD1 OVOL2 VNN1 ANKRD6 CLCF…
3.52603e-21	173	1404	Neuron differentiation	WNT9A EFNA2 EPHB3 ASCL1 ID2 EMB ATP8A2 STMN4 SKOR1 WNT7B SHANK3 PLA2G10 CLIC5 KIF5C SKIL NTRK1 EPHA8 WNT7A SEMA4B PAK3 SSH3 ANKRD27 NEXN PACSIN1 SSH1 ID1 HECW2 BDNF NTF3 NRK BRSK2 CEND1 SOX21 PLXNC1 AKT1 LAMB1 NEURL1A DLL1 RAC3 FOXG1 MATN2 APP TNFRSF12A SFRP2 ARTN NEUROD1 PLK5 PSD NRN1 RELN PCSK9 CD24A LIN28A CEBPB TGIF2 CDH1 CDC20 TRPV4 DGUOK NKX2-5 ATXN10 SLC12A5 DNMT3A DVL2 PTCH1 PLK2 DNM1L DG…
1.87383e-20	223	2063	Regulation of multicellular organismal development	PTPRS LRFN4 HPN GATA3 ASCL1 ID2 DVL2 SHANK3 THBS2 NTRK1 ERRFI1 BHLHE41 SEMA4B PAK3 SSH3 PACSIN1 SSH1 ID1 HECW2 DACT1 BDNF NTF3 HES6 PLXNC1 RBPJ WNT9A AKT1 DLL3 EPHB3 CDC20 NEURL1A DLL1 NKX2-5 MMP9 TNFAIP3 ATP8A2 WNT7B APP TNFRSF12A PIM1 RNF41 GFI1B SFRP2 CXCL1 WASF3 WNT7A NKD1 RBFOX2 LIF LRRN1 NEUROD1 PLK5 MYCN OVOL2 VNN1 ANKRD6 CLCF1 MYH6 RELN CD24A ZFPM1 LIN28A SIX1 FLRT3 TACSTD2 YAP1 CEBPB TGI…
2.63415e-20	111	721	Actin filament-based process	RHOC AMOTL1 TRPV4 RAC3 SHROOM1 SCN1B SMTN RHOQ FRMD5 TESK1 TPM2 BCAR1 TESK2 IQSEC1 SSH3 MYBPC2 BAIAP2L1 SYNPO2L RHOU AMOT SSH1 SPECC1 SYNPO2 NRK PLEKHN1 FLNA SRF SHANK3 ENAH GSN PDPN MYH14 ARHGAP6 PDLIM3 ARHGEF5 FRMD7 ELMO1 FMN1 TACSTD2 ACTN4 ACTG1 EHD2 CNN1 SCIN CORO1C NF2 SPTBN4 SPTBN1 ROCK2 KRT19 TRIM27 MTSS1 DSC2 SPIRE1 FGD1 FLNB FARP1 SPTA1 XIRP2 SNTA1 ARHGEF2 WASF3 KCTD13 PAK1 PAK3 ACTA1 AB…
2.63415e-20	149	1144	Neuron development	EFNA2 EPHB3 EMB ATP8A2 STMN4 SKOR1 SHANK3 PLA2G10 CLIC5 KIF5C SKIL NTRK1 EPHA8 SEMA4B PAK3 SSH3 ANKRD27 NEXN PACSIN1 SSH1 HECW2 BDNF NTF3 NRK BRSK2 PLXNC1 AKT1 LAMB1 NEURL1A RAC3 ASCL1 FOXG1 MATN2 WNT7B APP TNFRSF12A SFRP2 ARTN WNT7A PLK5 PSD NRN1 RELN CD24A CDH1 CDC20 TRPV4 DGUOK ATXN10 SLC12A5 DVL2 PTCH1 PLK2 DNM1L DGKG MAPK8IP3 SYT4 PPP2R5B MARK2 DPYSL4 FARP1 CPEB1 SERPINI1 CRMP1 DPYSL5 SCARB2…
4.22776e-20	192	1677	Neurogenesis	WNT9A EFNA2 EPHB3 ASCL1 ID2 EMB ATP8A2 STMN4 SKOR1 WNT7B SHANK3 PLA2G10 CLIC5 KIF5C SKIL NTRK1 EPHA8 WNT7A BHLHE41 SEMA4B PAK3 SSH3 ANKRD27 NEXN PACSIN1 SSH1 ID1 HECW2 BDNF NTF3 NRK BRSK2 CEND1 SOX21 HES6 PLXNC1 AKT1 LAMB1 DLL3 NEURL1A DLL1 RAC3 ACSL6 FOXG1 MATN2 APP TNFRSF12A SFRP2 ARTN CSPG4 LIF NEUROD1 PLK5 PSD MYCN NRN1 CLCF1 RELN PCSK9 CD24A LIN28A CEBPB TGIF2 CDH1 CDC20 NF2 TRPV4 DGUOK NKX2…
4.39554e-20	265	2650	Regulation of developmental process	PTPRS LRFN4 HPN FNDC5 RHOC GATA3 ASCL1 ID2 DVL2 SKOR1 SHANK3 THBS2 RHOQ SKIL NTRK1 ERRFI1 BHLHE41 SEMA4B PAK3 RBPMS2 LIF SSH3 RHOU PACSIN1 SSH1 ID1 HECW2 DACT1 BDNF NTF3 TACSTD2 JUN HES6 PLXNC1 RBPJ WNT9A AKT1 DLL3 EPHB3 CDC20 NEURL1A DLL1 NKX2-5 MMP9 TNFAIP3 ATP8A2 WNT7B APP TNFRSF12A PIM1 FGD1 RNF41 GFI1B SFRP2 KDM4C CXCL1 WASF3 CDX2 WNT7A KRAS NKD1 RBFOX2 LRRN1 NEUROD1 PLK5 PALM MBNL3 MYCN OVO…
6.83094e-20	134	984	Animal organ morphogenesis	COL6A2 MATN3 DVL2 MATN2 SHANK3 CLIC5 VWA2 BARX2 MYBPC2 DACT1 HOXA3 RBPJ RPS6KA1 TNFAIP3 ID2 TGFA KRAS NKD1 ANKRD6 BDNF TACSTD2 CEBPB TBX4 HPN LAMB1 POR TRPV4 NKX2-5 CD34 IRX4 ADAMTS5 PIM1 ITGA6 PAX6 SFRP2 ELN HOXA1 WNT7A ADM FGFR2 GNAO1 TBX20 STRA6 INPPL1 LIF WNK4 SPRY1 MYH6 FOXO1 AQP5 MYL3 FHL2 CALB1 OTX1 GATA3 FOXG1 TCF7L2 BCL2L11 TBX15 COL11A1 MMP2 SIX4 CITED2 ESRP1 EMX2 HOXB13 GJA1 SIX1 YAP1 …
9.22656e-20	102	640	Actin cytoskeleton organization	RHOC AMOTL1 TRPV4 RAC3 SHROOM1 SMTN RHOQ FRMD5 TESK1 TPM2 BCAR1 TESK2 IQSEC1 SSH3 MYBPC2 BAIAP2L1 SYNPO2L RHOU AMOT SSH1 SPECC1 SYNPO2 NRK PLEKHN1 SRF SHANK3 ENAH GSN ARHGAP6 PDLIM3 ARHGEF5 FRMD7 FMN1 TACSTD2 ACTN4 ACTG1 EHD2 CNN1 SCIN CORO1C NF2 SPTBN4 SPTBN1 ROCK2 KRT19 TRIM27 MTSS1 SPIRE1 FGD1 FLNB FARP1 SPTA1 XIRP2 ARHGEF2 WASF3 KCTD13 MYH14 PAK1 PAK3 FLNA ACTA1 ABLIM3 INPPL1 PHLDB2 INA DAAM1…
1.20193e-19	284	2938	Regulation of signal transduction	CAV2 BMP8B CSNK1G2 DUSP3 NEURL1A CRLF1 MLKL TRAF4 EYA2 TNFAIP3 RHBDF1 PIK3R5 PPM1A NKD2 IL6ST AJUBA SKOR1 WNT7B SHANK3 IGFBP6 MAP3K12 MAPK8IP3 CSF1R EPS8L2 GPR35 SKIL SFRP2 NTRK1 TSPAN5 RRAGC ERRFI1 ANXA3 TGFA WNT7A PAK3 DUSP4 NKD1 BC021891 PDGFD SESN3 CISH RSPO4 OTUD7A RNF43 DUSP5 FRMPD1 GADD45A SPRY1 OTUD7B MCL1 SMURF1 ANKRD6 CBLC SHC1 MAP3K9 DACT1 F2R PPM1B CACNG7 MAP3K5 DACT3 SHKBP1 PDE2A FGF…
2.66051e-19	173	1468	Positive regulation of developmental process	FNDC5 SHANK3 NTRK1 PACSIN1 TACSTD2 JUN PLXNC1 CDC20 NEURL1A GATA3 TNFAIP3 ATP8A2 WNT7B TNFRSF12A GFI1B SFRP2 CXCL1 WASF3 CDX2 WNT7A LIF LRRN1 NEUROD1 PLK5 OVOL2 VNN1 CLCF1 RELN ZFP36 CD24A BDNF LIN28A PLCB1 FLRT3 YAP1 CEBPB TGIF2 MAP3K5 HPN AKT1 SCIN CORO1C POR NKX2-5 TTBK1 SRF CD34 PLCG1 RAC3 MYB ASCL1 RPS6KB1 MYOCD DVL2 PDLIM7 IL6ST DNM1L APP THBS2 PIM1 MAPK8IP3 SYT4 PPP2R5B MARK2 TCF7L2 CPEB1 …
2.66051e-19	144	1117	Epithelium development	COL18A1 GATA3 DVL2 GRHL2 CLIC5 BFSP1 ERRFI1 BHLHE41 ST14 OVOL2 DACT1 HES6 RBPJ DLL3 MMP9 PTCH1 SKIL SFRP2 KRAS NKD1 ANKRD6 BASP1 BDNF TACSTD2 YAP1 INSM1 CLDN3 CCM2 RIPK4 NPHS1 CD34 HNRNPH3 ROCK2 MARVELD2 WNT7B CLDN1 XDH CD151 PAX6 NCOA3 NTRK1 SHROOM3 WNT7A SIPA1L3 PAK1 FLNA COL4A1 STRA6 PHLDB2 EVPL LIF WNK4 CLIC4 PPP1R16B RAPGEF1 FZD7 CCNO ID1 S1PR2 GJA1 CEBPB CDH3 S1PR3 HPN CRLF1 DLL1 SIM1 NKX3-…
3.55194e-19	135	1016	Neuron projection development	EFNA2 EPHB3 EMB STMN4 SHANK3 PLA2G10 CLIC5 KIF5C NTRK1 EPHA8 SEMA4B PAK3 SSH3 ANKRD27 NEXN PACSIN1 SSH1 HECW2 BDNF NTF3 NRK BRSK2 PLXNC1 AKT1 LAMB1 NEURL1A RAC3 ATP8A2 MATN2 WNT7B APP TNFRSF12A SFRP2 ARTN WNT7A PLK5 PSD NRN1 RELN CD24A CDH1 CDC20 TRPV4 DGUOK ATXN10 SLC12A5 DVL2 PTCH1 PLK2 DNM1L MAPK8IP3 SYT4 PPP2R5B MARK2 DPYSL4 FARP1 CPEB1 SKIL SERPINI1 CRMP1 DPYSL5 SCARB2 PAK1 ADM CUL4B ACSL4 G…
1.57068e-18	340	3810	Regulation of biological quality	PTPRS SYT7 WNT7A SLC6A11 NRN1 LRFN4 DLG2 MAPK14 CACNG7 GABRA2 HPN NR1H3 RHOC GRIN2D SYT5 STX1A TRPV4 PLCG1 SLC12A5 RAC3 SCN1B MOXD1 HKDC1 PCSK4 PCSK1 PLK2 PLAU ATP8A2 JPH4 CACNA1I SHANK3 PLA2G10 SLC4A8 RHOQ SYT4 GNAQ FTH1 GLDC TCF7L2 JPH3 ATP10A GPR35 MYEF2 CHRNA4 CALB1 SLC34A2 GABRA4 ITPR1 CHRNA7 FURIN SEMA4B RYR1 CLN3 STX1B CRYM STIM1 MT2 POLR2M USP28 PIK3CB PTH1R ABHD5 GABRB3 KCNK1 PLCG2 SSH3 …
7.72977e-18	254	2601	Intracellular signal transduction	CAV2 AKT1 RHOC BMP8B PRKAR2B DUSP3 MAPK13 SH2B2 CRLF1 MLKL AMOTL1 STK32C MAPKAPK2 PLCG1 TRAF4 RAC3 RAB32 ADCY1 RPS6KB1 ADCY3 PIK3R5 PPM1A PRKCH IL6ST SH3BP5 AJUBA WNT7B MAPK12 DGKG MAP3K12 RHOQ MAPK8IP3 CSF1R GNAQ INPP5A EPS8L2 PRKAR1B GPR35 RAB22A NTRK1 RRAGC STK32B TGFA WNT7A MARK4 RAB6A SH2B1 STK33 PAK3 DUSP4 ADCY7 BC021891 PDGFD SESN3 POLR2M PIK3CB MAPKAPK3 OTUD7A PLCG2 MAP4K5 DUSP5 TBXA2R WN…
1.32483e-17	200	1876	Regulation of cell differentiation	HPN FNDC5 GATA3 ASCL1 ID2 SKOR1 SHANK3 SKIL NTRK1 ERRFI1 BHLHE41 SEMA4B PAK3 RBPMS2 LIF SSH3 PACSIN1 SSH1 ID1 HECW2 BDNF NTF3 TACSTD2 JUN HES6 PLXNC1 AKT1 DLL3 EPHB3 NEURL1A DLL1 MMP9 ATP8A2 WNT7B APP TNFRSF12A RNF41 GFI1B SFRP2 KDM4C CDX2 WNT7A KRAS RBFOX2 NEUROD1 PLK5 MBNL3 MYCN OVOL2 VNN1 CLCF1 RELN ZFP36 CD24A ZFPM1 LIN28A PLCB1 SIX1 YAP1 CEBPB TGIF2 MAP3K5 TFE3 SCIN CORO1C POR CDC20 TRPV4 DG…
2.87101e-17	169	1487	Cell projection organization	EFNA2 EPHB3 EMB STMN4 SHANK3 PLA2G10 CLIC5 RHOQ EPS8L2 KIF5C SPAG17 NTRK1 EPHA8 SEMA4B PAK3 ABLIM3 SSH3 ANKRD27 PALM FAM110C NEXN RHOU CCDC114 PACSIN1 SSH1 HECW2 BDNF NTF3 NRK BRSK2 SPAG16 PLXNC1 AKT1 LAMB1 NEURL1A RAC3 ATP8A2 MATN2 WNT7B APP TNFRSF12A SFRP2 ARTN WNT7A SH2B1 PLK5 FRMD7 PSD NRN1 RELN CD24A TACSTD2 CDH1 CORO1C CDC20 TRPV4 DGUOK ATXN10 SLC12A5 DVL2 PTCH1 PLK2 MYO10 DNM1L EHD3 MAPK8I…
3.63965e-17	166	1453	Plasma membrane bounded cell projection organization	EFNA2 EPHB3 EMB STMN4 SHANK3 PLA2G10 CLIC5 EPS8L2 KIF5C SPAG17 NTRK1 EPHA8 SEMA4B PAK3 ABLIM3 SSH3 ANKRD27 PALM NEXN CCDC114 PACSIN1 SSH1 HECW2 BDNF NTF3 NRK BRSK2 SPAG16 PLXNC1 AKT1 LAMB1 NEURL1A RAC3 ATP8A2 MATN2 WNT7B APP TNFRSF12A SFRP2 ARTN WNT7A SH2B1 PLK5 FRMD7 PSD NRN1 RELN CD24A TACSTD2 CDH1 CORO1C CDC20 TRPV4 DGUOK ATXN10 SLC12A5 DVL2 PTCH1 PLK2 MYO10 DNM1L EHD3 RHOQ MAPK8IP3 SYT4 PPP2R…
5.11372e-17	261	2740	Regulation of localization	SYT4 SYT7 WNT7A NRN1 RHOC CACNB3 SYT5 AMOTL1 PLCG1 CXCL16 SCN1B SRGAP1 RHBDF1 CACNA1I SHANK3 PLA2G10 TCF7L2 SEC16A SYT13 ANXA3 ITPR1 SEMA4B RYR1 STIM1 PDGFD PLCG2 WNK4 RIMS4 FAM110C SCT SYT15 AMOT INPP5F HECW2 PARD6B PLCB1 PARD6G NNAT CACNG7 PLXNC1 NKAIN1 RHOQ FLNA COL18A1 AKT1 NR1H3 DLL1 MYOCD PTCH1 ATP8A2 AJUBA CHRNA4 SFRP2 PDPN EDEM1 SYP ABHD5 IQSEC1 KRT20 TRP53INP2 REEP2 DAG1 PACSIN1 RELN SFN…

## Sheet: Common downreg. (Fig3H) 
Table S3. Gene ontology analysis of differentially expressed genes
Analysis Type:	ShinyGO v0.61
Annotation Version and Release Date:	GO Ontology database Released 2019-11-03
Analyzed List:	Genes downregulated commonly in Pds5a-KO and Pds5b-KO mESCs (Fig 3H)
Reference List:	Mus musculus (all genes in database)
Test Type:	FISHER
Correction:	FDR
Enrichment FDR	Genes in list	Total genes	Functional Category	Genes
3.23559e-05	296	4617	Macromolecule biosynthetic process	PSMC3 KLF4 KEAP1 POLA1 GABPA MRPL52 DAZL NANOG RPA3 ETAA1 BRCA1 LHX1 E2F2 GTF3C6 MGAT1 POLE2 FARS2 MTRF1 ZHX1 SIX2 MZB1 NAA40 LDB1 TFCP2L1 NR5A2 MCM10 DOLPP1 PCNA GINS1 CCNC GTF2B RNF4 UGDH PLA2G1B POT1A KLF15 BLM TEAD2 RBM3 FTSJ1 B3GNT3 MAML2 ST3GAL4 EEFSEC ZDHHC15 RFC3 POGLUT1 ZRANB3 GRHL3 KLF10 PIGU GDF15 LDB2 SIX5 ARHGEF10L MDFIC KLF8 PRDM14 MCTS2 PARS2 ZFP367 TSHZ1 NKX1-2 HEXIM1 TADA3 B3GALT…
4.84664e-05	286	4478	Cellular macromolecule biosynthetic process	PSMC3 KLF4 KEAP1 POLA1 GABPA MRPL52 DAZL NANOG RPA3 ETAA1 BRCA1 LHX1 E2F2 GTF3C6 MGAT1 POLE2 FARS2 MTRF1 ZHX1 SIX2 NAA40 LDB1 TFCP2L1 NR5A2 MCM10 DOLPP1 PCNA GINS1 CCNC GTF2B RNF4 PLA2G1B POT1A KLF15 BLM TEAD2 RBM3 FTSJ1 B3GNT3 MAML2 ST3GAL4 EEFSEC ZDHHC15 RFC3 POGLUT1 ZRANB3 GRHL3 KLF10 PIGU GDF15 LDB2 SIX5 ARHGEF10L MDFIC KLF8 PRDM14 MCTS2 PARS2 ZFP367 TSHZ1 NKX1-2 HEXIM1 TADA3 B3GALT6 TAF7 FOX…
9.17123e-05	299	4773	Nucleic acid metabolic process	UHRF1 CRNKL1 PSMC3 KLF4 KEAP1 SLBP POLA1 METTL1 PRPF31 GABPA DAZL NANOG RPA3 ETAA1 BRCA1 LHX1 E2F2 ADAT2 GTF3C6 PAPOLG PUS10 POLE2 MLH3 FARS2 ZHX1 NCBP2 SIX2 THUMPD2 RNF138 DCP2 NAA40 INTS4 LDB1 TFCP2L1 NR5A2 MCM10 NOP10 PCNA GINS1 NBN TGS1 CCNC GTF2B NSUN4 RNF4 PLA2G1B POT1A KLF15 OGG1 BLM TEAD2 RBM3 FTSJ1 GINS2 MAML2 DCPS MLH1 RFC3 BRIP1 FIGNL1 ZRANB3 RNF113A1 TRMT12 GRHL3 KLF10 FDXACB1 GDF15 R…
0.000150511	283	4507	Cellular nitrogen compound biosynthetic process	HDDC2 ATP5F1 PSMC3 KLF4 KEAP1 POLA1 CERS4 GABPA MRPL52 DAZL NANOG BRCA1 LHX1 E2F2 GTF3C6 SHMT1 RRM2 NOS2 POLE2 MTHFD1 PFKP FARS2 PDE4D MTRF1 RRM2B ZHX1 SIX2 NAA40 LDB1 HPRT TFCP2L1 NR5A2 ADAL PCNA CCNC GTF2B UGCG RNF4 NOS1 PLA2G1B POT1A ASNS KLF15 BLM TEAD2 RBM3 FTSJ1 MAML2 PDXK EEFSEC GRHL3 KLF10 GDF15 LDB2 SIX5 ARHGEF10L MDFIC KLF8 PRDM14 MCTS2 PARS2 ZFP367 TSHZ1 NKX1-2 HEXIM1 TADA3 TAF7 FOXO6 …
0.000319878	255	4029	Organic cyclic compound biosynthetic process	HDDC2 ATP5F1 PSMC3 KLF4 KEAP1 POLA1 GABPA NANOG BRCA1 LHX1 E2F2 GTF3C6 SHMT1 RRM2 NOS2 POLE2 MTHFD1 PFKP PDE4D RRM2B ZHX1 SIX2 NAA40 LDB1 HPRT TFCP2L1 NR5A2 ADAL PCNA CCNC GTF2B SCP2 RNF4 NOS1 PLA2G1B POT1A KLF15 BLM TEAD2 EBP MAML2 PDXK GRHL3 KLF10 GDF15 LDB2 SIX5 ARHGEF10L MDFIC KLF8 PRDM14 ZFP367 TSHZ1 NKX1-2 HEXIM1 TADA3 TAF7 FOXO6 ZSCAN4C NFIC PGM3 EN1 ZFP128 NKX6-3 HMGB1 SOX13 ZSCAN4F ZSCAN…
0.000319878	132	1807	Small molecule metabolic process	COX5A HDDC2 ATP5F1 GGT1 COX4I2 BRCA1 HAL MDH1 SHMT1 ADI1 RRM2 NOS2 MTHFD1 PFKP COQ6 FARS2 ELOVL7 PDE4D OXSM RRM2B NDUFV2 IMPA2 PLCE1 HPRT HADHA PECR FH1 PHYH CHST1 ADAL ECHDC2 MTHFR NOS1 PLA2G1B ASNS HIBADH BCAT1 FAH EBP BCKDHB ELOVL5 PDXK AKR1C14 ACAA2 NDUFV1 PCK2 PARS2 NAPEPLD GDPGP1 PGM3 RETSAT ACADM CROT MGAT1 ESRRB TDH OXCT1 PDSS1 ACSS1 NT5M GDE1 BHMT COMT AGPAT3 KIT GCAT DDC ANGPT1 APOD UMP…
0.000371303	21	127	DNA-dependent DNA replication	POLA1 ETAA1 POLE2 MCM10 PCNA GINS1 BLM RFC3 ZRANB3 RTEL1 SLBP CDC6 MCM4 FEN1 PRIM2 MCM6 STOML2 MCM3 MCM9 CDK2 RRM2B
0.000444186	246	3895	Heterocycle biosynthetic process	HDDC2 ATP5F1 PSMC3 KLF4 KEAP1 POLA1 GABPA NANOG BRCA1 LHX1 E2F2 GTF3C6 SHMT1 RRM2 NOS2 POLE2 MTHFD1 PFKP PDE4D RRM2B ZHX1 SIX2 NAA40 LDB1 HPRT TFCP2L1 NR5A2 ADAL PCNA CCNC GTF2B RNF4 NOS1 PLA2G1B POT1A KLF15 BLM TEAD2 MAML2 PDXK GRHL3 KLF10 GDF15 LDB2 SIX5 ARHGEF10L MDFIC KLF8 PRDM14 ZFP367 TSHZ1 NKX1-2 HEXIM1 TADA3 TAF7 FOXO6 ZSCAN4C NFIC PGM3 EN1 ZFP128 NKX6-3 HMGB1 SOX13 ZSCAN4F ZSCAN4D ZSCAN4…
0.000680978	245	3907	Aromatic compound biosynthetic process	HDDC2 ATP5F1 PSMC3 KLF4 KEAP1 POLA1 GABPA NANOG BRCA1 LHX1 E2F2 GTF3C6 SHMT1 RRM2 NOS2 POLE2 MTHFD1 PFKP PDE4D RRM2B ZHX1 SIX2 NAA40 LDB1 HPRT TFCP2L1 NR5A2 ADAL PCNA CCNC GTF2B RNF4 NOS1 PLA2G1B POT1A KLF15 BLM TEAD2 MAML2 PDXK GRHL3 KLF10 GDF15 LDB2 SIX5 ARHGEF10L MDFIC KLF8 PRDM14 ZFP367 TSHZ1 NKX1-2 HEXIM1 TADA3 TAF7 FOXO6 ZSCAN4C NFIC PGM3 EN1 ZFP128 NKX6-3 HMGB1 SOX13 ZSCAN4F ZSCAN4D ZSCAN4…
0.000680978	241	3833	Nucleobase-containing compound biosynthetic process	HDDC2 ATP5F1 PSMC3 KLF4 KEAP1 POLA1 GABPA NANOG BRCA1 LHX1 E2F2 GTF3C6 RRM2 NOS2 POLE2 PFKP PDE4D RRM2B ZHX1 SIX2 NAA40 LDB1 HPRT TFCP2L1 NR5A2 ADAL PCNA CCNC GTF2B RNF4 NOS1 PLA2G1B POT1A KLF15 BLM TEAD2 MAML2 GRHL3 KLF10 GDF15 LDB2 SIX5 ARHGEF10L MDFIC KLF8 PRDM14 ZFP367 TSHZ1 NKX1-2 HEXIM1 TADA3 TAF7 FOXO6 ZSCAN4C NFIC PGM3 EN1 ZFP128 NKX6-3 HMGB1 SOX13 ZSCAN4F ZSCAN4D ZSCAN4B ZSCAN4E H1F0 C1D…
0.000689501	78	947	Oxoacid metabolic process	GGT1 BRCA1 HAL MDH1 SHMT1 ADI1 NOS2 MTHFD1 PFKP FARS2 ELOVL7 OXSM HADHA FH1 PHYH CHST1 ECHDC2 MTHFR NOS1 PLA2G1B ASNS HIBADH BCAT1 FAH BCKDHB ELOVL5 AKR1C14 ACAA2 PCK2 PARS2 ACADM CROT TDH BHMT COMT KIT GCAT DDC ESRRB ANGPT1 ACY1 MUT PCX CPT1A PYCR1 ERLIN1 PADI4 TYMS PECR SLC25A12 HSD17B12 ACSS1 THEM4 UGDH PPAT BCKDK LIPC CRABP1 ZBTB7A FDXACB1 BHMT2 HPDL PTGS1 ZADH2 B3GALT6 ECH1 MPST PTGR2 H2-KE6…
0.000771248	262	4250	RNA metabolic process	CRNKL1 PSMC3 KLF4 KEAP1 SLBP POLA1 METTL1 PRPF31 GABPA DAZL NANOG BRCA1 LHX1 E2F2 ADAT2 GTF3C6 PAPOLG PUS10 FARS2 ZHX1 NCBP2 SIX2 THUMPD2 DCP2 NAA40 INTS4 LDB1 TFCP2L1 NR5A2 NOP10 PCNA TGS1 CCNC GTF2B NSUN4 RNF4 PLA2G1B KLF15 BLM TEAD2 RBM3 FTSJ1 MAML2 DCPS RNF113A1 TRMT12 GRHL3 KLF10 FDXACB1 GDF15 PRPF18 LDB2 SKIV2L TBL3 SIX5 ARHGEF10L MDFIC KLF8 PRDM14 PARS2 ZFP367 TSHZ1 NKX1-2 HEXIM1 TADA3 TAF…
0.000771248	75	906	Carboxylic acid metabolic process	GGT1 BRCA1 HAL MDH1 SHMT1 ADI1 NOS2 MTHFD1 PFKP FARS2 ELOVL7 OXSM HADHA FH1 PHYH ECHDC2 MTHFR NOS1 PLA2G1B ASNS HIBADH BCAT1 FAH BCKDHB ELOVL5 AKR1C14 ACAA2 PCK2 PARS2 ACADM CROT TDH BHMT COMT KIT GCAT DDC ESRRB ACY1 MUT PCX CPT1A PYCR1 ERLIN1 PADI4 TYMS PECR SLC25A12 HSD17B12 ACSS1 THEM4 UGDH PPAT BCKDK LIPC CRABP1 ZBTB7A FDXACB1 BHMT2 HPDL PTGS1 ZADH2 ECH1 MPST PTGR2 H2-KE6 ACSF2 ACAD11 LDHAL6B…
0.000934198	79	977	Organic acid metabolic process	GGT1 BRCA1 HAL MDH1 SHMT1 ADI1 NOS2 MTHFD1 PFKP FARS2 ELOVL7 OXSM HADHA FH1 PHYH CHST1 ECHDC2 MTHFR NOS1 PLA2G1B ASNS HIBADH BCAT1 FAH BCKDHB ELOVL5 AKR1C14 ACAA2 PCK2 PARS2 ACADM CROT TDH BHMT COMT KIT GCAT DDC ESRRB ANGPT1 ACY1 MUT PCX CPT1A PYCR1 ERLIN1 PADI4 TYMS PECR SLC25A12 HSD17B12 ACSS1 THEM4 UGDH PPAT BCKDK LIPC CRABP1 ZBTB7A FDXACB1 BHMT2 HPDL PTGS1 ZADH2 B3GALT6 ECH1 MPST PTGR2 H2-KE6…
0.00180649	31	271	Cellular amino acid metabolic process	GGT1 HAL SHMT1 ADI1 NOS2 FARS2 MTHFR NOS1 ASNS HIBADH BCAT1 FAH BCKDHB PARS2 TDH BHMT COMT GCAT DDC MTHFD1 ACY1 MUT PYCR1 PADI4 SLC25A12 PPAT BCKDK FDXACB1 BHMT2 HPDL MPST
0.00192427	20	136	Blastocyst development	EOMES PRDM14 POU5F1 PSMC3 ST8SIA6 GABPA PPP4R4 ESRRB PRAMEL7 GINS1 STMN3 NBN CHEK1 LPAR6 SMIM14 SLC25A34 RBBP8 HOPX RPL7L1 CCNB1IP1
0.00213009	13	64	DNA geometric change	NBN BLM ZRANB3 RTEL1 MCM4 MCM6 GINS1 RAD54L GINS2 BRIP1 MCM9 POT1A HMGB1
0.00261213	28	239	DNA replication	POLA1 RPA3 ETAA1 POLE2 MCM10 PCNA GINS1 BLM RFC3 ZRANB3 RTEL1 SLBP CDC6 RRM2 RRM2B MCM4 FEN1 PRIM2 MCM6 STOML2 RFC1 GINS2 DTL MCM3 NFIC LIG1 MCM9 CDK2
0.00261213	18	118	Response to leukemia inhibitory factor	SHMT1 KLF4 TEX14 PCOLCE2 TWISTNB UBXN2A PFKP ILDR1 RNF138 POU5F1 SMAD7 MSC NR5A2 SPP1 PCOLCE MCF2 MRAS MYNN
0.00261213	18	118	Cellular response to leukemia inhibitory factor	SHMT1 KLF4 TEX14 PCOLCE2 TWISTNB UBXN2A PFKP ILDR1 RNF138 POU5F1 SMAD7 MSC NR5A2 SPP1 PCOLCE MCF2 MRAS MYNN
0.00325495	179	2792	Cellular component assembly	NTN1 CRNKL1 PSMC3 SHMT1 UBXN2A TEKT1 SEC23A CDH10 PARVB NDE1 ARL6 ABLIM1 BAIAP2 COA5 SEC23B GTF2B TMOD1 UNC13B CD9 BLM RAC2 PIK3C3 RHOV SPATA6 RTKN NUBPL UBD HAUS8 IQCG LRRK2 ATG14 RTEL1 FOXRED1 PRPF18 MIS12 ARHGEF10L CDC42EP4 MCTS2 COX19 TMEM17 TAF7 RHOB TTC26 GEMIN2 HIST1H4I GMFG VMA21 HAUS3 TTBK2 H1F0 BID KIT GABRA1 HES1 MSRB2 RTN3 LDB1 PDGFC LPAR1 NTRK3 HMGB1 BHLHB9 LY6G6D ANGPTL4 FBLIM1 SOD2…
0.00325495	280	4707	Negative regulation of cellular process	TIMP1 TEX14 DAZL LY6G6E ETAA1 BRCA1 CDC6 E2F2 PTTG1 TBC1D7 PDE4D RAD1 ZHX1 SIX2 NAA40 PLCE1 LDB1 FRZB WDR76 NBN POT1A TIMP4 PGLYRP1 BLM ANAPC15 SFRP1 NLRX1 LEPROT ZRANB3 LRRK2 ZFYVE28 RTEL1 LDB2 SIX5 MDFIC PRDM14 SERPINB6B NOTUM APLNR SHISA2 SERPINB1A SERPINB9 HEXIM1 FOXO6 SERPINB6C AES NFIC ZFP128 GMFG ZFYVE19 SOX13 CD80 HUS1B H1F0 C1D UHRF1 STAT6 ANGPTL4 KLF4 SOD2 NANOG TBX3 NTN1 ESRRB ANGPT1 H…
0.00391892	20	146	Stem cell population maintenance	KLF4 NANOG ESRRB SIX2 PRAMEL7 LOXL2 KLF10 KIT HES1 LDB1 LDB2 TCL1 TBX3 POU5F1 TRIM8 PADI4 PAX8 SFRP1 EOMES PRDM14
0.00400825	241	3974	Regulation of biosynthetic process	PSMC3 KLF4 KEAP1 GABPA DAZL NANOG BRCA1 LHX1 E2F2 NOS2 ZHX1 SIX2 MZB1 NAA40 LDB1 TFCP2L1 NR5A2 CCNC RNF4 NOS1 PLA2G1B POT1A KLF15 BLM TEAD2 RBM3 MAML2 EEFSEC ZRANB3 GRHL3 KLF10 GDF15 LDB2 SIX5 ARHGEF10L MDFIC KLF8 PRDM14 ZFP367 TSHZ1 NKX1-2 HEXIM1 TADA3 TAF7 FOXO6 ZSCAN4C NFIC EN1 ZFP128 NKX6-3 HMGB1 SOX13 ZSCAN4F ZSCAN4D ZSCAN4B ZSCAN4E H1F0 C1D UHRF1 STAT6 GTF2F1 SOD2 TBX3 ESRRB HES1 IFNAR2 TFE…
0.00403828	53	614	Cellular response to nitrogen compound	LY6G6E SHMT1 PLA2G1B BLM LEPROT RAB8B PCK2 FOXO6 GHR ZEB1 MZB1 PDGFC ZC3HAV1 GDF15 LY6G6D NGFR STAT6 KLF4 GABPA GABRA1 BRCA1 CDC6 HDAC2 DDC RAPGEF3 SOD1 BAIAP2 IGFBP5 CAPN10 VIM IFIH1 CAR2 AGTRAP PPAT KLF15 SFRP1 BRIP1 LRRK2 AIFM1 KLF10 DDX58 EZR INHBB CCND3 CDK4 PDE4D COLEC12 CDK2 RNF4 NOS1 PQBP1 H2AFZ IL18
0.00430116	8	27	DNA replication initiation	POLA1 MCM10 CDC6 MCM4 MCM6 MCM3 MCM9 CDK2
0.00433068	92	1258	Lipid metabolic process	AGPAT3 CERS4 BRCA1 ELOVL7 OXSM APOD HADHA PECR PHYH DOLPP1 UGCG ECHDC2 SCP2 PLA2G1B EBP AGPAT5 ST3GAL4 ELOVL5 PIK3C3 AKR1C14 PLA2G4C GGTA1 ACAA2 ATG14 PIGU PCK2 CEPT1 NAPEPLD RETSAT ACADM DHRS3 PGAP1 ST8SIA6 CROT PDSS1 PLSCR1 GDE1 PLA2G16 H2-KE6 COMT ACAP1 KLF4 KIT H2AFY PTDSS1 CLCN2 PIGP SOD1 PLA2G7 IMPA2 CPT1A VLDLR PLCE1 ERLIN1 PDGFA BPNT1 PIP4K2A HSD17B12 ACSS1 IMPA1 ACP6 THEM4 STOML2 PPT1 SP…
0.00479601	20	150	Maintenance of cell number	KLF4 NANOG ESRRB SIX2 PRAMEL7 LOXL2 KLF10 KIT HES1 LDB1 LDB2 TCL1 TBX3 POU5F1 TRIM8 PADI4 PAX8 SFRP1 EOMES PRDM14
0.00552861	188	3000	Cellular component biogenesis	NTN1 CRNKL1 PSMC3 SHMT1 UBXN2A TEKT1 SEC23A MRPL36 CDH10 PARVB NDE1 ARL6 ABLIM1 BAIAP2 COA5 NOP10 SEC23B GTF2B TMOD1 UNC13B NSUN4 CD9 BLM RAC2 PIK3C3 RHOV SPATA6 RTKN NUBPL UBD HAUS8 IQCG LRRK2 ATG14 FDXACB1 RTEL1 FOXRED1 PRPF18 MIS12 TBL3 ARHGEF10L CDC42EP4 MCTS2 COX19 TMEM17 TAF7 RHOB TTC26 METTL15 GEMIN2 HIST1H4I MRPS9 GMFG RPL7L1 VMA21 HAUS3 TTBK2 H1F0 BID KIT GABRA1 HES1 MSRB2 RTN3 LDB1 PDGF…
0.00555773	71	916	Response to cytokine	TIMP1 KIT GGT1 SHMT1 IFNAR2 IL6RA TIMP4 CX3CL1 UBD IIGP1 IRGM2 KEAP1 CDK4 NOS2 ANGPT1 SLC11A1 VIM GBP2 IL18 CDC42EP4 ZC3H12A HMGB1 GBP4 STAT6 KLF4 BRCA1 IL12RB2 DAPK1 ROBO1 EIF2AK2 POU5F1 TYMS CASP8 STAT1 IFIH1 STK39 TRIM44 POSTN MTHFR IL17RC SFRP1 JAK3 TDGF1 DDX58 ADAMTS12 AES GHR TEX14 PCOLCE2 TWISTNB UBXN2A PFKP ILDR1 RNF138 SMAD7 MSC NR5A2 SPP1 PCOLCE MCF2 PLSCR1 MRAS MYNN NOL3 UGCG DOK1 IL15…

## Sheet: Pds5b-KO-specific upreg. 
Table S3. Gene ontology analysis of differentially expressed genes
Analysis Type:	ShinyGO v0.61
Annotation Version and Release Date:	GO Ontology database Released 2019-11-03
Analyzed List:	Genes upregulated only in Pds5b-KO mESCs (Fig 3H)
Reference List:	Mus musculus (all genes in database)
Test Type:	FISHER
Correction:	FDR
Enrichment FDR	Genes in list	Total genes	Functional Category	Genes
8.36282e-31	520	4773	Nucleic acid metabolic process	LHX2 TOP1MT RARG SND1 DDB2 PPARD CRTC1 NOB1 DNMT1 SRPK1 CELF1 PAN2 TFAP4 ETV2 SNAI3 VARS POLE UBP1 EBF3 RBM25 HOXA2 E2F3 SRSF1 PCGF2 SART3 HSF2 RFX4 E2F7 IRAK3 ADARB1 ELAC2 PRPF8 TRAF3 TERT POLK DCP1A NIPBL DROSHA DMC1 HIRA NFATC4 WIZ EPAS1 SOX8 THADA SAP130 WDR33 LARS UHRF2 OVOL1 RELA HUWE1 RNF165 EYA1 KLF7 CDC73 NVL BMI1 LPIN3 SALL4 ZGPAT ADAD1 RPRD2 TRP53INP1 CC2D1B TAL1 SFPQ NOL9 SLC30A9 FIP1…
3.19908e-30	475	4250	RNA metabolic process	LHX2 RARG SND1 PPARD CRTC1 NOB1 SRPK1 CELF1 PAN2 TFAP4 ETV2 SNAI3 VARS POLE UBP1 EBF3 RBM25 HOXA2 E2F3 SRSF1 PCGF2 SART3 HSF2 RFX4 E2F7 IRAK3 ADARB1 ELAC2 PRPF8 TRAF3 DCP1A NIPBL DROSHA HIRA NFATC4 WIZ EPAS1 SOX8 THADA SAP130 WDR33 LARS OVOL1 RELA RNF165 KLF7 CDC73 BMI1 LPIN3 SALL4 ZGPAT ADAD1 RPRD2 TRP53INP1 CC2D1B TAL1 SFPQ NOL9 SLC30A9 FIP1L1 SFSWAP NCOR2 MEPCE GARS GDF3 BMS1 WBP11 URI1 TARSL2…
4.0057e-28	406	3502	Regulation of RNA metabolic process	LHX2 RARG PPARD CRTC1 SRPK1 CELF1 TFAP4 ETV2 SNAI3 UBP1 EBF3 RBM25 HOXA2 E2F3 SRSF1 PCGF2 SART3 HSF2 RFX4 E2F7 IRAK3 TRAF3 NIPBL HIRA NFATC4 WIZ EPAS1 SOX8 SAP130 OVOL1 RELA RNF165 KLF7 CDC73 BMI1 LPIN3 SALL4 ZGPAT TRP53INP1 CC2D1B TAL1 SLC30A9 NCOR2 GDF3 URI1 RFX1 ZFP821 ZFP90 SOX10 CTDP1 TERF2IP MAP3K13 RBM4B PPARGC1B INO80 MED13 TET3 ZHX3 MYRF GATAD2A HIF1AN CC2D1A ZFP280C FOXA2 PHF12 RARA SMG…
7.31601e-28	454	4096	Regulation of gene expression	LHX2 RARG PPARD CRTC1 SRPK1 CELF1 PAN2 TFAP4 ETV2 SNAI3 UBP1 ICK EBF3 RBM25 HOXA2 E2F3 SRSF1 PCGF2 SART3 HSF2 RFX4 EIF4EBP2 E2F7 IRAK3 HELZ UNK TRAF3 DCP1A NIPBL DROSHA HIRA NFATC4 WIZ EPAS1 SOX8 SAP130 ZFP91 OVOL1 RELA LIMD1 RNF165 KLF7 ZFP142 RHBDD1 CDC73 BMI1 LPIN3 SALL4 ZFP64 ZGPAT TRP53INP1 CC2D1B TAL1 SLC30A9 REST NCOR2 GDF3 URI1 SMG1 RFX1 ZFP821 ZFP90 SOX10 CTDP1 TERF2IP MAP3K13 PCGF3 RBM4…
3.08877e-27	423	3747	Regulation of macromolecule biosynthetic process	LHX2 RARG PPARD CRTC1 TFAP4 ETV2 SNAI3 UBP1 EBF3 HOXA2 E2F3 PCGF2 HSF2 RFX4 EIF4EBP2 E2F7 IRAK3 UNK TRAF3 NIPBL HIRA NFATC4 WIZ EPAS1 SOX8 SAP130 OVOL1 RELA RNF165 KLF7 CDC73 NVL BMI1 LPIN3 SALL4 ZGPAT TRP53INP1 CC2D1B TAL1 SLC30A9 NCOR2 GDF3 URI1 RFX1 ZFP821 NECAB2 ZFP90 SOX10 CTDP1 TERF2IP MAP3K13 PPARGC1B INO80 MED13 TET3 ZHX3 MYRF GATAD2A HIF1AN CC2D1A ZFP280C FOXA2 PHF12 RARA SMG6 UPF3A FOXQ…
1.06603e-26	410	3614	Regulation of cellular macromolecule biosynthetic process	LHX2 RARG PPARD CRTC1 TFAP4 ETV2 SNAI3 UBP1 EBF3 HOXA2 E2F3 PCGF2 HSF2 RFX4 EIF4EBP2 E2F7 IRAK3 UNK TRAF3 NIPBL HIRA NFATC4 WIZ EPAS1 SOX8 SAP130 OVOL1 RELA RNF165 KLF7 CDC73 NVL BMI1 LPIN3 SALL4 ZGPAT TRP53INP1 CC2D1B TAL1 SLC30A9 NCOR2 GDF3 URI1 RFX1 ZFP821 NECAB2 ZFP90 SOX10 CTDP1 TERF2IP MAP3K13 PPARGC1B INO80 MED13 TET3 ZHX3 MYRF GATAD2A HIF1AN CC2D1A ZFP280C FOXA2 PHF12 RARA SMG6 UPF3A FOXQ…
1.47058e-26	424	3791	Regulation of nucleobase-containing compound metabolic process	LHX2 RARG PPARD CRTC1 SRPK1 CELF1 TFAP4 ETV2 SNAI3 UBP1 EBF3 RBM25 HOXA2 E2F3 SRSF1 PCGF2 SART3 HSF2 RFX4 E2F7 IRAK3 TRAF3 NIPBL HIRA NFATC4 WIZ EPAS1 SOX8 SAP130 OVOL1 RELA RNF165 EYA1 KLF7 CDC73 NVL BMI1 LPIN3 SALL4 ZGPAT TRP53INP1 CC2D1B TAL1 SLC30A9 NCOR2 GDF3 URI1 RFX1 ZFP821 ZFP90 SOX10 CTDP1 TERF2IP MAP3K13 RBM4B PPARGC1B INO80 MED13 TET3 ZHX3 MYRF GATAD2A HIF1AN CC2D1A ZFP280C FOXA2 PHF12…
6.25115e-25	485	4617	Macromolecule biosynthetic process	LHX2 TOP1MT RARG PPARD CRTC1 TFAP4 ETV2 SNAI3 VARS POLE UBP1 EBF3 HOXA2 E2F3 PCGF2 HSF2 HBS1L RFX4 EIF4EBP2 E2F7 IRAK3 UNK TRAF3 TERT POLK NIPBL HIRA NFATC4 WIZ EPAS1 SOX8 SAP130 LARS OVOL1 RELA RFNG RNF165 ZDHHC3 KLF7 CDC73 NVL BMI1 LPIN3 SALL4 ZGPAT TRP53INP1 ZDHHC21 CC2D1B TAL1 SLC30A9 NCOR2 GARS GDF3 URI1 TARSL2 ASH2L RFX1 ZFP821 NECAB2 ZFP90 HAS3 KARS GTF3C1 SOX10 CTDP1 TERF2IP MAP3K13 PPARG…
1.74723e-24	263	2008	Transcription by RNA polymerase II	LHX2 RARG PPARD CRTC1 TFAP4 ETV2 UBP1 EBF3 HOXA2 E2F3 PCGF2 HSF2 RFX4 E2F7 NIPBL NFATC4 EPAS1 SOX8 SAP130 RELA RNF165 KLF7 CDC73 BMI1 LPIN3 CC2D1B TAL1 SLC30A9 NCOR2 GDF3 URI1 RFX1 ZFP821 ZFP90 SOX10 CTDP1 PPARGC1B INO80 MED13 TET3 ZHX3 GATAD2A HIF1AN CC2D1A FOXA2 PHF12 RARA FOXQ1 SP6 KAT7 SUPT3 BMP6 PRDM13 CDK13 ASXL1 SAFB2 LEMD2 ASXL3 MED26 ONECUT2 E2F8 SCAF8 ZFP740 TET1 NRIP1 ZFP219 MAML1 SOX1…
2.72544e-24	425	3901	Regulation of cellular biosynthetic process	LHX2 RARG PPARD CRTC1 TFAP4 ETV2 SNAI3 UBP1 EBF3 HOXA2 E2F3 PCGF2 HSF2 RFX4 EIF4EBP2 E2F7 IRAK3 UNK TRAF3 NIPBL HIRA NFATC4 WIZ EPAS1 SOX8 SAP130 OVOL1 RELA RNF165 KLF7 CDC73 NVL BMI1 LPIN3 SALL4 ZGPAT TRP53INP1 CC2D1B TAL1 SLC30A9 NCOR2 GDF3 URI1 RFX1 ZFP821 SLC27A1 NECAB2 ZFP90 SOX10 CTDP1 TERF2IP MAP3K13 PPARGC1B INO80 MED13 TET3 ZHX3 MYRF GATAD2A HIF1AN CC2D1A ZFP280C FOXA2 PHF12 RARA SMG6 UP…
3.19362e-24	471	4478	Cellular macromolecule biosynthetic process	LHX2 TOP1MT RARG PPARD CRTC1 TFAP4 ETV2 SNAI3 VARS POLE UBP1 EBF3 HOXA2 E2F3 PCGF2 HSF2 HBS1L RFX4 EIF4EBP2 E2F7 IRAK3 UNK TRAF3 TERT POLK NIPBL HIRA NFATC4 WIZ EPAS1 SOX8 SAP130 LARS OVOL1 RELA RFNG RNF165 ZDHHC3 KLF7 CDC73 NVL BMI1 LPIN3 SALL4 ZGPAT TRP53INP1 ZDHHC21 CC2D1B TAL1 SLC30A9 NCOR2 GARS GDF3 URI1 TARSL2 ASH2L RFX1 ZFP821 NECAB2 ZFP90 HAS3 KARS GTF3C1 SOX10 CTDP1 TERF2IP MAP3K13 PPARG…
4.25903e-24	430	3974	Regulation of biosynthetic process	LHX2 RARG PPARD GNMT CRTC1 TFAP4 ETV2 SNAI3 UBP1 EBF3 HOXA2 E2F3 PCGF2 HSF2 RFX4 EIF4EBP2 E2F7 IRAK3 UNK TRAF3 NIPBL HIRA NFATC4 WIZ EPAS1 SOX8 SAP130 OVOL1 RELA RNF165 KLF7 CDC73 NVL BMI1 LPIN3 SALL4 ZGPAT TRP53INP1 CC2D1B TAL1 SLC30A9 NCOR2 GDF3 URI1 RFX1 ZFP821 SLC27A1 NECAB2 ZFP90 SOX10 CTDP1 TERF2IP MAP3K13 PPARGC1B INO80 MED13 TET3 ZHX3 MYRF GATAD2A HIF1AN CC2D1A ZFP280C FOXA2 PHF12 RARA SM…
5.28782e-24	256	1951	Regulation of transcription by RNA polymerase II	LHX2 RARG PPARD CRTC1 TFAP4 ETV2 UBP1 EBF3 HOXA2 E2F3 PCGF2 HSF2 RFX4 E2F7 NIPBL NFATC4 EPAS1 SOX8 SAP130 RELA RNF165 KLF7 CDC73 BMI1 LPIN3 CC2D1B TAL1 SLC30A9 NCOR2 GDF3 URI1 RFX1 ZFP821 ZFP90 SOX10 CTDP1 PPARGC1B INO80 MED13 TET3 ZHX3 GATAD2A HIF1AN CC2D1A FOXA2 PHF12 RARA FOXQ1 SP6 KAT7 SUPT3 BMP6 PRDM13 CDK13 ASXL1 SAFB2 LEMD2 ASXL3 MED26 ONECUT2 E2F8 ZFP740 TET1 NRIP1 ZFP219 MAML1 SOX12 SOX6…
2.81036e-23	376	3353	Nucleic acid-templated transcription	LHX2 RARG PPARD CRTC1 TFAP4 ETV2 SNAI3 UBP1 EBF3 HOXA2 E2F3 PCGF2 HSF2 RFX4 E2F7 IRAK3 TRAF3 NIPBL HIRA NFATC4 WIZ EPAS1 SOX8 SAP130 OVOL1 RELA RNF165 KLF7 CDC73 BMI1 LPIN3 SALL4 ZGPAT TRP53INP1 CC2D1B TAL1 SLC30A9 NCOR2 GDF3 URI1 ASH2L RFX1 ZFP821 ZFP90 GTF3C1 SOX10 CTDP1 TERF2IP MAP3K13 PPARGC1B INO80 MED13 TET3 ZHX3 MYRF GATAD2A HIF1AN CC2D1A ZFP280C FOXA2 PHF12 RARA FOXQ1 CBFA2T2 SP6 KAT7 SUP…
3.49916e-23	377	3370	RNA biosynthetic process	LHX2 RARG PPARD CRTC1 TFAP4 ETV2 SNAI3 UBP1 EBF3 HOXA2 E2F3 PCGF2 HSF2 RFX4 E2F7 IRAK3 TRAF3 NIPBL HIRA NFATC4 WIZ EPAS1 SOX8 SAP130 OVOL1 RELA RNF165 KLF7 CDC73 BMI1 LPIN3 SALL4 ZGPAT TRP53INP1 CC2D1B TAL1 SLC30A9 NCOR2 GDF3 URI1 ASH2L RFX1 ZFP821 ZFP90 GTF3C1 SOX10 CTDP1 TERF2IP MAP3K13 PPARGC1B INO80 MED13 TET3 ZHX3 MYRF GATAD2A HIF1AN CC2D1A ZFP280C FOXA2 PHF12 RARA FOXQ1 CBFA2T2 SP6 KAT7 SUP…
7.96997e-23	226	1666	Positive regulation of RNA metabolic process	LHX2 RARG PPARD CRTC1 EBF3 HOXA2 E2F3 HSF2 E2F7 NIPBL NFATC4 EPAS1 SOX8 RELA CDC73 LPIN3 TRP53INP1 SLC30A9 ZFP821 ZFP90 SOX10 PPARGC1B TET3 MYRF RARA KAT7 CDK13 ASXL1 ASXL3 ONECUT2 E2F8 ZFP740 TET1 TNRC6B NRIP1 MAML1 SOX12 SOX6 TNRC6A JUNB PPRC1 EBF1 NKX2-9 ZFP516 ZFP462 ING2 SOX11 NLRC5 SOX4 HOXD13 MEF2C ETV2 PRDM15 ZFP318 ARNT2 RFX4 MEIS1 HNRNPAB GATA4 RB1 WNT10B IL33 EYA1 KLF7 POU2F1 SALL4 DHX…
8.26672e-23	370	3303	Transcription, DNA-templated	LHX2 RARG PPARD CRTC1 TFAP4 ETV2 SNAI3 UBP1 EBF3 HOXA2 E2F3 PCGF2 HSF2 RFX4 E2F7 IRAK3 TRAF3 NIPBL HIRA NFATC4 WIZ EPAS1 SOX8 SAP130 OVOL1 RELA RNF165 KLF7 CDC73 BMI1 LPIN3 SALL4 ZGPAT TRP53INP1 CC2D1B TAL1 SLC30A9 NCOR2 GDF3 URI1 ASH2L RFX1 ZFP821 ZFP90 GTF3C1 SOX10 CTDP1 TERF2IP MAP3K13 PPARGC1B INO80 MED13 TET3 ZHX3 MYRF GATAD2A HIF1AN CC2D1A ZFP280C FOXA2 PHF12 RARA FOXQ1 CBFA2T2 SP6 KAT7 SUP…
1.03959e-22	366	3260	Regulation of RNA biosynthetic process	LHX2 RARG PPARD CRTC1 TFAP4 ETV2 SNAI3 UBP1 EBF3 HOXA2 E2F3 PCGF2 HSF2 RFX4 E2F7 IRAK3 TRAF3 NIPBL HIRA NFATC4 WIZ EPAS1 SOX8 SAP130 OVOL1 RELA RNF165 KLF7 CDC73 BMI1 LPIN3 SALL4 ZGPAT TRP53INP1 CC2D1B TAL1 SLC30A9 NCOR2 GDF3 URI1 RFX1 ZFP821 ZFP90 SOX10 CTDP1 TERF2IP MAP3K13 PPARGC1B INO80 MED13 TET3 ZHX3 MYRF GATAD2A HIF1AN CC2D1A ZFP280C FOXA2 PHF12 RARA FOXQ1 CBFA2T2 SP6 KAT7 SUPT3 BMP6 PRDM1…
1.23969e-22	365	3252	Regulation of nucleic acid-templated transcription	LHX2 RARG PPARD CRTC1 TFAP4 ETV2 SNAI3 UBP1 EBF3 HOXA2 E2F3 PCGF2 HSF2 RFX4 E2F7 IRAK3 TRAF3 NIPBL HIRA NFATC4 WIZ EPAS1 SOX8 SAP130 OVOL1 RELA RNF165 KLF7 CDC73 BMI1 LPIN3 SALL4 ZGPAT TRP53INP1 CC2D1B TAL1 SLC30A9 NCOR2 GDF3 URI1 RFX1 ZFP821 ZFP90 SOX10 CTDP1 TERF2IP MAP3K13 PPARGC1B INO80 MED13 TET3 ZHX3 MYRF GATAD2A HIF1AN CC2D1A ZFP280C FOXA2 PHF12 RARA FOXQ1 CBFA2T2 SP6 KAT7 SUPT3 BMP6 PRDM1…
3.29676e-22	359	3198	Regulation of transcription, DNA-templated	LHX2 RARG PPARD CRTC1 TFAP4 ETV2 SNAI3 UBP1 EBF3 HOXA2 E2F3 PCGF2 HSF2 RFX4 E2F7 IRAK3 TRAF3 NIPBL HIRA NFATC4 WIZ EPAS1 SOX8 SAP130 OVOL1 RELA RNF165 KLF7 CDC73 BMI1 LPIN3 SALL4 ZGPAT TRP53INP1 CC2D1B TAL1 SLC30A9 NCOR2 GDF3 URI1 RFX1 ZFP821 ZFP90 SOX10 CTDP1 TERF2IP MAP3K13 PPARGC1B INO80 MED13 TET3 ZHX3 MYRF GATAD2A HIF1AN CC2D1A ZFP280C FOXA2 PHF12 RARA FOXQ1 CBFA2T2 SP6 KAT7 SUPT3 BMP6 PRDM1…
3.70196e-22	230	1731	Negative regulation of gene expression	RARG PPARD PAN2 HOXA2 E2F3 PCGF2 EIF4EBP2 E2F7 HELZ UNK DCP1A DROSHA HIRA SAP130 OVOL1 RELA LIMD1 BMI1 ZGPAT CC2D1B NCOR2 URI1 SMG1 ZFP90 ZHX3 GATAD2A HIF1AN CC2D1A PHF12 RARA SMG6 CBFA2T2 KAT7 PRDM13 ZC3H6 PATL1 E2F8 TNRC6B NRIP1 GM9833 ZFP219 SOX6 ZFP217 TNRC6A JUNB ZFP819 UPF1 DOT1L SOX11 ATXN1L EXOSC6 SERPINE2 NR2F6 DNMT1 TFAP4 SNAI3 KHSRP ARID1A ZFP318 IKZF1 YLPM1 YY1 GATA4 RB1 TAGLN3 WNT10B…
5.64225e-22	360	3221	Positive regulation of macromolecule metabolic process	LHX2 RARG BBC3 PPARD CRTC1 INSR EBF3 MAP3K4 HOXA2 E2F3 HSF2 PPP1R12A APAF1 E2F7 RNF144A HECW1 NIPBL PAK2 NFATC4 EPAS1 SOX8 MAP4K3 RELA ARIH1 EYA1 RHBDD1 CDC73 NVL LPIN3 BCAR3 TRP53INP1 SLC30A9 GDF3 ZFP821 SLC27A1 ZFP90 KARS SOX10 MAP3K13 PPARGC1B TET3 CCL2 MYRF RARA UPF3A DCUN1D2 KAT7 BMP6 CDK13 ASXL1 ASXL3 MED26 ONECUT2 PPP1R15B E2F8 ZFP740 TET1 TNRC6B NRIP1 MAML1 SOX12 SOX6 TNRC6A JUNB PPRC1 EB…
2.22908e-21	413	3895	Heterocycle biosynthetic process	LHX2 RARG PPARD CRTC1 TFAP4 ETV2 SNAI3 UBP1 EBF3 CAD HOXA2 E2F3 PCGF2 HSF2 RFX4 E2F7 IRAK3 ACLY TRAF3 TERT POLK NIPBL HIRA CPOX ADCY5 GART NFATC4 WIZ EPAS1 SOX8 SAP130 OVOL1 RELA RNF165 PRPS2 KLF7 CDC73 NVL BMI1 LPIN3 SALL4 ZGPAT TRP53INP1 CC2D1B TAL1 NMNAT1 SLC30A9 NCOR2 GDF3 URI1 ASH2L RFX1 ZFP821 ZFP90 KARS GTF3C1 SOX10 CTDP1 TERF2IP MAP3K13 PPARGC1B INO80 MED13 TET3 ZHX3 MYRF GATAD2A HIF1AN C…
2.22908e-21	408	3833	Nucleobase-containing compound biosynthetic process	LHX2 RARG PPARD CRTC1 TFAP4 ETV2 SNAI3 UBP1 EBF3 CAD HOXA2 E2F3 PCGF2 HSF2 RFX4 E2F7 IRAK3 ACLY TRAF3 TERT POLK NIPBL HIRA ADCY5 GART NFATC4 WIZ EPAS1 SOX8 SAP130 OVOL1 RELA RNF165 PRPS2 KLF7 CDC73 NVL BMI1 LPIN3 SALL4 ZGPAT TRP53INP1 CC2D1B TAL1 NMNAT1 SLC30A9 NCOR2 GDF3 URI1 ASH2L RFX1 ZFP821 ZFP90 KARS GTF3C1 SOX10 CTDP1 TERF2IP MAP3K13 PPARGC1B INO80 MED13 TET3 ZHX3 MYRF GATAD2A HIF1AN CC2D1A…
3.9549e-21	413	3907	Aromatic compound biosynthetic process	LHX2 RARG PPARD CRTC1 TFAP4 ETV2 SNAI3 UBP1 EBF3 CAD HOXA2 E2F3 PCGF2 HSF2 RFX4 E2F7 IRAK3 ACLY TRAF3 TERT POLK NIPBL HIRA CPOX ADCY5 GART NFATC4 WIZ EPAS1 SOX8 SAP130 OVOL1 RELA RNF165 PRPS2 KLF7 CDC73 NVL BMI1 LPIN3 SALL4 ZGPAT TRP53INP1 CC2D1B TAL1 NMNAT1 SLC30A9 NCOR2 GDF3 URI1 ASH2L RFX1 ZFP821 ZFP90 KARS GTF3C1 SOX10 CTDP1 TERF2IP MAP3K13 PPARGC1B INO80 MED13 TET3 ZHX3 MYRF GATAD2A HIF1AN C…
4.24677e-21	245	1929	Positive regulation of gene expression	LHX2 RARG PPARD CRTC1 EBF3 HOXA2 E2F3 HSF2 E2F7 NIPBL NFATC4 EPAS1 SOX8 RELA RHBDD1 CDC73 LPIN3 TRP53INP1 SLC30A9 ZFP821 ZFP90 SOX10 PPARGC1B TET3 MYRF RARA UPF3A KAT7 CDK13 ASXL1 ASXL3 MED26 ONECUT2 E2F8 ZFP740 TET1 NRIP1 MAML1 SOX12 SOX6 JUNB PPRC1 EBF1 NKX2-9 ZFP516 ZFP462 ING2 SOX11 NLRC5 SOX4 HOXD13 MEF2C ETV2 PRDM15 ZFP318 ARNT2 RFX4 MEIS1 HNRNPAB YY1 GATA4 RB1 WNT10B IL33 EYA1 KLF7 POU2F1 …
5.25359e-21	379	3495	Positive regulation of metabolic process	LHX2 RARG BBC3 PPARD CRTC1 INSR EBF3 MAP3K4 HOXA2 E2F3 HSF2 PPP1R12A APAF1 E2F7 RNF144A HECW1 NIPBL PAK2 NFATC4 EPAS1 SOX8 MAP4K3 RELA ARIH1 FYCO1 EYA1 RHBDD1 CDC73 NVL LPIN3 AADAC BCAR3 TRP53INP1 SESN2 SLC30A9 GDF3 ZFP821 SLC27A1 ZFP90 KARS SOX10 MAP3K13 PPARGC1B TET3 CCL2 MYRF RARA UPF3A DCUN1D2 KAT7 BMP6 CDK13 ASXL1 ASXL3 MED26 ONECUT2 PPP1R15B E2F8 ZFP740 TET1 TNRC6B NRIP1 MAML1 SOX12 SOX6 TN…
7.20614e-21	211	1570	Positive regulation of nucleic acid-templated transcription	LHX2 RARG PPARD CRTC1 EBF3 HOXA2 E2F3 HSF2 E2F7 NIPBL NFATC4 EPAS1 SOX8 RELA CDC73 LPIN3 TRP53INP1 SLC30A9 ZFP821 ZFP90 SOX10 PPARGC1B TET3 MYRF RARA KAT7 CDK13 ASXL1 ASXL3 ONECUT2 E2F8 ZFP740 TET1 NRIP1 MAML1 SOX12 SOX6 JUNB PPRC1 EBF1 NKX2-9 ZFP516 ZFP462 ING2 SOX11 NLRC5 SOX4 HOXD13 MEF2C ETV2 PRDM15 ZFP318 ARNT2 RFX4 MEIS1 HNRNPAB GATA4 RB1 WNT10B IL33 EYA1 KLF7 POU2F1 SALL4 DHX36 ASH1L NFKB1…
7.20614e-21	305	2619	Negative regulation of macromolecule metabolic process	RARG PPARD PAN2 HOXA2 E2F3 PCGF2 DUSP6 EIF4EBP2 E2F7 IRAK3 HELZ UNK DCP1A SPRY2 DROSHA HIRA PAK2 HSP90AB1 SAP130 OVOL1 RELA LIMD1 SERPINE2 BMI1 ZGPAT CC2D1B NCOR2 URI1 SMG1 ZFP90 ZHX3 GATAD2A HIF1AN CC2D1A PHF12 RARA SMG6 CBFA2T2 KAT7 PRDM13 ZC3H6 PATL1 E2F8 TNRC6B NRIP1 GM9833 ZFP219 SOX6 ZFP217 TNRC6A JUNB ZFP819 UPF1 DOT1L SOX11 ATXN1L SERPINA3M EXOSC6 NR2F6 DNMT1 TFAP4 SNAI3 KHSRP ARID1A ZFP3…
7.20614e-21	238	1861	Positive regulation of nucleobase-containing compound metabolic process	LHX2 RARG PPARD CRTC1 EBF3 HOXA2 E2F3 HSF2 E2F7 NIPBL NFATC4 EPAS1 SOX8 RELA EYA1 CDC73 NVL LPIN3 TRP53INP1 SLC30A9 ZFP821 ZFP90 SOX10 PPARGC1B TET3 MYRF RARA KAT7 CDK13 ASXL1 ASXL3 ONECUT2 E2F8 ZFP740 TET1 TNRC6B NRIP1 MAML1 SOX12 SOX6 TNRC6A JUNB PPRC1 EBF1 NKX2-9 ZFP516 ZFP462 ING2 SOX11 NLRC5 SOX4 HOXD13 MEF2C ETV2 PRDM15 ZFP318 ARNT2 RFX4 MEIS1 HNRNPAB GATA4 RB1 WNT10B IL33 KLF7 POU2F1 SALL4…

## Sheet: Pds5b-KO-specific downreg.
Table S3. Gene ontology analysis of differentially expressed genes
Analysis Type:	ShinyGO v0.61
Annotation Version and Release Date:	GO Ontology database Released 2019-11-03
Analyzed List:	Genes downregulated only in Pds5b-KO mESCs (Fig 3H)
Reference List:	Mus musculus (all genes in database)
Test Type:	FISHER
Correction:	FDR
Enrichment FDR	Genes in list	Total genes	Functional Category	Genes
6.90552e-16	221	1648	Organonitrogen compound biosynthetic process	TH PEMT ZDHHC4 ATP5G1 RPLP1 PIGYL CARS APIP RPL15 ZDHHC12 QDPR ADSS MTIF3 PNPO ATP5G3 RARS PLOD1 RWDD1 DRG2 MIF4GD PIGH DHFR DPH3 ITM2B DAD1 TARS GPAA1 TPI1 CBS POLR2D RPS14 RFK ZDHHC6 WDR45B ATP5A1 ATP5C1 AASDHPPT ORMDL1 ITM2C DTYMK DARS NMT2 DPM2 EIF3M FXR1 RARS2 UROD CWH43 SRD5A3 PSPH RPL6 MALSU1 MRPL51 EARS2 NADSYN1 RPS4X PIGA HMBS RPSA QARS ATP5H MRPL55 HK1 MRPL47 MRPL23 ATG5 DEGS1 RPL12 PIG…
6.90552e-16	112	617	Translation	RPLP1 CARS RPL15 MTIF3 RARS RWDD1 DRG2 MIF4GD DPH3 TARS POLR2D RPS14 DARS EIF3M FXR1 RARS2 RPL6 MALSU1 MRPL51 EARS2 RPS4X RPSA QARS MRPL55 MRPL47 MRPL23 RPL12 TRMT10C MRPS12 RPL9 RPL29 CNOT10 RPLP0 POLR2G RPL31 TMA7 RPL24 RPL19 RPL7 RPL32 EIF3I TRNAU1AP DDX25 EIF3K GAPDH EIF2B2 RPS18 RPL10 RPS5 ELOF1 MRPL32 MRPS18C DDX39B MRPL24 RPS27A MRPL22 NGDN EIF4A2 MRPL21 RPS24 RPS26 RPL14 MRPL30 EIF4E2 DNA…
6.90552e-16	114	636	Peptide biosynthetic process	RPLP1 CARS RPL15 MTIF3 RARS RWDD1 DRG2 MIF4GD DPH3 TARS POLR2D RPS14 DARS EIF3M FXR1 RARS2 RPL6 MALSU1 MRPL51 EARS2 RPS4X RPSA QARS MRPL55 MRPL47 MRPL23 RPL12 TRMT10C MRPS12 RPL9 RPL29 CNOT10 RPLP0 POLR2G RPL31 TMA7 RPL24 RPL19 RPL7 RPL32 EIF3I TRNAU1AP DDX25 EIF3K GAPDH EIF2B2 RPS18 RPL10 RPS5 ELOF1 MRPL32 MRPS18C DDX39B MRPL24 RPS27A MRPL22 NGDN EIF4A2 HAGH MRPL21 RPS24 RPS26 RPL14 MRPL30 EIF4E…
6.90552e-16	348	3000	Cellular component biogenesis	CDC45 ARVCF HIP1R SNRPD1 CIAO1 PSMD4 AAMP ARPC2 CAV1 RPL10 SNAP47 NPRL2 TPPP3 CAPZA2 BIRC5 IFT52 ANXA6 KIF3A GABARAP LTV1 NDUFS7 SAR1B PES1 MRPL22 ZNHIT3 PSMC5 ERAL1 TMEM107 ISCA2 MAK PSMC6 NGDN SUB1 DCAF13 CBY1 TWF1 SNAP29 ARL13B PSMG1 CHAF1B MIS18A SNRPC TAF11 POLR2D RPS14 TMEM216 ARL3 WDR45B RPL14 NDUFB3 ORMDL1 LRSAM1 MKKS SNAP23 EXOSC8 PFN2 MRPL20 ABLIM2 RILPL2 ARPC3 RPL6 POMP MALSU1 POP4 PSM…
1.79741e-15	153	997	Cellular amide metabolic process	RPLP1 CARS RPL15 MTIF3 ACOT8 RARS RWDD1 SMPD2 CPM DRG2 MIF4GD DHFR DPH3 SPCS1 MIPEP TARS POLR2D RPS14 ACOT9 SEC11A ORMDL1 DARS EIF3M FXR1 RARS2 RPL6 MALSU1 GSTK1 MRPL51 FAR1 EARS2 RPS4X RPSA QARS SPCS2 MRPL55 MRPL47 MRPL23 DEGS1 RPL12 TRMT10C MRPS12 RPL9 RPL29 SUCLG1 CNOT10 GPX1 RPLP0 POLR2G RPL31 TMA7 RPL24 RPL19 RPL7 RPL32 SPTLC1 EIF3I TRNAU1AP AGK DDX25 EIF3K GAPDH GM2A EIF2B2 RPS18 RPL10 RPS5…
2.01417e-15	128	773	Peptide metabolic process	RPLP1 CARS RPL15 MTIF3 RARS RWDD1 CPM DRG2 MIF4GD DPH3 SPCS1 MIPEP TARS POLR2D RPS14 SEC11A DARS EIF3M FXR1 RARS2 RPL6 MALSU1 GSTK1 MRPL51 EARS2 RPS4X RPSA QARS SPCS2 MRPL55 MRPL47 MRPL23 RPL12 TRMT10C MRPS12 RPL9 RPL29 CNOT10 GPX1 RPLP0 POLR2G RPL31 TMA7 RPL24 RPL19 RPL7 RPL32 EIF3I TRNAU1AP DDX25 EIF3K GAPDH EIF2B2 RPS18 RPL10 RPS5 ELOF1 MRPL32 MRPS18C DDX39B MRPL24 RPS27A MRPL22 ACE TMED10 NGD…
2.01417e-15	125	745	Amide biosynthetic process	RPLP1 CARS RPL15 MTIF3 RARS RWDD1 DRG2 MIF4GD DHFR DPH3 TARS POLR2D RPS14 ORMDL1 DARS EIF3M FXR1 RARS2 RPL6 MALSU1 MRPL51 EARS2 RPS4X RPSA QARS MRPL55 MRPL47 MRPL23 DEGS1 RPL12 TRMT10C MRPS12 RPL9 RPL29 CNOT10 RPLP0 POLR2G RPL31 TMA7 RPL24 RPL19 RPL7 RPL32 SPTLC1 EIF3I TRNAU1AP AGK DDX25 EIF3K GAPDH EIF2B2 RPS18 RPL10 RPS5 ELOF1 MRPL32 MRPS18C DDX39B MRPL24 SMPD2 RPS27A MRPL22 SPTLC2 NGDN EIF4A2 …
4.76933e-15	503	4863	Cellular protein metabolic process	LCK RAF1 HIP1R GTF2H4 ZDHHC4 CLPP MAP2K1 PSMD4 PSMB4 CAV1 RPLP1 DMAP1 NEDD8 PIGYL CARS BRMS1L UBXN11 RPL15 PSMB1 ZDHHC12 RNF5 PSMA2 MTIF3 PPP2R5C PSMB6 RARS PLOD1 COPS3 RWDD1 FYN CDK1 SGK1 SUMO3 RPS27A DRG2 MAP2K6 MIF4GD CDKL1 VRK1 PIGH SERPINB9B RIPK1 CCNH NAA35 CAST PSMD6 PSMC6 BMP4 DPH3 SPCS1 CTSB MIPEP ESCO2 HR UCHL3 DAD1 PSME1 TARS RBX1 GPAA1 BFAR SDF2L1 PPIL2 DPY30 POLR2D ESCO1 CSNK2B RPS14…
1.98708e-13	385	3560	Organelle organization	CDC45 HIP1R IFT46 TIMM50 TMED4 ARPC2 RPL10 DMAP1 SNAP47 NPRL2 BRMS1L ELOF1 PAM16 TPPP3 CAPZA2 MTIF3 BIRC5 IFT52 KIF3A GABARAP FIS1 PEX3 TUBE1 AIFM2 NDUFS7 PEX13 SAR1B SUPT4A TUBD1 MRPL22 ERAL1 TMEM107 TMED10 MAK MIPEP ESCO2 BNIP3L HR DSCC1 CBY1 TWF1 SNAP29 ARL13B CHAF1B MIS18A TUBA1B NDC80 DPY30 ESCO1 RPS14 TMEM216 BAD ARL3 ANAPC11 WDR45B PADI3 DCTN2 GET4 NDUFB3 SDCCAG8 YME1L1 LRSAM1 HAT1 SMTNL1 …
1.53559e-12	218	1745	Protein-containing complex assembly	CDC45 HIP1R SNRPD1 PSMD4 ARPC2 RPL10 SNAP47 TPPP3 CAPZA2 ANXA6 NDUFS7 SAR1B MRPL22 ZNHIT3 PSMC5 ERAL1 PSMC6 SUB1 TWF1 SNAP29 PSMG1 CHAF1B MIS18A SNRPC TAF11 POLR2D RPS14 NDUFB3 MKKS SNAP23 PFN2 MRPL20 ARPC3 RPL6 POMP PSMC4 WAS PSMD10 COX7A2 RPSA MZT1 GTF2A2 GTF2H5 SHQ1 KANK4 RPS27L TAF6 MYOM3 RPF2 RPL12 SNRPD2 KANK3 SWI5 CDC42EP2 CLTB RPL23A RPL5 RPL11 UQCR10 NDUFS8 RPL3 RPL10L HIST1H2BK RPS15 RP…
6.33574e-12	311	2792	Cellular component assembly	CDC45 ARVCF HIP1R SNRPD1 CIAO1 PSMD4 ARPC2 CAV1 RPL10 SNAP47 NPRL2 TPPP3 CAPZA2 BIRC5 IFT52 ANXA6 KIF3A GABARAP NDUFS7 SAR1B MRPL22 ZNHIT3 PSMC5 ERAL1 TMEM107 ISCA2 MAK PSMC6 SUB1 CBY1 TWF1 SNAP29 ARL13B PSMG1 CHAF1B MIS18A SNRPC TAF11 POLR2D RPS14 TMEM216 ARL3 WDR45B NDUFB3 LRSAM1 MKKS SNAP23 PFN2 MRPL20 ABLIM2 RILPL2 ARPC3 RPL6 POMP PSMC4 WAS CETN2 PSMD10 GABARAPL2 THY1 KIF23 COX7A2 RPSA MZT1 G…
4.21509e-11	141	1009	Cellular protein-containing complex assembly	CDC45 HIP1R SNRPD1 PSMD4 ARPC2 RPL10 SNAP47 TPPP3 CAPZA2 NDUFS7 MRPL22 ZNHIT3 PSMC5 ERAL1 PSMC6 TWF1 SNAP29 PSMG1 CHAF1B MIS18A SNRPC TAF11 POLR2D RPS14 NDUFB3 MKKS SNAP23 PFN2 MRPL20 ARPC3 RPL6 POMP PSMC4 WAS PSMD10 COX7A2 RPSA MZT1 GTF2A2 GTF2H5 SHQ1 KANK4 RPS27L TAF6 MYOM3 RPF2 RPL12 SNRPD2 KANK3 SWI5 CDC42EP2 CLTB RPL23A RPL5 RPL11 UQCR10 NDUFS8 RPL3 RPL10L HIST1H2BK RPS15 RPLP0 HIST1H4B HIST…
9.86273e-11	231	1961	Protein-containing complex subunit organization	CDC45 HIP1R SNRPD1 PSMD4 ARPC2 RPL10 SNAP47 TPPP3 CAPZA2 MTIF3 ANXA6 PLOD1 NDUFS7 SAR1B MRPL22 ZNHIT3 PSMC5 ERAL1 PSMC6 SUB1 TWF1 SNAP29 PSMG1 CHAF1B MIS18A SNRPC TAF11 POLR2D RPS14 NDUFB3 COL5A1 MKKS SNAP23 PFN2 STMN1 MRPL20 ARPC3 RPL6 POMP PSMC4 WAS PSMD10 COX7A2 RPSA MZT1 GTF2A2 GTF2H5 SHQ1 KANK4 HIST1H1C RPS27L TAF6 MYOM3 RPF2 RPL12 TBC1D25 SNRPD2 KANK3 SWI5 CDC42EP2 CLTB RPL23A RPL5 RPL11 UQ…
1.46381e-10	216	1807	Small molecule metabolic process	SDHD TH NDUFA9 CYP51 UGP2 GMPR2 ABHD3 ATP5G1 DDAH2 CARS APIP QDPR ADSS ACOT8 PNPO ATP5G3 RARS PLOD1 ALDH6A1 FDFT1 DHFR HACL1 RNASEH2B TARS ACO2 EHHADH TPI1 SYNJ2 ACAT2 CBS RFK PLCB3 ACOT9 ATP5A1 TK1 ATP5C1 PGM1 AASDHPPT IDH1 DTYMK DARS DPM2 GALK2 SLC23A2 AHCY SAMHD1 RARS2 ACO1 HMGCL AKR1A1 LIAS SRD5A3 PSPH IDH2 ME3 FAR1 EARS2 NADSYN1 SC5D ACAT1 COX7A2 QARS AMT ATP5H ACAA1A HK1 GNPNAT1 UQCRFS1 CYP…
1.60866e-10	81	468	Mitochondrion organization	TIMM50 PAM16 GABARAP FIS1 AIFM2 NDUFS7 MIPEP BNIP3L BAD WDR45B NDUFB3 YME1L1 DNAJC19 PMPCB GRPEL1 UQCRC2 GABARAPL2 COX7A2 APOPT1 ATG5 WDR45 WIPI1 IMMP1L 2410015M20RIK UQCR10 NDUFS8 CHCHD2 TOMM5 PMAIP1 HIGD1A RNF7 BCL2 NDUFA9 HIP1R NDUFA11 ALKBH7 NDUFA2 SLC25A5 CALM3 PRELID1 NDUFS4 NDUFB9 TOMM22 NDUFB4 NDUFA5 HSD17B10 MFF NDUFA8 NDUFAF1 NDUFB5 SLC35F6 TRIAP1 AGK NDUFC2 PSMD10 NDUFA3 NDUFC1 PHB NDU…
1.60866e-10	232	1985	Cellular catabolic process	ABHD3 CLPP PSMD4 PSMB4 NPRL2 NEDD8 UBXN11 PSMB1 RNF5 PSMA2 QDPR ACOT8 PSMB6 GABARAP FIS1 COPS3 SGPL1 RPS27A ZC3H14 ALDH6A1 PSMD6 PSMC6 HACL1 RNASEH2B CTSB PSME1 RBX1 ENPP2 BFAR SDF2L1 EHHADH TPI1 ACAT2 POLR2D PRDX5 ANAPC11 TOLLIP WDR45B ABHD6 UBE2W IDH1 YME1L1 LRSAM1 SAMHD1 FXR1 EXOSC8 CTSO HMGCL AKR1A1 PSMB2 SRD5A3 PSMD8 PSMA1 GABARAPL2 ACAT1 PSMA4 ARMC8 AMT PYGB ISG15 ACAA1A HK1 ATG5 MYLIP SESN…
2.30093e-10	255	2247	Catabolic process	ABHD3 CLPP PSMD4 PSMB4 CTSD NPRL2 NEDD8 UBXN11 PSMB1 RNF5 PSMA2 QDPR ACOT8 PSMB6 GABARAP FIS1 COPS3 SGPL1 RPS27A ZC3H14 ALDH6A1 PSMD6 PSMC6 HACL1 RNASEH2B CTSB PSME1 RBX1 ENPP2 BFAR SDF2L1 EHHADH TPI1 SYNJ2 ACAT2 POLR2D PRDX5 ANAPC11 TOLLIP WDR45B ABHD6 MMP19 PGM1 LYPLA1 UBE2W IDH1 YME1L1 LRSAM1 GALK2 SAMHD1 FXR1 EXOSC8 CTSO HMGCL AKR1A1 PSMB2 SRD5A3 PSMD8 PSMA1 GABARAPL2 ACAT1 PSMA4 ARMC8 AMT PY…
2.38732e-10	282	2552	Cellular localization	SNAP47 RAB5B ZDHHC4 BCAP31 IFT46 TIMM50 TMED4 PTTG1IP SRP14 PAM16 TEX261 EFR3A ZDHHC12 IFT52 KIF3A COPZ2 RAB5C PEX3 LTV1 PEX13 SAR1B RAB10 TMEM107 TMED10 TNFAIP2 MAK SPCS1 MIPEP RAB2B TWF1 RABL2 SNAP29 FYTTD1 ARL13B NDC80 POLR2D THOC1 PLCB3 ZDHHC6 WDR45B GET4 LRSAM1 MKKS SNAP23 DNAJC19 SEC22B TMEM50A STX12 FAM126A PMPCB RER1 SNX17 NRBP1 GRPEL1 RAN TMEM106B SEC13 ARL6IP1 LAMTOR1 ARFIP2 UQCRC2 RAB3…
4.21069e-10	145	1086	Oxidation-reduction process	SDHD CYP51 UGP2 SDHB SLC25A13 NDUFS7 HACL1 ACO2 EHHADH ACAT2 ATP5A1 PGM1 ETFDH ACO1 FAM213B ACAT1 PYGB ACAA1A UQCRFS1 ALKBH4 CYP2S1 NDUFA7 ALKBH2 UQCRQ SUCLG1 SDHC HADHB UQCR10 NDUFS8 CYCS D2HGDH ACSBG2 LDHC TH NDUFA9 BLVRA IDH3G GMPR2 DHRS1 ALKBH7 ETFB UPK3BL DUS3L NDUFS2 NDUFA2 COX6C ALDH1A3 QDPR CYB5R3 PNPO PLOD1 CYB561 CDK1 AIFM2 RDH14 TXNDC17 L2HGDH DHRS7 ALDH6A1 PRELID1 UQCRB DHFR NDUFS4 HR…
4.44505e-10	200	1662	Cellular protein localization	SNAP47 RAB5B ZDHHC4 BCAP31 TIMM50 TMED4 PTTG1IP SRP14 PAM16 EFR3A ZDHHC12 COPZ2 RAB5C PEX3 LTV1 PEX13 SAR1B RAB10 TMEM107 TMED10 TNFAIP2 SPCS1 MIPEP RAB2B TWF1 RABL2 FYTTD1 ARL13B POLR2D THOC1 ZDHHC6 WDR45B GET4 LRSAM1 DNAJC19 STX12 FAM126A PMPCB RER1 SNX17 GRPEL1 RAN ARL6IP1 LAMTOR1 ARFIP2 UQCRC2 RAB33A TMED1 RAB27A RPSA RAB6B RTP4 SPCS2 ANLN NXT1 PIGK TBC1D25 WDR45 OS9 WIPI1 IMMP1L SGTB COMMD1 …
4.44505e-10	201	1672	Cellular macromolecule localization	SNAP47 RAB5B ZDHHC4 BCAP31 TIMM50 TMED4 PTTG1IP SRP14 PAM16 EFR3A ZDHHC12 COPZ2 RAB5C PEX3 LTV1 PEX13 SAR1B RAB10 TMEM107 TMED10 TNFAIP2 SPCS1 MIPEP RAB2B TWF1 RABL2 FYTTD1 ARL13B POLR2D THOC1 ZDHHC6 WDR45B GET4 LRSAM1 DNAJC19 STX12 FAM126A PMPCB RER1 SNX17 GRPEL1 RAN ARL6IP1 LAMTOR1 ARFIP2 UQCRC2 RAB33A TMED1 RAB27A RPSA RAB6B RTP4 SPCS2 ANLN NXT1 PIGK TBC1D25 WDR45 OS9 WIPI1 IMMP1L SGTB COMMD1 …
4.85473e-10	102	671	Nucleobase-containing small molecule metabolic process	SDHD UGP2 GMPR2 ATP5G1 ADSS ACOT8 ATP5G3 ALDH6A1 RNASEH2B TPI1 RFK ACOT9 ATP5A1 TK1 ATP5C1 IDH1 DTYMK AHCY SAMHD1 IDH2 FAR1 NADSYN1 COX7A2 ATP5H HK1 GNPNAT1 UQCRFS1 PDE9A NDUFA7 DCTPP1 UQCRQ SUCLG1 GAPDH SDHC UQCR10 NDUFS8 PGK1 ATP5G2 CYCS ITPA PRPS1L3 OASL2 ACPP ENTPD3 OAS1A PNKP ATP1A2 APOBEC3 APIP NDUFS2 SLC25A13 ALDOC CDK1 HINT1 NME2 UQCRB SUCLA2 DPYS NDUFB9 TSTA3 ATP5J ATP5O PDE8A NDUFA8 AGP…
9.09541e-10	134	989	Organophosphate metabolic process	SDHD PEMT GMPR2 ABHD3 ATP5G1 PIGYL ADSS ACOT8 PNPO ATP5G3 SMPD2 PIGH FDFT1 RNASEH2B ENPP2 GPAA1 PISD TPI1 SYNJ2 RFK PLCB3 PFKFB1 ACOT9 ATP5A1 ATP5C1 IDH1 DTYMK DPM2 AGPAT2 SAMHD1 PIK3R3 FAM126A CWH43 IDH2 CDIPT FAR1 NADSYN1 PIGA COX7A2 ATP5H HK1 UQCRFS1 PIGK PIK3CD PDE9A NDUFA7 DCTPP1 PYURF UQCRQ PLA2G4F SUCLG1 GAPDH SDHC UQCR10 NDUFS8 PGK1 ATP5G2 CYCS ITPA PRPS1L3 ZP3 SPTLC1 ABHD6 OASL2 PIK3IP1 …
1.89648e-09	275	2525	Protein localization	SNAP47 RAB5B ZDHHC4 BCAP31 TIMM50 TMED4 PTTG1IP SRP14 TVP23B PAM16 EFR3A ZDHHC12 COPZ2 RAB5C PEX3 LTV1 PEX13 SAR1B RAB10 TMEM107 CHGA TMED10 TNFAIP2 SPCS1 MIPEP RAB2B TWF1 RABL2 FYTTD1 ARL13B POLR2D THOC1 ZDHHC6 WDR45B GET4 LRSAM1 DNAJC19 STX12 FAM126A PMPCB RER1 SNX17 GRPEL1 RAN ARL6IP1 LAMTOR1 ARFIP2 UQCRC2 RAB33A TMED1 RAB27A RPSA RAB6B RTP4 SPCS2 ANLN NXT1 PIGK TBC1D25 WDR45 OS9 WIPI1 IMMP1L …
2.20368e-09	20	45	NADH dehydrogenase complex assembly	NDUFS7 NDUFB3 NDUFS8 NDUFA9 NDUFA11 NDUFA2 NDUFS4 NDUFB9 NDUFB4 NDUFA5 NDUFA8 NDUFAF1 NDUFB5 NDUFC2 NDUFA3 NDUFC1 NDUFB10 NDUFB6 NDUFB11 NDUFA6
2.20368e-09	20	45	Mitochondrial respiratory chain complex I assembly	NDUFS7 NDUFB3 NDUFS8 NDUFA9 NDUFA11 NDUFA2 NDUFS4 NDUFB9 NDUFB4 NDUFA5 NDUFA8 NDUFAF1 NDUFB5 NDUFC2 NDUFA3 NDUFC1 NDUFB10 NDUFB6 NDUFB11 NDUFA6
2.7521e-09	53	262	Ribosome biogenesis	AAMP RPL10 LTV1 PES1 MRPL22 ZNHIT3 ERAL1 NGDN DCAF13 RPS14 RPL14 EXOSC8 MRPL20 RPL6 MALSU1 POP4 DKC1 RPSA RPS27L TFB1M RPF2 RPL12 WDR55 RPL7 RPS8 RPL23A RPL5 RPL11 RPL3 POP5 RPL10L RPS7 RPL7A RPL35 RPS15 RPLP0 UTP3 RPL24 NPM3 EXOSC10 FCF1 RBFA RCL1 RPS6 RAN SHQ1 UTP18 NSA2 RPS17 RPL27 GTF2H5 RPS25 RPS24
2.88453e-09	303	2860	Macromolecule localization	SNAP47 RAB5B ZDHHC4 BCAP31 TIMM50 TMED4 PTTG1IP SRP14 TVP23B PAM16 EFR3A ZDHHC12 COPZ2 RAB5C PEX3 LTV1 PEX13 SAR1B ZNHIT3 RAB10 TMEM107 CHGA TMED10 TNFAIP2 PRELID1 SPCS1 MIPEP RAB2B TWF1 RABL2 FYTTD1 ARL13B POLR2D THOC1 ZDHHC6 WDR45B GET4 LRSAM1 DNAJC19 STX12 FAM126A PMPCB RER1 SNX17 GRPEL1 RAN ARL6IP1 LAMTOR1 ARFIP2 UQCRC2 RAB33A TMED1 RAB27A RPSA RAB6B RTP4 SPCS2 ANLN NXT1 PIGK TBC1D25 WDR45 OS…
4.16806e-09	36	140	Electron transport chain	SDHD SDHB SLC25A13 ATP5A1 ETFDH UQCRFS1 NDUFA7 UQCRQ SDHC UQCR10 NDUFS8 CYCS D2HGDH ETFB NDUFS2 COX6C CYB561 CDK1 AIFM2 UQCRB NDUFS4 NDUFB9 NDUFA5 NDUFB3 PTGES2 NDUFA8 NDUFA4 NDUFC2 COX7B FDX1 COX7A2 COX8A COX6A1 NDUFB6 MTCH2 NDUFV3
5.95554e-09	148	1163	Organonitrogen compound catabolic process	CLPP PSMD4 PSMB4 CTSD NEDD8 UBXN11 PSMB1 RNF5 PSMA2 QDPR PSMB6 COPS3 SGPL1 RPS27A ALDH6A1 PSMD6 PSMC6 CTSB PSME1 RBX1 ENPP2 BFAR SDF2L1 ANAPC11 TOLLIP LYPLA1 UBE2W YME1L1 SAMHD1 CTSO HMGCL PSMB2 PSMD8 PSMA1 PSMA4 ARMC8 AMT ISG15 MYLIP OS9 RNF167 PDE9A DCTPP1 SGTB RNF7 COMMD1 CPVL PSMA3 ARIH2 FBXL12 PSMA5 PSMB3 RNF121 PSME2 VPS28 SOX9 SUMO3 UCHL3 TOR1A AHCY RNF6 OTUD5 UBA7 ARNTL DIO3 TRIM25 GM2A B…

## Sheet: Redundant upreg. 
Table S3. Gene ontology analysis of differentially expressed genes from
Analysis Type:	ShinyGO v0.61
Annotation Version and Release Date:	GO Ontology database Released 2019-11-03
Analyzed List:	Genes upregulated only in Pds5a-KO siPds5b mESCs (Fig 3H)
Reference List:	Mus musculus (all genes in database)
Test Type:	FISHER
Correction:	FDR
Enrichment FDR	Genes in list	Total genes	Functional Category	Genes
8.21428e-15	356	4627	System development	IL1RAP ADD2 FZD1 MYF5 UNC119 DVL3 MYOD1 MAP2 LHX9 HEY2 MYPN FLT4 COCH GFRA2 COL14A1 B3GNT5 HES7 TNFRSF21 GFRA3 SEMA4C LEF1 EPHA1 PLXND1 MYLK3 ISL2 COL12A1 ZIC1 CLSTN2 MAP4 EPHB1 BARHL2 PRTG ALX1 SHANK2 SIX3 TEX19.2 TCTA SDK1 CLSTN1 SDK2 ISL1 ZFP488 TMIE FZD4 CALCRL SRRM4 BVES NTF5 HOXD4 CSNK1D NRP1 TGFB1 WARS2 PFN1 HOXB1 LIN7A GABRG2 FOS LRP10 ASAP1 BCL6 TNF SLIT1 GDF11 ASTN1 PTF1A ABL1 FBN1 NKX2…
1.04909e-13	207	2299	Nervous system development	IL1RAP ADD2 FZD1 UNC119 DVL3 MAP2 LHX9 HEY2 MYPN GFRA2 B3GNT5 HES7 TNFRSF21 GFRA3 SEMA4C LEF1 EPHA1 PLXND1 ISL2 ZIC1 CLSTN2 MAP4 EPHB1 BARHL2 PRTG SHANK2 SIX3 SDK1 CLSTN1 SDK2 ISL1 ZFP488 SRRM4 NTF5 CSNK1D PFN1 HOXB1 GABRG2 ASAP1 BCL6 SLIT1 NRP1 ASTN1 PTF1A NKX2-2 MMP24 SLC6A17 LMO4 DRD2 TMEM30A NKX6-1 TPBG CDON MYO16 DAAM2 FBXO38 GDF6 UNC5C TAOK2 PTPRZ1 H2-D1 POU3F2 TGFB1 PRKD1 NCSTN PPP1CC PAX3…
9.36983e-10	240	3062	Regulation of multicellular organismal process	SHISA9 IL1RAP FZD1 MYF5 DVL3 MYOD1 HEY2 LATS2 HES7 TNFRSF21 SEMA4C LEF1 PLXND1 DMPK CLSTN2 CNOT3 SHANK2 CLSTN1 SUCO TNFRSF14 OXTR SCN3B NTF5 SNAI2 CSNK1D TGFB1 GDPD2 FOS EDN1 GDF10 ASAP1 BCL6 TNF CD74 NRP1 ABL1 FBN1 NKX2-2 PPP3CA DRD2 TMEM30A EGR3 NKX6-1 TPBG AIM2 CDON HRC SIX3 SDK1 DAAM2 FBXO38 ISL1 ZFP488 AR FOXC2 GDF6 NAIP5 H2-D1 GREM1 CAPN3 ALOX12 IL17RA PPP1CC NSMF SASH1 CERS2 PFN1 STYXL1 PS…
9.36983e-10	285	3810	Regulation of biological quality	CPT1C SLC6A4 ARF4 IL1RAP DRD2 FZD1 ACP5 KCNH6 SYN2 ACAA1B RAB5A PFN1 LIN7A ATP2B1 PSEN1 PFKL GABRG2 SCGN SAMD4 PPIF CHRNA2 SHISA9 USP25 SUFU SEMA4C PRND CHRNB2 GLRB GPR89 ATP8B5 CAPZB SLC9A1 NPPB ADD2 PLXND1 DMPK GABRQ ATP2B3 CLSTN2 ATP2C1 KANK1 RIMS3 ATP1A1 ATP7A SLC16A2 XKR6 SLC24A5 RIF1 SYN1 SHANK2 KCNK2 SLC24A2 FCHSD1 ARHGAP18 CLSTN1 CHRNB1 DMXL2 SUN2 RHOJ OXTR KCNK3 SCN3B SSTR5 CASR AGTR1B R…
1.77412e-09	143	1560	Generation of neurons	MAP2 LHX9 HEY2 MYPN HES7 SEMA4C LEF1 EPHA1 PLXND1 ISL2 MAP4 EPHB1 PRTG SHANK2 ISL1 SRRM4 NTF5 CSNK1D ASAP1 BCL6 SLIT1 NRP1 ASTN1 PTF1A NKX2-2 LMO4 DRD2 TMEM30A BARHL2 NKX6-1 CDON SIX3 MYO16 SDK1 DAAM2 SDK2 FBXO38 ZFP488 GDF6 UNC5C TAOK2 PTPRZ1 H2-D1 POU3F2 TGFB1 DVL3 PPP1CC NSMF CERS2 STYXL1 PSEN1 ADORA2A BTG2 SLC6A4 ATL1 MTR ARF4 SYNJ1 PRMT5 TNFRSF21 BIN1 TNF PARP6 GDF11 ABL1 RAB13 AREG MTPN ILK…
2.54576e-09	175	2063	Regulation of multicellular organismal development	IL1RAP FZD1 MYF5 DVL3 MYOD1 HEY2 HES7 TNFRSF21 SEMA4C PLXND1 CLSTN2 SHANK2 CLSTN1 NTF5 CSNK1D TGFB1 FOS ASAP1 BCL6 TNF NRP1 ABL1 FBN1 NKX2-2 LEF1 DRD2 TMEM30A EGR3 NKX6-1 TPBG CDON SIX3 SDK1 DAAM2 FBXO38 ZFP488 AR FOXC2 GDF6 H2-D1 GREM1 CAPN3 ALOX12 PPP1CC NSMF SASH1 CERS2 STYXL1 PSEN1 SLC6A4 HIF1A EDN1 SNAI2 SYNJ1 PRMT5 BAMBI BIN1 CD74 GAL PDCD4 PARP6 GDF11 ADIPOR1 NOTCH2 MLLT3 EPHA1 TNFRSF1A PI…
2.54576e-09	150	1677	Neurogenesis	MAP2 LHX9 HEY2 MYPN HES7 SEMA4C LEF1 EPHA1 PLXND1 ISL2 MAP4 EPHB1 PRTG SHANK2 ISL1 ZFP488 SRRM4 NTF5 CSNK1D ASAP1 BCL6 SLIT1 NRP1 ASTN1 PTF1A NKX2-2 MMP24 LMO4 DRD2 TMEM30A BARHL2 NKX6-1 CDON SIX3 MYO16 SDK1 DAAM2 SDK2 FBXO38 GDF6 UNC5C TAOK2 PTPRZ1 H2-D1 POU3F2 TGFB1 DVL3 PPP1CC NSMF CERS2 STYXL1 PSEN1 ADORA2A NAV3 BTG2 SLC6A4 ATL1 MTR ARF4 SYNJ1 PRMT5 TNFRSF21 BIN1 TNF PARP6 GDF11 ABL1 RAB13 AR…
5.39825e-09	216	2740	Regulation of localization	DRD2 UNC119 FXYD5 CACNB4 RAB5A PFKL SHISA9 TNFRSF21 SEMA4C UHMK1 ARFGAP1 TACR3 PLXND1 RIMS3 SHANK2 KCNS1 TNFRSF14 SCN3B SSTR5 CASR RYR3 SYT17 DDI2 SNAI2 DNAJC5 TGFB1 PRKD1 ATAD1 EDN1 VCL TNF CD74 NRP1 ABL1 PKIA CHRNB2 LMO4 KHDRBS1 P2RX7 ZIC1 CYLD SYN1 AZIN1 EDEM2 PIK3R1 FOXC2 RAP2C PCLO GREM1 ALOX12 GRM6 KCNH6 DVL3 IL11 IGF1R SNF8 NSMF KCND1 SASH1 CERS2 PFN1 PSEN1 KCNMB1 ADORA2A NAV3 ERLEC1 FLT4 …
5.6158e-09	130	1404	Neuron differentiation	MAP2 LHX9 MYPN SEMA4C EPHA1 PLXND1 ISL2 MAP4 EPHB1 PRTG SHANK2 ISL1 SRRM4 NTF5 CSNK1D ASAP1 BCL6 SLIT1 NRP1 PTF1A NKX2-2 LMO4 TMEM30A BARHL2 NKX6-1 CDON SIX3 MYO16 SDK1 SDK2 FBXO38 GDF6 UNC5C TAOK2 PTPRZ1 H2-D1 POU3F2 DVL3 PPP1CC CERS2 STYXL1 PSEN1 ADORA2A BTG2 SLC6A4 ATL1 MTR ARF4 TNFRSF21 BIN1 PARP6 GDF11 ABL1 RAB13 AREG MTPN ILK ROBO3 KANK1 FARP2 SYN1 MMD2 ZMYND8 ULK4 BEND6 ITGA1 SETX FZD4 SPO…
5.6158e-09	210	2650	Regulation of developmental process	IL1RAP FZD1 MYF5 DVL3 MYOD1 HEY2 LATS2 HES7 TNFRSF21 SEMA4C PLXND1 CLSTN2 CNOT3 SHANK2 CLSTN1 RHOJ CDC42EP5 RHOG NTF5 CSNK1D TGFB1 GDPD2 WIF1 FOS GDF10 ASAP1 BCL6 TNF GDF11 NRP1 ABL1 FBN1 NKX2-2 LEF1 DRD2 TMEM30A EGR3 NKX6-1 TPBG CDON SIX3 SDK1 DAAM2 FBXO38 ZFP488 INSIG1 AR FOXC2 GDF6 BVES H2-D1 GREM1 CAPN3 ALOX12 PPP1CC CD44 NSMF SASH1 CERS2 STYXL1 PSEN1 IGFBP3 SLC6A4 HIF1A EDN1 SNAI2 SYNJ1 PRMT…
1.2559e-08	297	4139	Cell differentiation	MYF5 TGFB1 MYOD1 MAP2 LHX9 HEY2 MYPN COCH GDF10 COL14A1 HES7 GDF11 SEMA4C ABL1 NKX2-2 LEF1 EPHA1 PLXND1 ILK MYLK3 ETS1 ISL2 COL12A1 MAP4 EPHB1 BMP8A SLC24A5 NKX6-1 FOXA1 PRTG SHANK2 TCTA DLX1 ISL1 ZFP488 FOXC2 FOXL2 GDF6 FOXD4 TMEM120B FEV FOXD2 FOXI3 SRRM4 BVES XLR3B NTF5 FOXD1 CSNK1D NRP1 WARS2 GDPD2 WIF1 FOS ASAP1 BCL6 TNF SLIT1 ASTN1 PTF1A FBN1 MMP24 LMO4 NUDT7 DRD2 TMEM30A EGR3 BARHL2 TDRD7 …
1.31718e-08	203	2566	Anatomical structure morphogenesis	MYF5 DVL3 MYOD1 MYPN FLT4 COCH COL14A1 HES7 SEMA4C LEF1 CAPZB EPHA1 PLXND1 ILK MYLK3 ISL2 COL12A1 EPHB1 FOXA1 PRTG ALX1 SHANK2 TCTA SDK1 SDK2 ISL1 FOXC2 RHOJ TMIE FZD4 FOXL2 FOXD4 FOXD2 FOXI3 CALCRL CDC42EP5 RHOG NTF5 FOXD1 HOXD4 NRP1 FAT4 TGFB1 WARS2 TNF SLIT1 ABL1 FZD8 SIX3 MYO16 UNC5C TAOK2 PTPRZ1 BVES GREM1 ALOX12 PAX9 PRKD1 CD44 MAP2 SASH1 ADORA2A ATL1 HIF1A EDN1 VCL ITGB5 NUS1 BAMBI GAL PDC…
2.06523e-08	186	2307	Cell development	MYF5 TGFB1 MYOD1 MAP2 HEY2 MYPN COCH GDF10 COL14A1 HES7 GDF11 SEMA4C LEF1 EPHA1 PLXND1 ILK MYLK3 ISL2 COL12A1 MAP4 EPHB1 BMP8A PRTG SHANK2 ISL1 ZFP488 GDF6 SRRM4 XLR3B NTF5 CSNK1D ASAP1 BCL6 SLIT1 NRP1 ABL1 FBN1 NKX2-2 DRD2 TMEM30A NKX6-1 TDRD7 CDON SIX3 MYO16 SDK1 DAAM2 FBXO38 PABPC1L UNC5C TAOK2 PTPRZ1 BVES H2-D1 POU3F2 DVL3 PPP1CC NSMF CERS2 MYH11 STYXL1 PSEN1 ADORA2A BTG2 SLC6A4 ATL1 MTR EDN1…
2.92738e-08	248	3340	Regulation of signaling	SHISA9 DRD2 GRM6 TGFB1 MAP3K11 IL11 EPS8L1 AKT1S1 RAB5A STYXL1 PFKL FLT4 IGFBP3 SCGN GDF10 GRM8 CSNK1D FBXL15 GDF11 CCL20 ARFGAP1 PEAR1 PAGR1A GRIK4 TLE3 CLSTN2 BMP8A RIMS3 MAP2K4 EDA2R CYLD SHANK2 SLC24A2 ARHGAP18 CLSTN1 GRID1 RIPK2 DACT2 PRKAA1 SSTR5 GDF6 STYX TAOK2 DUSP22 NTF5 PDE5A CACNB4 SERINC3 HEY2 ADORA2A SNAI2 TNF CHRNB2 PPP3CA P2RX7 CRTC3 DISP1 EPHB1 PPP3R1 FZD8 DAAM2 PTPRE BEND6 ISL1 F…
3.71811e-08	253	3437	Animal organ development	MYF5 DVL3 MYOD1 HEY2 COCH COL14A1 B3GNT5 SEMA4C LEF1 MYLK3 COL12A1 BARHL2 ALX1 SHANK2 SIX3 TEX19.2 TCTA SDK1 SDK2 TMIE FZD4 BVES HOXD4 CSNK1D NRP1 TGFB1 HOXB1 LIN7A FOS LRP10 TNF GDF11 PTF1A FBN1 NKX2-2 SLC6A17 LMO4 PLXND1 ILK ZIC1 EGR3 AR MLF1 H2-AB1 NTF5 GREM1 FOXD1 PAX9 DYRK1B NCSTN PAX3 CD44 CASP14 ALDH1A2 MYH11 ATP2B1 PSEN1 SLC6A4 EDN1 ARF4 BCL6 SNAI2 TBC1D23 SYNJ1 PRMT5 BAMBI POU4F3 MBD2 CD…
3.71811e-08	305	4331	Cellular developmental process	MYF5 TGFB1 MYOD1 MAP2 LHX9 HEY2 MYPN COCH GDF10 COL14A1 HES7 GDF11 SEMA4C ABL1 NKX2-2 LEF1 CAPZB EPHA1 PLXND1 ILK MYLK3 ETS1 ISL2 COL12A1 MAP4 EPHB1 BMP8A SLC24A5 NKX6-1 FOXA1 PRTG SHANK2 TCTA DLX1 ISL1 ZFP488 FOXC2 RHOJ FOXL2 GDF6 FOXD4 TMEM120B FEV FOXD2 FOXI3 CDC42EP5 SRRM4 BVES XLR3B RHOG NTF5 FOXD1 CSNK1D NRP1 WARS2 GDPD2 WIF1 FOS ASAP1 BCL6 TNF SLIT1 ASTN1 PTF1A FBN1 MMP24 LMO4 NUDT7 DRD2 T…
9.03161e-08	244	3317	Regulation of cell communication	SHISA9 DRD2 GRM6 TGFB1 MAP3K11 IL11 EPS8L1 AKT1S1 RAB5A STYXL1 PFKL FLT4 IGFBP3 SCGN GDF10 GRM8 CSNK1D FBXL15 GDF11 CCL20 ARFGAP1 PEAR1 PAGR1A GRIK4 TLE3 CLSTN2 BMP8A RIMS3 MAP2K4 EDA2R CYLD SHANK2 SLC24A2 ARHGAP18 CLSTN1 GRID1 RIPK2 DACT2 PRKAA1 SSTR5 GDF6 STYX TAOK2 DUSP22 NTF5 PDE5A CACNB4 SERINC3 HEY2 ADORA2A SNAI2 TNF CHRNB2 PPP3CA P2RX7 CRTC3 DISP1 EPHB1 PPP3R1 FZD8 DAAM2 PTPRE BEND6 ISL1 F…
9.92936e-08	254	3495	Positive regulation of metabolic process	MYF5 UNC119 IKZF4 TGFB1 MAP3K11 IL11 NCOA2 MYOD1 PHF23 LHX9 HEY2 FLT4 HIF1A GDF10 LPIN2 MAP4K2 CSNK1D GDF11 RB1CC1 CCL20 UHMK1 NKX2-2 LEF1 RNF19B CRTC3 KAT8 WDR48 BMP8A MAP2K4 EGR3 EDA2R NKX6-1 ALX1 ZSCAN21 RIPK2 DLX1 ISL1 TNFRSF14 NPAS4 DCUN1D3 GDF6 SERTAD3 TAOK2 RAI1 HDAC8 DUSP22 CCNYL1 PAX9 HOXC13 PAX3 TFCP2 HOXB1 PSEN1 ERN1 DNAJC3 TEF TNF BACH1 PTF1A PPP3CA LMO4 AREG NOX4 ETS1 ZIC1 CSRNP1 BAR…
9.92936e-08	238	3221	Positive regulation of macromolecule metabolic process	MYF5 UNC119 IKZF4 TGFB1 MAP3K11 IL11 NCOA2 MYOD1 PHF23 LHX9 HEY2 FLT4 HIF1A GDF10 LPIN2 MAP4K2 CSNK1D GDF11 RB1CC1 CCL20 UHMK1 NKX2-2 LEF1 RNF19B CRTC3 KAT8 WDR48 BMP8A MAP2K4 EGR3 EDA2R NKX6-1 ALX1 ZSCAN21 RIPK2 DLX1 ISL1 TNFRSF14 NPAS4 DCUN1D3 GDF6 SERTAD3 TAOK2 RAI1 HDAC8 DUSP22 CCNYL1 PAX9 HOXC13 PAX3 TFCP2 HOXB1 PSEN1 ERN1 DNAJC3 TEF TNF BACH1 PTF1A PPP3CA AREG NOX4 ETS1 ZIC1 CSRNP1 BARHL2 F…
9.92936e-08	219	2906	Cellular response to chemical stimulus	TGFB1 NCOA2 SHPK ACAA1B CYP2J9 IFNGR1 ERN1 PPIF IFNAR1 LPIN2 FBXL15 CCL20 ADIPOR1 LEF1 CYP2R1 PAGR1A CPNE4 BMP8A HSPA13 EGR3 ZCCHC12 IRS2 CYP2B23 PIK3R1 RGMB OXTR UCN2 SSTR5 GDF6 CYP2J6 LEPR SYT17 HSPA2 DUSP22 RGMA NTF5 IFI47 DNAJC3 SNAI2 PAX9 NSMF HNRNPH1 MYOD1 MAP2 DDIT4 GABRG2 SLC6A4 HIF1A FOS OXR1 IL1RAP RAB12 TNF CD74 CHRNB2 P2RX7 RAB43 CYLD AIM2 EGR2 PTPRE P2RY4 FZD1 NPAS4 AR RNF149 RASL11B…
1.13842e-07	152	1827	Positive regulation of multicellular organismal process	MYF5 MYOD1 PLXND1 CLSTN2 SHANK2 CLSTN1 TNFRSF14 OXTR SNAI2 CSNK1D TGFB1 GDPD2 FOS EDN1 BCL6 IL1RAP TNF CD74 ABL1 NKX2-2 PPP3CA DRD2 TMEM30A NKX6-1 TPBG AIM2 CDON FBXO38 ISL1 ZFP488 AR FOXC2 GDF6 NAIP5 GREM1 ALOX12 IL17RA DVL3 PPP1CC NSMF SASH1 PFN1 STYXL1 PSEN1 ADORA2A FLT4 HIF1A CAPN7 SYNJ1 NUS1 PRMT5 BAMBI BIN1 CD6 GAL PARP6 NRP1 LEF1 TACR3 SLC9A1 P2RX7 MTPN EPHA1 PIK3C2A ILK ETS1 CYSLTR2 ADRA2…
1.47714e-07	93	949	Central nervous system development	B3GNT5 LEF1 ZIC1 SHANK2 SIX3 ZFP488 CSNK1D HOXB1 PTF1A NKX2-2 SLC6A17 LMO4 EPHB1 DAAM2 NCSTN ALDH3A2 ALDH1A2 MAP2 ATP2B1 PSEN1 ADORA2A SLC6A4 ARF4 ARSA TBC1D23 SYNJ1 PRMT5 BIN1 PPP3CA FOXP2 MTPN ETS1 DRD2 KCNC2 RAB3GAP1 OXTR KCNK3 SLC8A1 POU3F4 KCNC1 SLC17A7 POU3F2 PAX3 NIN SLIT1 ABL1 ISL2 NKX6-1 ABT1 EGR2 HMX3 DLX1 ISL1 HOXD10 SPHK1 CYP26C1 TGFB1 SLC1A2 BTG2 HIF1A TNFRSF21 RAX SUFU GDF11 NRP1 SE…
1.65895e-07	128	1468	Positive regulation of developmental process	MYF5 MYOD1 PLXND1 CLSTN2 SHANK2 CLSTN1 CSNK1D TGFB1 GDPD2 WIF1 FOS BCL6 IL1RAP ABL1 NKX2-2 DRD2 TMEM30A NKX6-1 TPBG CDON FBXO38 ZFP488 AR FOXC2 GDF6 GREM1 CAPN3 ALOX12 DVL3 PPP1CC NSMF SASH1 STYXL1 PSEN1 IGFBP3 HIF1A EDN1 SYNJ1 PRMT5 BAMBI BIN1 TNF CD74 GAL PARP6 NRP1 LEF1 EPHA1 PIK3C2A ILK MYLK3 ETS1 CYSLTR2 ALX1 MMD2 ZMYND8 BEND6 ISL1 YPEL3 SETX RHOJ FGFBP1 PHLDB1 VSTM2A OXTR FZD4 PRKCA SLC8A1 …
2.14617e-07	122	1384	Cell-cell signaling	SHISA9 IL1RAP DRD2 GRM6 DVL3 SYN2 CACNB4 RAB5A LIN7A PFKL GABRG2 SCGN CHRNA2 GRM8 APBA1 CSNK1D CHRNB2 LEF1 GLRB GABRQ GRIK4 TLE3 CLSTN2 RIMS3 FZD8 SYN1 SHANK2 SLC24A2 FCHSD1 CLSTN1 GRID1 CHRNB1 FZD1 FGFBP1 DACT2 FZD4 SSTR5 SYT17 SLC17A7 NTF5 ADORA2A EPHB1 PPP3R1 DAAM2 TSKU PCLO IL11 NSMF WIF1 SLC6A4 EDN1 SNAI2 BAMBI TNF SNCAIP GAL PTPRN PPP3CA MLLT3 TPRGL P2RX7 TFR2 ILK HCN4 KANK1 ADRA2A NKX6-1 L…
2.76895e-07	152	1855	Tissue development	MYF5 DVL3 MYOD1 COCH COL14A1 HES7 SEMA4C LEF1 MYLK3 COL12A1 BARHL2 BVES KRTDAP FAT4 TGFB1 HEY2 TNF NKX2-2 PLXND1 ILK HOXB5 SIX3 PELO FZD1 GREM1 FOXD1 CAPN3 ALOX12 DYRK1B CD44 CASP14 ALDH3A2 ALDH1A2 MYH11 EDN1 VCL SNAI2 ITGB5 BAMBI GAL PDCD4 FBXL15 ADIPOR1 PTF1A FAM83D RAB13 MLLT3 PEF1 TGFBR3 MTPN TNFRSF1A ADAMTS7 ATP2C1 BMP8A MAP2K4 NKX6-1 FOXA1 TDRD7 ALX1 KCNK2 AJAP1 NINJ2 ISL1 LOR WDR72 PHLDB1 …
3.10916e-07	300	4346	Transport	SYN2 SLC6A4 DRD2 KCNN3 LMAN2L KCNH6 UNC119 CHMP2B SNF8 ZDHHC24 M6PR CPT1C FXYD5 KCND1 EVI5L CACNB4 RAB5A ABCA5 LIN7A SLC16A7 SLC5A4B PFKL ERLEC1 GABRG2 TIMM22 PPIF ARF4 CHRNA2 SHISA9 RAB12 TNFRSF21 SLC16A3 RAB40C SOAT1 UHMK1 ARFGAP1 SLC6A17 RAB13 CHRNB2 GLRB ATP8B5 NIPAL3 SLC9A1 ABCG3 P2RX7 RAB43 COPG1 ERGIC2 2610002M06RIK GABRQ SRPR ATP2C1 RIMS3 ATP1A1 TMED7 IPO13 ATP7A SLC16A2 ZDHHC14 MFSD12 XK…
3.10916e-07	153	1876	Regulation of cell differentiation	MYF5 MYOD1 HEY2 HES7 SEMA4C PLXND1 SHANK2 NTF5 CSNK1D TGFB1 GDPD2 WIF1 FOS GDF10 ASAP1 BCL6 TNF GDF11 NRP1 FBN1 NKX2-2 DRD2 TMEM30A EGR3 NKX6-1 CDON SIX3 SDK1 DAAM2 FBXO38 ZFP488 INSIG1 GDF6 H2-D1 GREM1 CAPN3 DVL3 PPP1CC NSMF CERS2 STYXL1 PSEN1 IGFBP3 SLC6A4 EDN1 SNAI2 SYNJ1 PRMT5 BAMBI BIN1 CD74 GAL PDCD4 PARP6 ADIPOR1 ABL1 NOTCH2 LEF1 AREG TNFRSF1A ILK MYLK3 ETS1 ADAMTS7 KANK1 NFATC1 GRN FOXA1 …
3.47582e-07	94	984	Animal organ morphogenesis	DVL3 COCH COL14A1 LEF1 COL12A1 ALX1 SHANK2 SDK1 SDK2 TMIE HOXD4 TGFB1 TNF PLXND1 ILK SIX3 GREM1 FOXD1 PAX9 EDN1 PDCD4 NRP1 FBN1 NOTCH2 MLLT3 TGFBR3 TDRD7 AJAP1 ISL1 AGTR1B MYF5 HOXB1 HEY2 PSEN1 HIF1A SNAI2 ABL1 HOXD8 FOXP2 COMP FOXA1 HOXB5 HMX3 DLX1 MYO3B HOXD9 FZD1 INSIG1 AR FOXC2 HOXD10 POU3F4 ACP5 HOXC13 PAX3 RDH13 ALDH1A2 LHX9 SLC6A4 POU4F3 MAGED1 SUFU GDF11 KIF26B PTF1A GNAS SHOX2 MFN2 AREG …
3.84028e-07	97	1030	Regulation of cell development	MYF5 MYOD1 HEY2 HES7 SEMA4C PLXND1 SHANK2 NTF5 CSNK1D ASAP1 BCL6 NRP1 FBN1 NKX2-2 DRD2 TMEM30A NKX6-1 CDON SIX3 SDK1 DAAM2 FBXO38 ZFP488 GDF6 H2-D1 TGFB1 DVL3 PPP1CC NSMF CERS2 STYXL1 PSEN1 SLC6A4 EDN1 SYNJ1 PRMT5 BIN1 TNF GAL PARP6 GDF11 ABL1 NOTCH2 TNFRSF1A ILK MYLK3 KANK1 GRN MMD2 ZMYND8 ULK4 BEND6 SETX FZD4 SPOCK1 SYT17 MYADM RGMA NIN HIF1A ISL2 FOXA1 DLX1 ISL1 PDE5A GPR173 SIGLEC15 DNAJB11 M…
5.35837e-07	78	767	Cell-cell adhesion	IL1RAP GPC4 PCDH17 MYPN TNFRSF21 PAG1 LEF1 PRTG SDK1 SDK2 TNFRSF14 CRB1 HMCN1 CLDN5 CADM3 ADORA2A TNF PCDH12 ASTN1 MMP24 PEAR1 FAT4 PCDH10 VTCN1 H2-AB1 PCDHA7 TGFB1 CD44 VMP1 ALOX15 PSEN1 VCL BCL6 SNAI2 ITGB5 CD6 CDH9 GNAS ADD2 ETS1 CLSTN2 ATP2C1 PODXL2 CARD11 CLSTN1 PCDH20 PRKCA PCDHB2 PRKG1 SKAP1 ADTRP MYADM BVES PCDHA3 PCDHGC5 PCDHA5 PCDHA6 KIF26B ABL1 IL4RA ALOX12 CD74 KIFAP3 COMP EGR3 CYLD I…

## Sheet: Redundant downreg.
Table S3. Gene ontology analysis of differentially expressed genes
Analysis Type:	ShinyGO v0.61
Annotation Version and Release Date:	GO Ontology database Released 2019-11-03
Analyzed List:	Genes downregulated only in Pds5a-KO siPds5b mESCs (Fig 3H)
Reference List:	Mus musculus (all genes in database)
Test Type:	FISHER
Correction:	FDR
Enrichment FDR	Genes in list	Total genes	Functional Category	Genes
9.59026e-12	290	4773	Nucleic acid metabolic process	PRPF6 MSH6 MSH4 TRIM28 CDKAL1 ZFP296 SRSF6 TADA2A ARID5B POLM KLF11 NUP85 GTF2A1 1110008L16RIK NRDE2 WARS XRCC3 RIOK1 GTF2H2 RFC4 PAXBP1 AARS2 SRSF7 PRPF19 SF3B2 TRUB1 PMS1 XRCC5 FARSB TFB2M EPRS IARS2 DCLRE1C NACC2 RAD51 DTD1 E2F1 EXOSC9 RPF1 EXOSC3 NCBP1 APTX NOL6 MTF1 TAF12 GMEB1 SF3A3 MRPL1 PUS1 PTCD1 ISY1 PRMT8 ERCC2 PRMT3 EED RBMX2 IRAK1 MRE11A MED17 PUS3 HSF4 ERI3 RPAP2 LSM3 ATM APEX1 PARP…
9.59026e-12	34	171	TRNA metabolic process	CDKAL1 1110008L16RIK WARS AARS2 TRUB1 FARSB EPRS IARS2 DTD1 EXOSC9 EXOSC3 PUS1 PTCD1 PUS3 TRMT112 ZBTB8OS SARS KTI12 MARS TRPT1 TRNT1 DALRD3 DUS4L ELP2 NARS CDK5RAP1 YARS GATC ELAC1 BCDIN3D TRMT1L TYW1 PSTK AARSD1
9.59026e-12	58	455	NcRNA metabolic process	CDKAL1 1110008L16RIK WARS RIOK1 AARS2 TRUB1 FARSB TFB2M EPRS IARS2 DTD1 EXOSC9 RPF1 EXOSC3 NCBP1 NOL6 MRPL1 PUS1 PTCD1 PUS3 ERI3 BCDIN3D TRMT112 ESF1 ZBTB8OS RRS1 RRP1 SARS KTI12 RIOK2 MARS TRPT1 PWP1 TRNT1 NOLC1 DALRD3 DUS4L NOL8 ELP2 NARS PA2G4 CDK5RAP1 YARS ZCCHC4 GATC MPHOSPH10 YBEY RPAP2 USP36 ELAC1 USPL1 TRMT1L TYW1 NPM1 PSTK AARSD1 TCOF1 RNASEL
5.04161e-11	82	833	RNA processing	PRPF6 CDKAL1 SRSF6 1110008L16RIK RIOK1 AARS2 SRSF7 PRPF19 SF3B2 TRUB1 TFB2M EXOSC9 RPF1 EXOSC3 NCBP1 NOL6 SF3A3 MRPL1 PUS1 PTCD1 ISY1 RBMX2 PUS3 ERI3 LSM3 BCDIN3D TRMT112 ZC3H10 ESF1 ZBTB8OS RRS1 RRP1 SNRPA SRSF3 KTI12 RIOK2 TRPT1 NPM1 BCAS2 TRNT1 HSPA8 C1QBP DUS4L NRDE2 NOL8 SNRNP48 DDX41 PTCD2 PPWD1 ECD TDRD3 WBP4 PPIL1 ELP2 NELFE IK PA2G4 CLNS1A XRN2 CDK5RAP1 PSIP1 ZCCHC4 MPHOSPH10 TXNL4B LSM4…
8.58748e-10	89	997	Cellular amide metabolic process	NPEPPS MRPL10 MRPL2 MTHFD2 HSPA8 DRG1 WARS MRPL13 AARS2 ASRGL1 MRPL11 CPN1 PAIP1 FARSB EPRS IARS2 ST6GALNAC6 CHAC1 GFM1 BDH2 CERS3 EIF4EBP1 SECISBP2 MRPS7 RPS23 ST6GALNAC3 SARS DPH1 DLAT DLD MPC1 EIF2AK4 ASAH1 MARS ACER1 PSTK APOE B4GALNT1 EIF1B NOLC1 AMDHD1 DALRD3 FASTKD3 MRPS30 MRPL14 NARS TCOF1 XPNPEP1 PA2G4 ATIC EPHA4 NCBP1 YARS ZCCHC4 GUF1 MRPL1 GATC AIMP2 EIF2AK1 KBTBD8 MRPL19 TPP1 MRPL15 M…
1.69655e-08	72	773	Peptide metabolic process	NPEPPS MRPL10 MRPL2 HSPA8 DRG1 WARS MRPL13 AARS2 MRPL11 CPN1 PAIP1 FARSB EPRS IARS2 CHAC1 GFM1 BDH2 EIF4EBP1 SECISBP2 MRPS7 RPS23 SARS DPH1 EIF2AK4 MARS PSTK APOE EIF1B NOLC1 DALRD3 FASTKD3 MRPS30 MRPL14 NARS TCOF1 XPNPEP1 PA2G4 EPHA4 NCBP1 YARS ZCCHC4 GUF1 MRPL1 GATC AIMP2 EIF2AK1 KBTBD8 MRPL19 TPP1 MRPL15 EIF1 PCIF1 MRPS35 GGT6 RPL37 RPS2 RPUSD3 IMMP2L RPL38 EIF4A1 ZFP706 AARSD1 SARNP UBA52 CDK…
1.87785e-08	70	745	Amide biosynthetic process	MRPL10 MRPL2 DRG1 WARS MRPL13 AARS2 MRPL11 PAIP1 FARSB EPRS IARS2 ST6GALNAC6 GFM1 BDH2 CERS3 EIF4EBP1 SECISBP2 MRPS7 RPS23 ST6GALNAC3 SARS DPH1 DLAT DLD MPC1 EIF2AK4 MARS PSTK B4GALNT1 EIF1B NOLC1 DALRD3 FASTKD3 MRPS30 MRPL14 NARS TCOF1 PA2G4 ATIC NCBP1 YARS ZCCHC4 GUF1 MRPL1 GATC AIMP2 EIF2AK1 KBTBD8 MRPL19 ASAH1 MRPL15 EIF1 PCIF1 MRPS35 GGT6 RPL37 RPS2 RPUSD3 RPL38 EIF4A1 ZFP706 AARSD1 SARNP UB…
3.72107e-08	48	421	Ribonucleoprotein complex biogenesis	PRPF6 SRSF6 NLE1 RIOK1 BRIX1 PRPF19 MRPL11 TFB2M EXOSC9 RPF1 EXOSC3 NOL6 MRPL1 ISY1 ERI3 LSM3 SURF6 TRMT112 ESF1 MRPS7 NPM1 RRS1 RRP1 RIOK2 RPL38 MRPL10 PWP1 C1QBP NOL8 CEBPZ PA2G4 CLNS1A NOP58 NCBP1 PSIP1 SF3A3 ZCCHC4 MPHOSPH10 YBEY USP36 ATM PAK1IP1 GTPBP10 RPS23 USP39 AATF RPS2 RNASEL
3.77651e-08	248	4250	RNA metabolic process	PRPF6 TRIM28 CDKAL1 ZFP296 SRSF6 TADA2A ARID5B KLF11 NUP85 GTF2A1 1110008L16RIK NRDE2 WARS RIOK1 GTF2H2 PAXBP1 AARS2 SRSF7 PRPF19 SF3B2 TRUB1 FARSB TFB2M EPRS IARS2 NACC2 DTD1 E2F1 EXOSC9 RPF1 EXOSC3 NCBP1 NOL6 MTF1 TAF12 GMEB1 SF3A3 MRPL1 PUS1 PTCD1 ISY1 PRMT8 ERCC2 PRMT3 EED RBMX2 IRAK1 MED17 PUS3 HSF4 ERI3 RPAP2 LSM3 ZNRD1 LSM1 BCDIN3D TRMT112 ZC3H10 ZMYM5 ALKBH3 ZFP281 CSDC2 ESF1 SOX18 ZFP358…
4.18738e-08	36	262	Ribosome biogenesis	NLE1 RIOK1 BRIX1 MRPL11 TFB2M EXOSC9 RPF1 EXOSC3 NOL6 MRPL1 ERI3 SURF6 TRMT112 ESF1 MRPS7 NPM1 RRS1 RRP1 RIOK2 RPL38 MRPL10 PWP1 C1QBP NOL8 CEBPZ PA2G4 NOP58 ZCCHC4 MPHOSPH10 YBEY USP36 PAK1IP1 GTPBP10 AATF RPS2 RNASEL
1.01187e-07	61	636	Peptide biosynthetic process	MRPL10 MRPL2 DRG1 WARS MRPL13 AARS2 MRPL11 PAIP1 FARSB EPRS IARS2 GFM1 BDH2 EIF4EBP1 SECISBP2 MRPS7 RPS23 SARS DPH1 EIF2AK4 MARS PSTK EIF1B NOLC1 DALRD3 FASTKD3 MRPS30 MRPL14 NARS TCOF1 PA2G4 NCBP1 YARS ZCCHC4 GUF1 MRPL1 GATC AIMP2 EIF2AK1 KBTBD8 MRPL19 MRPL15 EIF1 PCIF1 MRPS35 GGT6 RPL37 RPS2 RPUSD3 RPL38 EIF4A1 ZFP706 AARSD1 SARNP UBA52 CDK5RAP1 CDKAL1 MAPKAPK5 DMD NPM1 EEF2K
1.82307e-07	60	631	MRNA metabolic process	PRPF6 SRSF6 SRSF7 PRPF19 SF3B2 TRUB1 EXOSC9 EXOSC3 NCBP1 SF3A3 PUS1 ISY1 RBMX2 PUS3 LSM3 LSM1 ZC3H10 CSDC2 SNRPA SRSF3 NPM1 BCAS2 HSPA8 C1QBP SNRNP48 DDX41 FASTKD3 PTCD2 PPWD1 ECD TDRD3 WBP4 PCBP4 PPIL1 NELFE IK CLNS1A FASTKD1 XRN2 E2F1 PSIP1 TXNL4B LSM4 TTF2 ATM APEX1 ZNRD1 KIN PCIF1 SMG7 ZFP830 SOX18 LSM10 RPUSD3 USP39 HNRNPC GPATCH1 RNASEL LSM5 SECISBP2
2.44502e-07	40	336	NcRNA processing	CDKAL1 1110008L16RIK RIOK1 AARS2 TRUB1 TFB2M EXOSC9 RPF1 EXOSC3 NCBP1 NOL6 MRPL1 PUS1 PTCD1 PUS3 ERI3 BCDIN3D TRMT112 ESF1 ZBTB8OS RRS1 RRP1 KTI12 RIOK2 TRPT1 TRNT1 DUS4L NOL8 ELP2 PA2G4 CDK5RAP1 ZCCHC4 MPHOSPH10 YBEY USP36 ELAC1 TRMT1L TYW1 NPM1 RNASEL
4.0864e-07	116	1648	Organonitrogen compound biosynthetic process	HK2 MRPL10 MRPL2 APRT THA1 DRG1 WARS MRPL13 AARS2 PSAT1 MRPL11 PAIP1 FARSB EPRS IARS2 ST6GALNAC6 DUT NECAB3 GFM1 BDH2 CTH ENOPH1 LFNG CERS3 QPRT EIF4EBP1 PTS SECISBP2 B3GALNT1 GLS2 PIGW MRPS7 RPS23 SLC35C1 B3GNT2 ST6GALNAC3 NDST1 SARS AMPD1 DPH1 DLAT DLD MPC1 EIF2AK4 AATF VEGFB MTTP EIF2AK1 ASAH1 MARS PSTK APOE B4GALNT1 EIF1B NOLC1 AFMID SLC25A39 DALRD3 GUK1 GCNT2 FASTKD3 MRPS30 ADCY4 PYCRL CSAD …
4.0864e-07	58	617	Translation	MRPL10 MRPL2 DRG1 WARS MRPL13 AARS2 MRPL11 PAIP1 FARSB EPRS IARS2 GFM1 EIF4EBP1 SECISBP2 MRPS7 RPS23 SARS DPH1 EIF2AK4 MARS PSTK EIF1B NOLC1 DALRD3 FASTKD3 MRPS30 MRPL14 NARS TCOF1 PA2G4 NCBP1 YARS ZCCHC4 GUF1 MRPL1 GATC AIMP2 EIF2AK1 KBTBD8 MRPL19 MRPL15 EIF1 PCIF1 MRPS35 RPL37 RPS2 RPUSD3 RPL38 EIF4A1 ZFP706 AARSD1 SARNP UBA52 CDK5RAP1 CDKAL1 MAPKAPK5 NPM1 EEF2K
4.0864e-07	259	4617	Macromolecule biosynthetic process	MRPL10 MRPL2 MSH6 TRIM28 ZFP296 TADA2A ARID5B DRG1 KLF11 NUP85 GTF2A1 NRDE2 WARS GTF2H2 MRPL13 RFC4 PAXBP1 AARS2 MRPL11 PAIP1 FARSB TFB2M EPRS IARS2 NACC2 NECAB3 E2F1 GFM1 MTF1 TAF12 GMEB1 LFNG PRMT8 ERCC2 PRMT3 EED IRAK1 EIF4EBP1 MED17 HSF4 RPAP2 SECISBP2 ZNRD1 KIN ACD ORC3 ZMYM5 ZFP281 SMG7 B3GALNT1 PIGW ZFP830 SOX18 MRPS7 ZFP358 NPM2 TAF13 RPS23 HIST1H1A SLC35C1 B3GNT2 TRIM32 2700081O15RIK NDS…
4.15667e-07	88	1131	Chromosome organization	MSH6 MSH4 NCAPH2 ZFP207 TADA2A NRDE2 XRCC3 NUP155 XRCC5 DCLRE1C RAD51 TAF12 ANAPC5 PRMT8 ERCC2 PRMT3 EED MRE11A TEX12 ZW10 ATM NCAPH STAG3 RMI2 ACD PHF20 SMG7 NPM2 HIST1H1A NPM1 HIST1H1B MSL2 CTCFL SYCE2 USP44 PAXBP1 HSF4 PHF2 PYGO2 TRIM28 VPS4B FBXO5 ACTR6 YEATS4 0610010K14RIK TDRD3 BRD1 XRCC6 NELFE IK CCT8 NEK2 SUV39H2 NACC2 ATF2 RTF1 RAD23B HP1BP3 ZBTB48 CDK5 ING3 AEBP2 RECQL4 USP36 CCT2 APEX1…
4.65426e-07	252	4478	Cellular macromolecule biosynthetic process	MRPL10 MRPL2 MSH6 TRIM28 ZFP296 TADA2A ARID5B DRG1 KLF11 NUP85 GTF2A1 NRDE2 WARS GTF2H2 MRPL13 RFC4 PAXBP1 AARS2 MRPL11 PAIP1 FARSB TFB2M EPRS IARS2 NACC2 NECAB3 E2F1 GFM1 MTF1 TAF12 GMEB1 LFNG PRMT8 ERCC2 PRMT3 EED IRAK1 EIF4EBP1 MED17 HSF4 RPAP2 SECISBP2 ZNRD1 KIN ACD ORC3 ZMYM5 ZFP281 SMG7 B3GALNT1 PIGW ZFP830 SOX18 MRPS7 ZFP358 NPM2 TAF13 RPS23 HIST1H1A SLC35C1 B3GNT2 TRIM32 2700081O15RIK NDS…
1.30132e-06	251	4507	Cellular nitrogen compound biosynthetic process	HK2 MRPL10 MRPL2 TRIM28 APRT ZFP296 TADA2A ARID5B DRG1 KLF11 NUP85 GTF2A1 NRDE2 WARS GTF2H2 MRPL13 PAXBP1 AARS2 NUDT3 MRPL11 PAIP1 FARSB TFB2M EPRS IARS2 ST6GALNAC6 NACC2 DUT E2F1 GFM1 BDH2 MTF1 TAF12 GMEB1 PRMT8 ERCC2 PRMT3 CERS3 EED QPRT IRAK1 EIF4EBP1 MED17 PTS HSF4 RPAP2 SECISBP2 ZNRD1 ACD ZMYM5 ZFP281 SMG7 SOX18 MRPS7 ZFP358 TAF13 RPS23 HIST1H1A TRIM32 GNPDA1 ST6GALNAC3 2700081O15RIK NPM1 HI…
1.37375e-05	71	912	DNA metabolic process	MSH6 MSH4 POLM XRCC3 GTF2H2 RFC4 PMS1 XRCC5 DCLRE1C RAD51 APTX ERCC2 MRE11A ERI3 ATM APEX1 PARP2 KIN RMI2 ACD ORC3 ALKBH3 SMG7 ZFP830 NPM2 HIST1H1A GEN1 HIST1H1B RAD51B BANF1 WRAP53 CTCFL TRIM28 FANCE CHTF18 FBXO5 ERCC6L2 XRCC6 PRPF19 MMS19 CCT8 NUCKS1 PARP1 NEK2 SSRP1 DTD1 XRN2 EXOSC3 RAD23B ZBTB48 CHEK2 POLD3 EXD2 RECQL4 CCT2 NME1 RHNO1 REPIN1 NPM1 RBBP4 ARRB2 MAPK15 GMNC UBE2D3 TEX12 DNAJA3 CE…
1.55804e-05	44	458	MRNA processing	PRPF6 SRSF6 SRSF7 PRPF19 SF3B2 SF3A3 ISY1 RBMX2 LSM3 ZC3H10 SNRPA SRSF3 NPM1 BCAS2 HSPA8 C1QBP SNRNP48 DDX41 PTCD2 PPWD1 ECD TDRD3 WBP4 PPIL1 NELFE IK CLNS1A XRN2 NCBP1 PSIP1 TXNL4B LSM4 TTF2 KIN LSM1 CSDC2 ZFP830 LSM10 RPUSD3 USP39 HNRNPC GPATCH1 RNASEL LSM5
2.22403e-05	12	45	TRNA aminoacylation	WARS AARS2 FARSB EPRS IARS2 SARS MARS DALRD3 NARS YARS GATC AARSD1
2.7735e-05	12	46	Amino acid activation	WARS AARS2 FARSB EPRS IARS2 SARS MARS DALRD3 NARS YARS GATC AARSD1
3.05246e-05	19	117	TRNA processing	CDKAL1 1110008L16RIK AARS2 TRUB1 PUS1 PTCD1 PUS3 TRMT112 ZBTB8OS KTI12 TRPT1 TRNT1 DUS4L ELP2 CDK5RAP1 ELAC1 BCDIN3D TRMT1L TYW1
7.96191e-05	11	42	TRNA aminoacylation for protein translation	WARS AARS2 FARSB EPRS IARS2 SARS MARS DALRD3 NARS YARS AARSD1
8.3737e-05	37	378	RNA splicing	PRPF6 SRSF6 SRSF7 PRPF19 SF3B2 SF3A3 ISY1 RBMX2 LSM3 ZC3H10 ZBTB8OS SNRPA SRSF3 TRPT1 NPM1 BCAS2 HSPA8 C1QBP SNRNP48 DDX41 PPWD1 ECD WBP4 PPIL1 IK CLNS1A NCBP1 PSIP1 TXNL4B LSM4 TTF2 LSM1 ZFP830 LSM10 USP39 HNRNPC LSM5
8.5632e-05	19	126	Telomere maintenance	XRCC3 XRCC5 DCLRE1C MRE11A ATM ACD SMG7 XRCC6 CCT8 NEK2 ZBTB48 RECQL4 CCT2 APEX1 WRAP53 MAPK15 RAD51 MAPKAPK5 HNRNPC
8.5632e-05	58	731	Cellular response to DNA damage stimulus	MSH6 MSH4 POLM XRCC3 GTF2H2 PMS1 XRCC5 DCLRE1C RAD51 APTX CHEK2 CHCHD6 ERCC2 MRE11A ATM APEX1 PARP2 KIN RMI2 ACD ALKBH3 ZFP830 GEN1 RAD51B ZFP791 RAD23B SIRT4 EIF2AK4 TRIM28 FANCE CDK5RAP3 AATF FBXO5 ERCC6L2 XRCC6 PRPF19 MMS19 NUCKS1 PARP1 NACC2 SSRP1 ATF2 E2F1 POLD3 CEP63 EXD2 THOC5 WRAP53 RHNO1 TRIM32 MAPK15 UBE2D3 TEX12 NPM1 NUPR1 CCDC155 IMMP2L XRN2
0.000105702	19	128	Telomere organization	XRCC3 XRCC5 DCLRE1C MRE11A ATM ACD SMG7 XRCC6 CCT8 NEK2 ZBTB48 RECQL4 CCT2 APEX1 WRAP53 MAPK15 RAD51 MAPKAPK5 HNRNPC
0.000126634	41	451	Organelle fission	MTFP1 MSH4 RANBP1 NCAPH2 ZFP207 FBXO5 NEK2 RAD51 MTFR1 ANAPC5 TEX12 ZW10 NCAPH SYCE2 USP44 MTBP RPS6KA2 GGNBP1 OSM VPS4B DRG1 MYO19 XRCC3 SLC25A46 IK OBSL1 UBXN2B CHEK2 ATM NPM2 GEN1 RRS1 NUP62 RIOK2 CDKN1B DMRTC2 MRE11A CEP63 STAG3 CCDC155 MAPK15

## Sheet: Pds5a-KO siPds5b only upreg. 
Table S3. Gene ontology analysis of differentially expressed genes
Analysis Type:	ShinyGO v0.66
Annotation Version and Release Date:	GO Ontology database Released 2019-11-03
Analyzed List:	Genes upregulated only in Pds5a-KO siPds5b mESCs when compared to Stag2-KO siStag1 mESCs (Fig S4J)
Reference List:	Mus musculus (all genes in database)
Test Type:	FISHER
Correction:	FDR
Enrichment FDR	Genes in list	Total genes	Functional Category	Genes
2.78433e-10	95	450	Intracellular signal transduction	GNA12 ARAF AKT1 RHOC BRAF DVL3 MAPK13 VAV2 BCR RASSF1 PSEN2 GDI1 TRAF4 KSR1 PSEN1 RAB21 ADCY1 ROCK2 PLD2 DVL2 RAB15 ASB2 NET1 RGS6 CDC42BPB RASGRF2 SH3BP5 ARHGEF3 DGKG RCAN1 MAP3K12 SOS1 PSD2 CDC42BPG JAK2 RAB40B DOCK9 RAB40C TRAF5 PSD4 RASGRP1 PAG1 PPP3CA DEPDC1A PLCH2 DVL1 RAB35 RASGEF1A LTBR SIPA1L3 RASGRP4 PIK3C2A ARHGEF6 ARHGEF5 IQSEC1 KCTD9 SOS2 NPFFR2 DCDC2A DOCK4 ARHGAP26 RAP2B SOCS5 PSD …
5.16654e-06	164	1105	Protein modification process	ARAF STK38L AKT1 BRAF AXL CDK12 DUSP3 MAP3K11 MAPK13 RIPK4 INSRR EPHB3 EPHA2 MARK3 MET BCR TTLL5 MERTK LRRK1 STK32C NLK TRAF4 KSR1 MTMR4 DUSP14 STYXL1 FRK PCMT1 NUAK1 MDM2 MKNK2 CDKL3 RPS6KB1 ROCK2 USP43 PTPN21 PPM1A CDC42BPB RIPK1 PLK2 PPIF PTPN20 LATS2 EXTL3 TTLL1 B3GNT5 KLHL22 PPIL2 PAK2 MAP3K12 PRMT5 CSF1R CDC42BPG JAK2 PELI3 MAP4K2 PADI3 RNF41 PRKAR1B STK17B STK25 NEK7 DUSP23 PTPN14 NTMT1 WD…
5.16654e-06	210	1494	Localization	TOM1L2 GABRA2 KCNH6 GRIN2D AP1M2 TIMM50 CLCN5 CHMP2B SYT5 SLC30A4 SNF8 STX1A TRPM2 KCND1 GDI1 ATP6V0E LAMA5 VPS45 CACNB4 TRPV2 SLC2A4 ABCA5 CXCL16 ATP6AP1 SCN1B SLC16A10 LAMA4 REPS1 LAMA2 STX7 KCNMB1 SLC5A4B HCN2 NIPAL4 TCN2 GABRG2 SMTN ITSN2 RPH3AL ABCC3 VAMP2 VTI1B CCDC88C CDC42BPB CHRNA2 SLC7A8 CACNA1I TBC1D23 SCN8A CACNA1H ABCA3 LAMA3 AP3S1 FTH1 SYT7 SLC25A45 PITPNM1 VTI1A SLC16A3 FYCO1 NRP1 …
5.16654e-06	164	1105	Cellular protein modification process	ARAF STK38L AKT1 BRAF AXL CDK12 DUSP3 MAP3K11 MAPK13 RIPK4 INSRR EPHB3 EPHA2 MARK3 MET BCR TTLL5 MERTK LRRK1 STK32C NLK TRAF4 KSR1 MTMR4 DUSP14 STYXL1 FRK PCMT1 NUAK1 MDM2 MKNK2 CDKL3 RPS6KB1 ROCK2 USP43 PTPN21 PPM1A CDC42BPB RIPK1 PLK2 PPIF PTPN20 LATS2 EXTL3 TTLL1 B3GNT5 KLHL22 PPIL2 PAK2 MAP3K12 PRMT5 CSF1R CDC42BPG JAK2 PELI3 MAP4K2 PADI3 RNF41 PRKAR1B STK17B STK25 NEK7 DUSP23 PTPN14 NTMT1 WD…
1.53374e-05	197	1411	Establishment of localization	TOM1L2 GABRA2 KCNH6 GRIN2D AP1M2 TIMM50 CLCN5 CHMP2B SYT5 SLC30A4 SNF8 STX1A TRPM2 KCND1 GDI1 ATP6V0E VPS45 CACNB4 TRPV2 SLC2A4 ABCA5 CXCL16 ATP6AP1 SCN1B SLC16A10 REPS1 STX7 KCNMB1 SLC5A4B HCN2 NIPAL4 TCN2 GABRG2 SMTN ITSN2 RPH3AL ABCC3 VAMP2 VTI1B CCDC88C CHRNA2 SLC7A8 CACNA1I TBC1D23 SCN8A CACNA1H ABCA3 AP3S1 FTH1 SYT7 SLC25A45 PITPNM1 VTI1A SLC16A3 FYCO1 SNCA SLC16A14 CACNA1S ATP2B4 SRP9 STXB…
1.53374e-05	196	1404	Transport	TOM1L2 GABRA2 KCNH6 GRIN2D AP1M2 TIMM50 CLCN5 CHMP2B SYT5 SLC30A4 SNF8 STX1A TRPM2 KCND1 GDI1 ATP6V0E VPS45 CACNB4 TRPV2 SLC2A4 ABCA5 CXCL16 ATP6AP1 SCN1B SLC16A10 REPS1 STX7 KCNMB1 SLC5A4B HCN2 NIPAL4 TCN2 GABRG2 SMTN ITSN2 RPH3AL ABCC3 VAMP2 VTI1B CCDC88C CHRNA2 SLC7A8 CACNA1I TBC1D23 SCN8A CACNA1H ABCA3 AP3S1 FTH1 SYT7 SLC25A45 PITPNM1 VTI1A SLC16A3 FYCO1 SNCA SLC16A14 CACNA1S ATP2B4 SRP9 STXB…
3.53871e-05	29	106	Regulation of multicellular organismal process	GATA3 LAMA5 LAMA4 LAMA2 TRAF3 EDN1 SERPING1 LAMA3 EDN3 ANXA5 REST NKX6-1 SPRY1 CDON TRPM4 SRCIN1 THBS1 BEND6 ADRA2C ADRB2 SLITRK4 AGTR1A AGTR1B ADRA2B PTK2B TNNT1 ANO6 THBD TLR5
3.53871e-05	91	545	Protein phosphorylation	ARAF STK38L AKT1 BRAF AXL CDK12 MAP3K11 MAPK13 RIPK4 INSRR EPHB3 EPHA2 MARK3 MET BCR MERTK LRRK1 STK32C NLK TRAF4 KSR1 FRK NUAK1 MKNK2 CDKL3 RPS6KB1 ROCK2 CDC42BPB RIPK1 PLK2 LATS2 PAK2 MAP3K12 CSF1R CDC42BPG JAK2 MAP4K2 PRKAR1B STK17B STK25 NEK7 HIPK3 BUB1 AURKA NTRK1 PINK1 STK32B DMPK ILK WEE1 STK33 MYLK3 BC021891 CLK3 DAPK2 EPHB1 RYK MAPKAPK3 MST1R TIE1 MAP2K4 MAP4K5 DAPK3 MAP2K2 WNK4 NPFFR2 P…
6.6612e-05	51	254	Metal ion transport	KCNH6 KCND1 CACNB4 TRPV2 SCN1B KCNMB1 HCN2 NIPAL4 CACNA1I SCN8A CACNA1H FTH1 CACNA1S ATP2B4 KCNC4 HCN3 SLC9A1 TFR2 ATP2B2 SCNN1A CACNA1F ATP2B3 RRAD HCN4 SCN5A ATP1A1 ATP7A KCNK1 KCNC2 KCNMB2 KCNK2 KCNA7 ABCC8 KCNS1 KCNG3 KCNK13 KCNK6 NIPA1 KCNK3 SCN3B CACNA1C CACNG8 KCNN2 KCNH1 KCNT1 KCNC1 SLC9A6 KLHL24 KCNMA1 KCNG1 KCNJ11
7.39933e-05	166	1183	Macromolecule modification	DNMT3L ARAF STK38L AKT1 BRAF AXL CDK12 DUSP3 MAP3K11 MAPK13 RIPK4 INSRR EPHB3 EPHA2 MARK3 MET BCR TTLL5 MERTK LRRK1 STK32C NLK TRAF4 KSR1 MTMR4 DUSP14 STYXL1 FRK PCMT1 NUAK1 MDM2 MKNK2 CDKL3 RPS6KB1 ROCK2 USP43 PTPN21 PPM1A CDC42BPB RIPK1 PLK2 PPIF PTPN20 LATS2 EXTL3 TTLL1 B3GNT5 KLHL22 PPIL2 PAK2 MAP3K12 PRMT5 CSF1R CDC42BPG JAK2 PELI3 MAP4K2 PADI3 RNF41 PRKAR1B STK17B STK25 NEK7 DUSP23 PTPN14 N…
0.000109145	93	580	Ion transport	GABRA2 KCNH6 GRIN2D CLCN5 SLC30A4 TRPM2 KCND1 ATP6V0E CACNB4 TRPV2 ATP6AP1 SCN1B KCNMB1 HCN2 NIPAL4 GABRG2 CHRNA2 SLC7A8 CACNA1I SCN8A CACNA1H FTH1 PITPNM1 SLC16A3 SNCA CACNA1S ATP2B4 KCNC4 CHRNB2 GLRB HCN3 ATP8B5 PLA2G2C SLC9A1 P2RX7 P2RX4 TFR2 ATP2B2 SCNN1A CACNA1F GABRQ ATP2B3 CNGB1 TMEM38A RRAD HTR3A TMEM30A HCN4 PLSCR2 SCN5A ATP1A1 GABRB3 ATP7A KCNK1 ANO7 CHRNA5 KCNC2 CLCA2 BEST1 KCNMB2 KCNK…
0.000141412	99	633	Transmembrane transport	GABRA2 KCNH6 CLCN5 SLC30A4 TRPM2 KCND1 ATP6V0E CACNB4 TRPV2 SLC2A4 ABCA5 ATP6AP1 SLC16A10 SLC5A4B HCN2 GABRG2 ABCC3 CHRNA2 SLC7A8 CACNA1I SCN8A CACNA1H ABCA3 SLC25A45 SLC16A3 SLC16A14 CACNA1S ATP2B4 MFSD1 KCNC4 CHRNB2 SLC35A3 GLRB HCN3 SLC2A1 SLC9A1 PEX14 ABCB9 P2RX7 P2RX4 SLC46A3 SLC37A3 ATP2B2 SLC7A10 CACNA1F GABRQ ATP2B3 CNGB1 RRAD SLC37A2 HTR3A HCN4 SCN5A GABRB3 KCNK1 CHRNA5 KCNC2 SLC2A6 BEST…
0.000142415	145	1019	Phosphorus metabolic process	ARAF STK38L AKT1 UGP2 BRAF AXL CDK12 DUSP3 ITPKC MAP3K11 MAPK13 RIPK4 INSRR EPHB3 EPHA2 MARK3 MET BCR MERTK LRRK1 MTMR1 STK32C NLK TRAF4 SERINC3 KSR1 MTMR4 DUSP14 STYXL1 FRK NUAK1 MKNK2 PFKL CDKL3 ADCY1 RPS6KB1 ROCK2 PLD2 PTPN21 PPM1A CDC42BPB RIPK1 PLK2 PDHB PTPN20 LATS2 PAK2 MAP3K12 SERINC2 CSF1R CDC42BPG JAK2 MAP4K2 PTDSS2 PRKAR1B STK17B STK25 NEK7 DUSP23 PTPN14 GPD2 HIPK3 PTPRA CDC25B GPCPD1 …
0.000179017	97	624	Phosphorylation	ARAF STK38L AKT1 BRAF AXL CDK12 MAP3K11 MAPK13 RIPK4 INSRR EPHB3 EPHA2 MARK3 MET BCR MERTK LRRK1 STK32C NLK TRAF4 KSR1 FRK NUAK1 MKNK2 PFKL CDKL3 RPS6KB1 ROCK2 CDC42BPB RIPK1 PLK2 LATS2 PAK2 MAP3K12 CSF1R CDC42BPG JAK2 MAP4K2 PRKAR1B STK17B STK25 NEK7 HIPK3 BUB1 AURKA NTRK1 PINK1 STK32B DMPK PIK3C2A ILK WEE1 STK33 MYLK3 BC021891 CLK3 DAPK2 EPHB1 RYK MAPKAPK3 MST1R TIE1 MAP2K4 MAP4K5 DAPK3 MAP2K2 …
0.000179017	144	1016	Phosphate-containing compound metabolic process	ARAF STK38L AKT1 BRAF AXL CDK12 DUSP3 ITPKC MAP3K11 MAPK13 RIPK4 INSRR EPHB3 EPHA2 MARK3 MET BCR MERTK LRRK1 MTMR1 STK32C NLK TRAF4 SERINC3 KSR1 MTMR4 DUSP14 STYXL1 FRK NUAK1 MKNK2 PFKL CDKL3 ADCY1 RPS6KB1 ROCK2 PLD2 PTPN21 PPM1A CDC42BPB RIPK1 PLK2 PDHB PTPN20 LATS2 PAK2 MAP3K12 SERINC2 CSF1R CDC42BPG JAK2 MAP4K2 PTDSS2 PRKAR1B STK17B STK25 NEK7 DUSP23 PTPN14 GPD2 HIPK3 PTPRA CDC25B GPCPD1 BUB1 …
0.000179017	62	348	Cation transport	KCNH6 SLC30A4 TRPM2 KCND1 ATP6V0E CACNB4 TRPV2 ATP6AP1 SCN1B KCNMB1 HCN2 NIPAL4 CACNA1I SCN8A CACNA1H FTH1 SNCA CACNA1S ATP2B4 KCNC4 HCN3 SLC9A1 P2RX7 P2RX4 TFR2 ATP2B2 SCNN1A CACNA1F ATP2B3 CNGB1 TMEM38A RRAD HCN4 SCN5A ATP1A1 ATP7A KCNK1 KCNC2 KCNMB2 KCNK2 KCNA7 TRPM4 TMCO3 ABCC8 KCNS1 KCNG3 KCNK13 KCNK6 NIPA1 KCNK3 SCN3B CACNA1C CACNG8 KCNN2 KCNH1 KCNT1 KCNC1 SLC9A6 KLHL24 KCNMA1 KCNG1 KCNJ11
0.000202764	27	106	Potassium ion transport	KCNH6 KCND1 KCNMB1 HCN2 KCNC4 HCN3 HCN4 ATP1A1 KCNK1 KCNC2 KCNMB2 KCNK2 KCNA7 ABCC8 KCNS1 KCNG3 KCNK13 KCNK6 KCNK3 KCNN2 KCNH1 KCNT1 KCNC1 KLHL24 KCNMA1 KCNG1 KCNJ11
0.000643459	32	145	Small GTPase mediated signal transduction	GNA12 RHOC GDI1 RAB21 ROCK2 RAB15 RASGRF2 SOS1 PSD2 DOCK9 PSD4 RASGRP1 RAB35 RASGEF1A SIPA1L3 RASGRP4 IQSEC1 SOS2 DOCK4 ARHGAP26 RAP2B PSD SPRY1 RAPGEFL1 RALGPS1 GARNL3 IQSEC2 DOCK5 RHOJ RAP2C DOCK8 SH2D3C
0.00141597	9	18	Regulation of cell adhesion	GATA3 LAMA5 LAMA4 LAMA2 LAMA3 PAG1 LMO7 PTK2B TIGIT
0.00143262	190	1473	Cellular protein metabolic process	ARAF STK38L AKT1 BRAF AXL CDK12 DUSP3 MAP3K11 WARS2 MAPK13 RIPK4 INSRR EPHB3 EPHA2 MARK3 MET BCR TTLL5 MERTK LRRK1 STK32C NLK TRAF4 KSR1 MTMR4 DUSP14 STYXL1 FRK PCMT1 NUAK1 MDM2 MKNK2 CDKL3 RPS6KB1 ROCK2 USP43 PTPN21 PPM1A CDC42BPB EIF5 RIPK1 PLK2 SAMD4 PPIF PTPN20 LATS2 EXTL3 TTLL1 B3GNT5 KLHL22 PPIL2 PAK2 MAP3K12 PRMT5 MRPS18A CSF1R CDC42BPG JAK2 PELI3 MAP4K2 PADI3 RNF41 CPEB1 PRKAR1B STK17B ST…
0.00155581	37	187	Monovalent inorganic cation transport	KCNH6 KCND1 ATP6V0E ATP6AP1 SCN1B KCNMB1 HCN2 SCN8A KCNC4 HCN3 SLC9A1 SCNN1A TMEM38A HCN4 SCN5A ATP1A1 KCNK1 KCNC2 KCNMB2 KCNK2 KCNA7 ABCC8 KCNS1 KCNG3 KCNK13 KCNK6 KCNK3 SCN3B KCNN2 KCNH1 KCNT1 KCNC1 SLC9A6 KLHL24 KCNMA1 KCNG1 KCNJ11
0.00193762	241	1953	Protein metabolic process	SPG7 ARAF STK38L AKT1 BRAF AXL CDK12 DUSP3 MAP3K11 WARS2 MAPK13 CORIN RIPK4 CASP14 INSRR METAP1 EPHB3 ADAMTS4 EPHA2 MARK3 MET BCR PSEN2 TTLL5 MERTK LRRK1 STK32C NLK TRAF4 MMP9 KSR1 MTMR4 DUSP14 SCRN1 STYXL1 FRK PCMT1 PSEN1 NUAK1 PCSK4 CPM MDM2 MKNK2 CDKL3 RPS6KB1 ROCK2 CPD USP43 PTPN21 PPM1A PITRM1 CDC42BPB EIF5 RIPK1 PLK2 SAMD4 PPIF CAPN7 PTPN20 LATS2 EXTL3 ADAM2 BMP1 TTLL1 ADAMTS20 B3GNT5 KLHL2…
0.00193762	49	279	Biological adhesion	CDH1 BCAN CD44 PCDHA10 GATA3 LAMA5 LAMA4 LAMA2 KITL CDHR1 VCL LAMA3 PCDH12 PKP1 SELP ITGAV PAG1 TLN1 PARVA ITGAM COMP CDH15 DSCAML1 ICAM5 CLSTN2 LMO7 CTNND1 PCDH17 F11R SRCIN1 THBS1 NINJ2 ITGA1 RGMB PCDH20 NLGN2 PKP3 DSP PCDH9 PTK2B CDH24 DSC3 CDH3 TIGIT PCDHA3 PCDHGC5 PCDHA5 PCDHA6 PCDHA7
0.00193762	17	59	Protein homooligomerization	CRTC1 KCND1 KCTD5 KCTD3 PRND KCNC4 CRTC3 KCTD13 KCTD9 KCNC2 KCNA7 KCNS1 KCNG3 KCTD16 KCNC1 KCNG1 SHKBP1
0.00193762	49	279	Cell adhesion	CDH1 BCAN CD44 PCDHA10 GATA3 LAMA5 LAMA4 LAMA2 KITL CDHR1 VCL LAMA3 PCDH12 PKP1 SELP ITGAV PAG1 TLN1 PARVA ITGAM COMP CDH15 DSCAML1 ICAM5 CLSTN2 LMO7 CTNND1 PCDH17 F11R SRCIN1 THBS1 NINJ2 ITGA1 RGMB PCDH20 NLGN2 PKP3 DSP PCDH9 PTK2B CDH24 DSC3 CDH3 TIGIT PCDHA3 PCDHGC5 PCDHA5 PCDHA6 PCDHA7
0.00194625	21	83	Regulation of anatomical structure size	DSTN EDN1 TWF2 GSN EDN3 CAPZB SSH3 NKX6-1 TRPM4 BAIAP2L1 UTS2R SSH1 FMN1 ADRA2C ADRB2 LMOD1 AGTR1A AGTR1B ADRA2B GMFB HTR1D
0.00194625	55	326	Multicellular organism development	PAX9 UNC119 JAG2 CASP14 OTX1 MYOD1 ALX3 MAP2 GATA3 LAMA5 EYA2 NDEL1 LAMA4 LAMA2 NEFH BOC APP WNT10B FHL1 LAMA3 POU4F3 NRP1 NRP2 XIRP2 WNT2B REST CDX2 WNT16 SSPO WNT7A LTBR DKK3 CDX4 DSCAML1 ROBO3 BSN PKD1 NEUROD1 NKX6-1 SPRY1 CDON SRCIN1 NRN1 THBS1 PACSIN1 BEND6 NYAP1 SLITRK4 NRSN1 PLCB1 POU3F4 PTK2B PLAC1 ANO6 ATOH1
0.00232897	38	200	Ion transmembrane transport	GABRA2 TRPM2 ATP6V0E CACNB4 TRPV2 ATP6AP1 GABRG2 CHRNA2 CACNA1I CACNA1H CACNA1S ATP2B4 CHRNB2 GLRB P2RX7 P2RX4 ATP2B2 CACNA1F GABRQ ATP2B3 CNGB1 RRAD HTR3A GABRB3 KCNK1 CHRNA5 BEST1 KCNK2 TRPM4 CHRNB1 KCNK13 KCNK6 KCNK3 CACNA1C GABRA5 KCNH1 KLHL24 ANO6
0.00674475	10	27	Regulation of tube size	EDN1 EDN3 TRPM4 UTS2R ADRA2C ADRB2 AGTR1A AGTR1B ADRA2B HTR1D
0.00674475	10	27	Regulation of tube diameter	EDN1 EDN3 TRPM4 UTS2R ADRA2C ADRB2 AGTR1A AGTR1B ADRA2B HTR1D

## Sheet: Pds5a-KO siPds5b only downreg.
Table S3. Gene ontology analysis of differentially expressed genes
Analysis Type:	ShinyGO v0.66
Annotation Version and Release Date:	GO Ontology database Released 2019-11-03
Analyzed List:	Genes downregulated only in Pds5a-KO siPds5b mESCs when compared to Stag2-KO siStag1 mESCs (Fig S4J)
Reference List:	Mus musculus (all genes in database)
Test Type:	FISHER
Correction:	FDR
Enrichment FDR	Genes in list	Total genes	Functional Category	Genes
6.04551e-38	600	4280	Cellular metabolic process	RTCA LCK RAF1 RPA1 FMR1 UXT SNRNP27 TCEA3 COASY TRMT1 PRPF6 SNRPD1 RPL3L MRPL2 TOP3A QTRT1 MCM2 MAP2K7 PNKP ZFP959 KEAP1 ST8SIA6 FARSA RAD23A NOB1 DNMT1 HIF3A EIF2AK4 MCM5 PRKACA MSH4 PAN2 AMPD3 BCAS2 CDKAL1 GMNN ZFP184 B4GALNT1 FANCE TINF2 GTPBP3 PRPF31 RPL10 MRPL52 CARS RPL15 RPA3 ZFP715 RPS5 TRNT1 PIGL E2F4 HNRNPL NELFCD MTIF3 2810408A11RIK TADA2A LHX1 RARS MED11 MAP2K3 DALRD3 TMEM129 PSMC3IP …
1.14239e-36	417	2621	Cellular nitrogen compound metabolic process	RTCA RPA1 FMR1 UXT SNRNP27 TCEA3 COASY TRMT1 PRPF6 SNRPD1 RPL3L MRPL2 TOP3A QTRT1 MCM2 PNKP ZFP959 FARSA RAD23A NOB1 DNMT1 HIF3A EIF2AK4 MCM5 MSH4 PAN2 AMPD3 BCAS2 CDKAL1 ZFP184 FANCE TINF2 GTPBP3 PRPF31 RPL10 MRPL52 CARS RPL15 RPA3 ZFP715 RPS5 TRNT1 E2F4 HNRNPL NELFCD MTIF3 TADA2A LHX1 RARS MED11 DALRD3 PSMC3IP ADAT2 REV3L ARID5B HAL CCAR1 YEATS4 ALDH1L2 PUS10 SLU7 GUK1 MTIF2 POLM 2810021J22RIK …
1.46035e-32	644	4906	Organic substance metabolic process	RTCA LCK RAF1 RPA1 FMR1 UXT SNRNP27 TCEA3 COASY TRMT1 PSMC3 PRPF6 SNRPD1 RPL3L MRPL2 TOP3A QTRT1 MCM2 MAP2K7 PNKP ZFP959 KEAP1 ST8SIA6 FARSA RAD23A NOB1 DNMT1 HIF3A EIF2AK4 TXN2 MCM5 PRKACA MSH4 PAN2 AMPD3 BCAS2 CDKAL1 GMNN ZFP184 B4GALNT1 FANCE TINF2 GTPBP3 PRPF31 RPL10 SLC3A2 NXF1 MRPL52 CARS RPL15 RPA3 ZFP715 RPS5 TRNT1 PIGL E2F4 HNRNPL LPL LTA4H NELFCD MTIF3 2810408A11RIK TADA2A LHX1 RARS MED…
1.58505e-32	621	4681	Primary metabolic process	RTCA LCK RAF1 RPA1 FMR1 UXT SNRNP27 TCEA3 COASY TRMT1 PSMC3 PRPF6 SNRPD1 RPL3L MRPL2 TOP3A QTRT1 MCM2 MAP2K7 PNKP ZFP959 KEAP1 ST8SIA6 FARSA RAD23A NOB1 DNMT1 HIF3A EIF2AK4 MCM5 PRKACA MSH4 PAN2 AMPD3 BCAS2 CDKAL1 ZFP184 B4GALNT1 FANCE TINF2 GTPBP3 PRPF31 RPL10 SLC3A2 MRPL52 CARS RPL15 RPA3 ZFP715 RPS5 TRNT1 PIGL E2F4 HNRNPL LPL LTA4H NELFCD MTIF3 2810408A11RIK TADA2A LHX1 RARS MED11 MAP2K3 DALRD…
3.53386e-32	585	4339	Nitrogen compound metabolic process	RTCA LCK RAF1 RPA1 FMR1 UXT SNRNP27 TCEA3 COASY TRMT1 PSMC3 PRPF6 SNRPD1 RPL3L MRPL2 TOP3A QTRT1 MCM2 MAP2K7 PNKP ZFP959 KEAP1 ST8SIA6 FARSA RAD23A NOB1 DNMT1 HIF3A EIF2AK4 MCM5 PRKACA MSH4 PAN2 AMPD3 BCAS2 CDKAL1 ZFP184 FANCE TINF2 GTPBP3 PRPF31 RPL10 MRPL52 CARS RPL15 RPA3 ZFP715 RPS5 TRNT1 NIT1 PIGL E2F4 HNRNPL LTA4H NELFCD MTIF3 2810408A11RIK TADA2A LHX1 RARS MED11 MAP2K3 DALRD3 TMEM129 PSMC3…
6.64482e-32	550	4008	Macromolecule metabolic process	RTCA LCK RAF1 RPA1 FMR1 UXT SNRNP27 TCEA3 TRMT1 PSMC3 PRPF6 SNRPD1 RPL3L MRPL2 TOP3A QTRT1 MCM2 MAP2K7 PNKP ZFP959 KEAP1 ST8SIA6 FARSA RAD23A NOB1 DNMT1 HIF3A EIF2AK4 MCM5 PRKACA MSH4 PAN2 BCAS2 CDKAL1 GMNN ZFP184 FANCE TINF2 GTPBP3 PRPF31 RPL10 NXF1 MRPL52 CARS RPL15 RPA3 ZFP715 RPS5 TRNT1 PIGL E2F4 HNRNPL LTA4H NELFCD MTIF3 2810408A11RIK TADA2A LHX1 RARS MED11 MAP2K3 DALRD3 TMEM129 PSMC3IP HDAC…
4.88055e-28	357	2320	Heterocycle metabolic process	RTCA RPA1 UXT SNRNP27 TCEA3 COASY TRMT1 PRPF6 SNRPD1 TOP3A QTRT1 MCM2 PNKP ZFP959 FARSA RAD23A NOB1 DNMT1 HIF3A MCM5 MSH4 PAN2 AMPD3 BCAS2 CDKAL1 ZFP184 FANCE TINF2 GTPBP3 PRPF31 CARS RPA3 ZFP715 TRNT1 E2F4 HNRNPL NELFCD TADA2A LHX1 RARS MED11 DALRD3 PSMC3IP ADAT2 REV3L ARID5B HAL CCAR1 YEATS4 ALDH1L2 PUS10 SLU7 GUK1 POLM 2810021J22RIK DUS4L SAP30BP KAT2A GTF2A1 POLR2H GSC NRDE2 CCNK WARS FARS2 F…
1.6806e-27	355	2318	Cellular aromatic compound metabolic process	RTCA RPA1 UXT SNRNP27 TCEA3 COASY TRMT1 PRPF6 SNRPD1 TOP3A QTRT1 MCM2 PNKP ZFP959 FARSA RAD23A NOB1 DNMT1 HIF3A MCM5 MSH4 PAN2 AMPD3 BCAS2 CDKAL1 ZFP184 FANCE TINF2 GTPBP3 PRPF31 CARS RPA3 ZFP715 TRNT1 E2F4 HNRNPL NELFCD TADA2A LHX1 RARS MED11 DALRD3 PSMC3IP ADAT2 REV3L ARID5B HAL CCAR1 YEATS4 ALDH1L2 PUS10 SLU7 GUK1 POLM 2810021J22RIK DUS4L SAP30BP KAT2A GTF2A1 POLR2H GSC NRDE2 CCNK WARS FARS2 F…
3.12471e-27	348	2264	Nucleobase-containing compound metabolic process	RTCA RPA1 UXT SNRNP27 TCEA3 COASY TRMT1 PRPF6 SNRPD1 TOP3A QTRT1 MCM2 PNKP ZFP959 FARSA RAD23A NOB1 DNMT1 HIF3A MCM5 MSH4 PAN2 AMPD3 BCAS2 CDKAL1 ZFP184 FANCE TINF2 GTPBP3 PRPF31 CARS RPA3 ZFP715 TRNT1 E2F4 HNRNPL NELFCD TADA2A LHX1 RARS MED11 DALRD3 PSMC3IP ADAT2 REV3L ARID5B CCAR1 YEATS4 PUS10 SLU7 GUK1 POLM 2810021J22RIK DUS4L SAP30BP KAT2A GTF2A1 POLR2H GSC NRDE2 CCNK WARS FARS2 FASTKD3 HNRNP…
9.44071e-27	358	2368	Organic cyclic compound metabolic process	RTCA RPA1 UXT SNRNP27 TCEA3 COASY TRMT1 PRPF6 SNRPD1 TOP3A QTRT1 MCM2 PNKP ZFP959 FARSA RAD23A NOB1 DNMT1 HIF3A MCM5 MSH4 PAN2 AMPD3 BCAS2 CDKAL1 ZFP184 FANCE TINF2 GTPBP3 PRPF31 CARS RPA3 ZFP715 TRNT1 E2F4 HNRNPL NELFCD TADA2A LHX1 RARS MED11 DALRD3 PSMC3IP ADAT2 REV3L ARID5B HAL CCAR1 YEATS4 ALDH1L2 PUS10 SLU7 GUK1 POLM 2810021J22RIK DUS4L SAP30BP KAT2A GTF2A1 POLR2H GSC NRDE2 CCNK WARS FARS2 F…
2.71645e-25	319	2060	Nucleic acid metabolic process	RTCA RPA1 UXT SNRNP27 TCEA3 TRMT1 PRPF6 SNRPD1 TOP3A QTRT1 MCM2 PNKP ZFP959 FARSA RAD23A NOB1 DNMT1 HIF3A MCM5 MSH4 PAN2 BCAS2 CDKAL1 ZFP184 FANCE TINF2 GTPBP3 PRPF31 CARS RPA3 ZFP715 TRNT1 E2F4 HNRNPL NELFCD TADA2A LHX1 RARS MED11 DALRD3 PSMC3IP ADAT2 REV3L ARID5B CCAR1 YEATS4 PUS10 SLU7 POLM 2810021J22RIK DUS4L SAP30BP KAT2A GTF2A1 POLR2H GSC NRDE2 CCNK WARS FARS2 FASTKD3 HNRNPK CCNH GTF2H2 ERC…
3.09081e-22	82	277	RNA processing	RTCA SNRNP27 TRMT1 PRPF6 SNRPD1 QTRT1 NOB1 PAN2 BCAS2 CDKAL1 GTPBP3 PRPF31 TRNT1 HNRNPL ADAT2 SLU7 DUS4L NRDE2 HNRNPK WBP4 TRMT2A NCBP2 SON RPP14 ELP2 PRPF19 TRUB1 CLNS1A TFB2M RBM39 EXOSC9 EXOSC8 CCNL1 LARP7 INTS12 TGS1 RNGTT NCBP1 MAGOH SF3A3 ZCCHC4 PUS1 LUC7L2 ISY1 POP4 MPHOSPH10 CSTF2 DKC1 LSM6 TXNL4B LSM4 ADAT1 LSM3 ELAC1 TFB1M THOC2 CDC40 RPF2 SART1 TBL3 SNRNP25 RBM20 RPL7 TRMT10C ESF1 RPP3…
5.60892e-22	125	558	Organonitrogen compound biosynthetic process	FMR1 COASY RPL3L MRPL2 ST8SIA6 FARSA EIF2AK4 AMPD3 RPL10 MRPL52 CARS RPL15 RPS5 PIGL MTIF3 RARS DALRD3 MTIF2 MRPL22 ADI1 WARS FARS2 PTDSS1 MRPL36 ADCY4 TARS HAS2 MRPL13 PYCRL ATP5J PIGP ATP5O AARS2 MRPL14 NME4 LARS RPS14 PSAT1 MRPL11 ALDH18A1 RPS24 ATP5B TYMS RPL14 ATIC FARSB DTYMK PYCR2 NME7 IARS2 NMT2 DARS2 ST6GALNAC6 DUT GFM1 RPS3A1 RPS20 ALAD PIGO RPS6 CMPK1 DDOST YARS ENOPH1 MRPL1 RPL6 GARS …
2.27807e-21	430	3218	Cellular macromolecule metabolic process	LCK RAF1 RPA1 FMR1 UXT TCEA3 RPL3L MRPL2 TOP3A MCM2 MAP2K7 PNKP ZFP959 KEAP1 ST8SIA6 FARSA RAD23A DNMT1 HIF3A EIF2AK4 MCM5 PRKACA MSH4 PAN2 GMNN ZFP184 FANCE TINF2 RPL10 MRPL52 CARS RPL15 RPA3 ZFP715 RPS5 PIGL E2F4 NELFCD MTIF3 2810408A11RIK TADA2A LHX1 RARS MED11 MAP2K3 DALRD3 TMEM129 PSMC3IP HDAC2 REV3L ARID5B CCAR1 YEATS4 MTIF2 POLM 2810021J22RIK MRPL22 MAP2K6 CBLL1 SAP30BP KAT2A GTF2A1 POLE2 …
8.20707e-21	311	2118	Gene expression	RTCA FMR1 UXT SNRNP27 TCEA3 TRMT1 PRPF6 SNRPD1 RPL3L MRPL2 QTRT1 ZFP959 FARSA NOB1 HIF3A EIF2AK4 PAN2 BCAS2 CDKAL1 ZFP184 GTPBP3 PRPF31 RPL10 NXF1 MRPL52 CARS RPL15 ZFP715 RPS5 TRNT1 E2F4 HNRNPL NELFCD MTIF3 TADA2A LHX1 RARS MED11 DALRD3 ADAT2 ARID5B CCAR1 YEATS4 SLU7 MTIF2 2810021J22RIK MRPL22 DUS4L SAP30BP KAT2A GTF2A1 POLR2H GSC NRDE2 CCNK WARS FARS2 FASTKD3 HNRNPK CCNH NAA35 MRPL36 GTF2H2 WBP…
6.8423e-19	76	273	Translation	FMR1 RPL3L MRPL2 FARSA EIF2AK4 RPL10 MRPL52 CARS RPL15 RPS5 MTIF3 RARS DALRD3 MTIF2 MRPL22 WARS FARS2 MRPL36 TARS MRPL13 AARS2 MRPL14 LARS RPS14 MRPL11 RPS24 RPL14 FARSB IARS2 DARS2 GFM1 RPS3A1 RPS20 RPS6 YARS MRPL1 RPL6 GARS MRPL19 EARS2 MRPL17 RPS4X RPSA MRPS17 MRPL34 EIF1 MRPS2 MRPL47 RPL10A FDXACB1 RPL12 MRPL12 MRPS35 RPL37 PARS2 RPS2 MRPS12 RPL27A MRPS7 RPL9 RPL29 RPL36A MRPS16 EIF3K CARS2 M…
1.66421e-18	76	277	Peptide biosynthetic process	FMR1 RPL3L MRPL2 FARSA EIF2AK4 RPL10 MRPL52 CARS RPL15 RPS5 MTIF3 RARS DALRD3 MTIF2 MRPL22 WARS FARS2 MRPL36 TARS MRPL13 AARS2 MRPL14 LARS RPS14 MRPL11 RPS24 RPL14 FARSB IARS2 DARS2 GFM1 RPS3A1 RPS20 RPS6 YARS MRPL1 RPL6 GARS MRPL19 EARS2 MRPL17 RPS4X RPSA MRPS17 MRPL34 EIF1 MRPS2 MRPL47 RPL10A FDXACB1 RPL12 MRPL12 MRPS35 RPL37 PARS2 RPS2 MRPS12 RPL27A MRPS7 RPL9 RPL29 RPL36A MRPS16 EIF3K CARS2 M…
3.23179e-18	68	232	DNA metabolic process	RPA1 TOP3A MCM2 PNKP RAD23A DNMT1 MCM5 MSH4 FANCE TINF2 RPA3 PSMC3IP REV3L POLM GTF2H2 ERCC8 ERCC4 MCM4 MSH2 PRPF19 RAD9A DCLRE1A POLL PRIM1 UIMC1 PRIM2 MCM6 RAD51 MGME1 CHD1L RAD23B FANCG RPA2 DFFB MCM7 RECQL OGG1 ERCC2 KIF22 NSMCE1 WRN BABAM1 TIPIN MLH1 FAN1 RECQL4 GTF2H5 APEX1 NUDT1 ACD INIP RAD9B RTEL1 NEIL3 EXO1 ALKBH3 NSMCE4A SMC1A BRCA2 MMS22L LIG4 FTO LIG1 NSMCE2 GMNC CCNB1IP1 PMS2 FANCF
1.81551e-17	76	288	Amide biosynthetic process	FMR1 RPL3L MRPL2 FARSA EIF2AK4 RPL10 MRPL52 CARS RPL15 RPS5 MTIF3 RARS DALRD3 MTIF2 MRPL22 WARS FARS2 MRPL36 TARS MRPL13 AARS2 MRPL14 LARS RPS14 MRPL11 RPS24 RPL14 FARSB IARS2 DARS2 GFM1 RPS3A1 RPS20 RPS6 YARS MRPL1 RPL6 GARS MRPL19 EARS2 MRPL17 RPS4X RPSA MRPS17 MRPL34 EIF1 MRPS2 MRPL47 RPL10A FDXACB1 RPL12 MRPL12 MRPS35 RPL37 PARS2 RPS2 MRPS12 RPL27A MRPS7 RPL9 RPL29 RPL36A MRPS16 EIF3K CARS2 M…
3.39699e-17	309	2219	Cellular biosynthetic process	RPA1 FMR1 UXT TCEA3 COASY RPL3L MRPL2 MCM2 ZFP959 ST8SIA6 FARSA HIF3A EIF2AK4 MCM5 AMPD3 GMNN ZFP184 RPL10 MRPL52 CARS RPL15 RPA3 ZFP715 RPS5 PIGL E2F4 NELFCD MTIF3 TADA2A LHX1 RARS MED11 DALRD3 REV3L ARID5B CCAR1 YEATS4 MTIF2 2810021J22RIK MRPL22 ADI1 SAP30BP KAT2A GTF2A1 POLE2 POLR2H GSC CCNK WARS FARS2 PTDSS1 HNRNPK CCNH MRPL36 GTF2H2 OXSM SUB1 ADCY4 TARS HAS2 MRPL13 HES1 PYCRL MCM4 RFC4 ATP5J…
4.76643e-16	314	2307	Biosynthetic process	RPA1 FMR1 UXT TCEA3 COASY RPL3L MRPL2 MCM2 ZFP959 ST8SIA6 FARSA HIF3A EIF2AK4 MCM5 AMPD3 GMNN ZFP184 RPL10 MRPL52 CARS RPL15 RPA3 ZFP715 RPS5 PIGL E2F4 NELFCD MTIF3 TADA2A LHX1 RARS MED11 DALRD3 REV3L ARID5B CCAR1 YEATS4 ALDH1L2 MTIF2 2810021J22RIK MRPL22 ADI1 SAP30BP KAT2A GTF2A1 POLE2 POLR2H GSC CCNK WARS FARS2 PTDSS1 HNRNPK CCNH MRPL36 GTF2H2 OXSM SUB1 ADCY4 TARS HAS2 MRPL13 HES1 PYCRL MCM4 RF…
6.37055e-16	309	2265	Organic substance biosynthetic process	RPA1 FMR1 UXT TCEA3 COASY RPL3L MRPL2 MCM2 ZFP959 ST8SIA6 FARSA HIF3A EIF2AK4 MCM5 AMPD3 GMNN ZFP184 RPL10 MRPL52 CARS RPL15 RPA3 ZFP715 RPS5 PIGL E2F4 NELFCD MTIF3 TADA2A LHX1 RARS MED11 DALRD3 REV3L ARID5B CCAR1 YEATS4 MTIF2 2810021J22RIK MRPL22 ADI1 SAP30BP KAT2A GTF2A1 POLE2 POLR2H GSC CCNK WARS FARS2 PTDSS1 HNRNPK CCNH MRPL36 GTF2H2 OXSM SUB1 ADCY4 TARS HAS2 MRPL13 HES1 PYCRL MCM4 RFC4 ATP5J…
6.91179e-16	79	326	Peptide metabolic process	FMR1 RPL3L MRPL2 FARSA EIF2AK4 RPL10 MRPL52 CARS RPL15 RPS5 MTIF3 RARS DALRD3 MTIF2 MRPL22 WARS FARS2 MRPL36 TARS MRPL13 AARS2 MRPL14 LARS RPS14 MRPL11 RPS24 RPL14 FARSB IARS2 DARS2 CHAC1 GFM1 RPS3A1 RPS20 RPS6 YARS MRPL1 RPL6 GARS MRPL19 EARS2 MRPL17 RPS4X RPSA MRPS17 MRPL34 EIF1 MRPS2 MRPL47 RPL10A FDXACB1 RPL12 MRPL12 MRPS35 RPL37 PARS2 RPS2 MRPS12 RPL27A MRPS7 RPL9 ARXES1 RPL29 RPL36A MRPS16 …
2.8946e-15	56	189	Cellular response to DNA damage stimulus	RPA1 PNKP RAD23A EIF2AK4 MSH4 FANCE RPA3 REV3L POLM GTF2H2 ERCC8 RAD1 ERCC4 MSH2 PRPF19 RAD9A DCLRE1A POLL ATRIP UIMC1 RAD51 MGME1 CHD1L RAD23B FANCG RPA2 RECQL OGG1 ERCC2 KIF22 NSMCE1 WRN BABAM1 TIPIN MLH1 FAN1 GTF2H5 APEX1 NUDT1 INIP RAD9B RTEL1 NEIL3 EXO1 ALKBH3 NSMCE4A SMC1A BRCA2 MMS22L LIG4 FTO LIG1 NSMCE2 HUS1B PMS2 FANCF
3.34018e-15	270	1927	Macromolecule biosynthetic process	RPA1 FMR1 UXT TCEA3 RPL3L MRPL2 MCM2 ZFP959 ST8SIA6 FARSA HIF3A EIF2AK4 MCM5 GMNN ZFP184 RPL10 MRPL52 CARS RPL15 RPA3 ZFP715 RPS5 PIGL E2F4 NELFCD MTIF3 TADA2A LHX1 RARS MED11 DALRD3 REV3L ARID5B CCAR1 YEATS4 MTIF2 2810021J22RIK MRPL22 SAP30BP KAT2A GTF2A1 POLE2 POLR2H GSC CCNK WARS FARS2 HNRNPK CCNH MRPL36 GTF2H2 SUB1 TARS HAS2 MRPL13 HES1 MCM4 RFC4 PIGP PAXBP1 RFC2 ZFP54 ZFP51 AARS2 MRPL14 NFYA…
4.00927e-15	269	1921	Cellular macromolecule biosynthetic process	RPA1 FMR1 UXT TCEA3 RPL3L MRPL2 MCM2 ZFP959 ST8SIA6 FARSA HIF3A EIF2AK4 MCM5 GMNN ZFP184 RPL10 MRPL52 CARS RPL15 RPA3 ZFP715 RPS5 PIGL E2F4 NELFCD MTIF3 TADA2A LHX1 RARS MED11 DALRD3 REV3L ARID5B CCAR1 YEATS4 MTIF2 2810021J22RIK MRPL22 SAP30BP KAT2A GTF2A1 POLE2 POLR2H GSC CCNK WARS FARS2 HNRNPK CCNH MRPL36 GTF2H2 SUB1 TARS MRPL13 HES1 MCM4 RFC4 PIGP PAXBP1 RFC2 ZFP54 ZFP51 AARS2 MRPL14 NFYA NELF…
1.54672e-14	258	1840	RNA metabolic process	RTCA UXT SNRNP27 TCEA3 TRMT1 PRPF6 SNRPD1 QTRT1 ZFP959 FARSA NOB1 HIF3A PAN2 BCAS2 CDKAL1 ZFP184 GTPBP3 PRPF31 CARS ZFP715 TRNT1 E2F4 HNRNPL NELFCD TADA2A LHX1 RARS MED11 DALRD3 ADAT2 ARID5B CCAR1 YEATS4 PUS10 SLU7 2810021J22RIK DUS4L SAP30BP KAT2A GTF2A1 POLR2H GSC NRDE2 CCNK WARS FARS2 FASTKD3 HNRNPK CCNH GTF2H2 WBP4 SUB1 TARS HES1 TRMT2A NCBP2 SON PAXBP1 RPP14 ZFP54 ZFP51 AARS2 NFYA WDR4 ELP2 …
1.54672e-14	51	167	DNA repair	RPA1 PNKP RAD23A MSH4 FANCE RPA3 REV3L POLM GTF2H2 ERCC8 ERCC4 MSH2 PRPF19 RAD9A DCLRE1A POLL UIMC1 RAD51 MGME1 CHD1L RAD23B FANCG RPA2 RECQL OGG1 ERCC2 KIF22 NSMCE1 WRN BABAM1 MLH1 FAN1 GTF2H5 APEX1 NUDT1 INIP RAD9B RTEL1 NEIL3 EXO1 ALKBH3 NSMCE4A SMC1A BRCA2 MMS22L LIG4 FTO LIG1 NSMCE2 PMS2 FANCF
1.57657e-14	83	372	Cellular amide metabolic process	FMR1 RPL3L MRPL2 FARSA EIF2AK4 RPL10 MRPL52 CARS RPL15 RPS5 MTIF3 RARS DALRD3 ALDH1L2 MTIF2 MRPL22 WARS FARS2 MRPL36 TARS MRPL13 AARS2 MRPL14 LARS RPS14 MRPL11 RPS24 RPL14 FARSB IARS2 DARS2 CHAC1 GFM1 RPS3A1 RPS20 RPS6 YARS MRPL1 RPL6 GARS MRPL19 EARS2 MRPL17 RPS4X RPSA MRPS17 MRPL34 EIF1 MRPS2 MRPL47 RPL10A FDXACB1 ACER2 RPL12 MRPL12 MRPS35 RPL37 PARS2 RPS2 ACER1 MRPS12 RPL27A MRPS7 RPL9 ARXES1 …
1.58661e-14	47	145	NcRNA metabolic process	TRMT1 QTRT1 FARSA NOB1 CDKAL1 GTPBP3 CARS RARS DALRD3 ADAT2 DUS4L WARS FARS2 TARS RPP14 AARS2 ELP2 LARS FARSB TFB2M IARS2 DARS2 INTS12 YARS ZCCHC4 PUS1 GARS POP4 MPHOSPH10 EARS2 ELAC1 TFB1M FDXACB1 RPF2 TBL3 PARS2 RPL7 TRMT10C ESF1 RPP38 TRMT1L CARS2 TRMT61A RPL7L1 SARS URM1 MOCS3

[truncated: 4 more sheets: Common upreg. (FigS4J), Common downreg. (FigS4J), Stag2-KO siStag1 only upreg., Stag2-KO siStag1 only downreg.]
