# Supplementary material for: PDS5A and PDS5B differentially affect gene expression without altering cohesin localization across the genome
Source: Epigenetics Chromatin. 2022 Aug 19;15:30. doi: 10.1186/s13072-022-00463-6 (PMC9392266; doi:10.1186/s13072-022-00463-6)
Supplement: Supplementary file 5 — Additional file5: Table S4: Oligos used in this study and the assay they were used in are indicated. [file 13072_2022_463_MOESM5_ESM.xlsx]

## Sheet: Genome editing
Table S4. Oligos used in this study
Name	Sequence	Assay
Pds5a sgRNA 1	5’ - ACGTTTGATCATTTCATCGG - 3’	Genome editing
Pds5a sgRNA 2	5' - CCGCACTCACGACGCCACAG - 3 ’	Genome editing
Pds5b sgRNA 1	5’ - TGATAAAGATGTTCGTTTAC - 3’	Genome editing
Pds5b sgRNA 2	5’ - CACGTCTCCCGATAAACTAA - 3’	Genome editing

## Sheet: Figure S4A-C
Table S4. Oligos used in this study
Name	Sequence	Assay
Negative control forward	5’ - GCCTAAACGGCCCACTTACT - 3’	ChIP-qPCR
Negative control reverse	5’ - GCTCAGAGTACCCTGGAGAAT - 3’	ChIP-qPCR
Site #1 (Gnai2) forward	5’ - ACAGAGCGATACGGCTCAGCAA - 3’	ChIP-qPCR
Site #1 (Gnai2) reverse	5’ - AAGTGGTAGCCGAAGGCAAGTGAA - 3’	ChIP-qPCR
Site #2 (Jam2 SD) forward	5’ - CCCTAGTGTCTGAATGCTGAAT - 3’	ChIP-qPCR
Site #2 (Jam2 SD) reverse	5’ - AAGCTCTCTAAGGCTGTGTTG - 3’	ChIP-qPCR
Site #3 (Pou5f1 SD) forward	5’ - GCCCATTGGCTTCAAAGATTTA - 3’	ChIP-qPCR
Site #3 (Pou5f1 SD) reverse	5’ - CAACCTTTAAGGGAGTCTCCTG - 3’	ChIP-qPCR
Site #4 (Dmtn SD) forward	5’ - CCTTCTGCAGACGTTCCAT - 3’	ChIP-qPCR
Site #4 (Dmtn SD) reverse	5’ - ACGTCTGTCCTCTCCAAGT - 3’	ChIP-qPCR

## Sheet: Figure 5E-F
Table S4. Oligos used in this study
Name	Sequence	Assay
Negative control forward	5’ - GCCTAAACGGCCCACTTACT - 3’	ChIP-qPCR
Negative control reverse	5’ - GCTCAGAGTACCCTGGAGAAT - 3’	ChIP-qPCR
Enhancer site 1 (Dmtn) forward	5' - CGTGAACCCCAATACTCCCA - 3'	ChIP-qPCR
Enhancer site 1 (Dmtn) reverse	5' - CCAGACACGCCATACTCCTT - 3'	ChIP-qPCR
Enhancer site 2 (Pou5f1) forward	5' - TTGAACTGTGGTGGAGAGTGCT - 3'	ChIP-qPCR
Enhancer site 2 (Pou5f1) reverse	5' - TGCACCTTTGTTATGCATCTGCCG - 3'	ChIP-qPCR
Promoter site 1 (mir290) forward	5' - AAGCAGGGTGGTAGAGTAAG - 3'	ChIP-qPCR
Promoter site 1 (mir290) reverse	5' - CCCGATGTGGAGTAGAAGT - 3'	ChIP-qPCR
Promoter site 2 (Fgd6) forward	5' - GAGCGCGGATTTTTCTCTCA - 3'	ChIP-qPCR
Promoter site 2 (Fgd6) reverse	5' - CTCACAAAGGACGGACGCC - 3'	ChIP-qPCR
CTCF site 1 (Pou5f1) forward	5’ - GCCCATTGGCTTCAAAGATTTA - 3’	ChIP-qPCR
CTCF site 1 (Pou5f1) reverse	5’ - CAACCTTTAAGGGAGTCTCCTG - 3’	ChIP-qPCR
CTCF site 2 (Junb) forward	5' - AGATGAGCTCGCCTCCCTTA - 3'	ChIP-qPCR
CTCF site 2 (Junb) reverse	5' - TGGTGATGAGAGCCAGGAAG - 3'	ChIP-qPCR
